# Supplementary material for: TGFβ promotes widespread enhancer chromatin opening and operates on genomic regulatory domains
Source: Nat Commun. 2020 Dec 3;11:6196. doi: 10.1038/s41467-020-19877-5 (PMC7713251; doi:10.1038/s41467-020-19877-5)
Supplement: Supplementary file 4 — Supplementary Data 1 [file 41467_2020_19877_MOESM4_ESM.xlsx]

## Sheet: all_exp_genes
ENTREZID	GENESYMBOL	LogFC(veh.vs.TGFb2h)	adj.P.val(veh.vs.TGFb2h)	LogFC(veh.vs.TGFb12h)	adj.P.val(veh.vs.TGFb12h)	LogFC(TGFb2h.vs.TGFb12h)	adj.P.val(TGFb2h.vs.TGFb12h)
11287	Pzp	-0.472855	0.365632	-2.26708	0.00521435	-1.79423	0.0173318
11304	Abca4	-0.258385	0.634087	-3.06227	0.00249098	-2.80388	0.00518337
11305	Abca2	0.183488	0.606643	-0.771253	0.0249074	-0.954741	0.0144674
11306	Abcb7	-0.110295	0.6898	-0.52751	0.0364579	-0.417215	0.0882776
11308	Abi1	-0.0897579	0.765657	0.105699	0.645708	0.195457	0.406507
11350	Abl1	0.304908	0.0766615	0.691722	0.00163135	0.386813	0.0193317
11352	Abl2	0.45435	0.0284254	0.568359	0.00453443	0.114009	0.40566
11363	Acadl	0.225221	0.453563	-0.0414397	0.874843	-0.266661	0.285686
11364	Acadm	-0.278796	0.212612	-0.866841	0.00263508	-0.588045	0.0150608
11370	Acadvl	0.183195	0.342136	0.530081	0.0106993	0.346886	0.0581594
11409	Acads	0.359241	0.050183	0.412585	0.0131689	0.0533446	0.687793
11416	Slc33a1	-0.0800848	0.762171	-0.664293	0.0125391	-0.584208	0.0254296
11426	Macf1	0.00198347	0.99106	0.328995	0.0299655	0.327012	0.0378764
11428	Aco1	-0.0824464	0.635605	-0.34951	0.0313299	-0.267064	0.0859528
11429	Aco2	0.198202	0.352004	-0.223335	0.202487	-0.421537	0.04405
11430	Acox1	0.123232	0.490733	-0.600402	0.00499475	-0.723634	0.00379307
11431	Acp1	-0.159383	0.676845	0.0600402	0.842802	0.219423	0.4509
11432	Acp2	-0.100666	0.626271	0.165166	0.30831	0.265832	0.130666
11435	Chrna1	0.681487	0.410726	4.37764	0.000382992	3.69615	0.000878572
11443	Chrnb1	0.127837	0.641203	1.32388	0.000783823	1.19604	0.00179422
11444	Chrnb2	-0.266241	0.631412	0.00342645	0.99431	0.269668	0.531531
11459	Acta1	0.529582	0.766914	1.89748	0.131868	1.3679	0.223585
11461	Actb	0.513371	0.0523094	1.78867	0.000226734	1.2753	0.00143685
11464	Actc1	1.5048	0.075092	1.22116	0.0726704	-0.28364	0.579945
11465	Actg1	0.606789	0.269231	1.09311	0.0300186	0.486319	0.23058
11477	Acvr1	2.88214	0.000493073	2.42921	0.000198214	-0.452929	0.0650791
11479	Acvr1b	-0.526535	0.0583984	-0.0949197	0.618422	0.431615	0.0581535
11480	Acvr2a	-0.769349	0.110138	-0.957603	0.0279324	-0.188254	0.625756
11481	Acvr2b	0.0628213	0.911974	0.574474	0.147834	0.511653	0.186804
11484	Aspa	-1.1541	0.006805	-5.27248	0.000132524	-4.11837	0.000683604
11486	Ada	0.297485	0.721833	0.361571	0.573011	0.0640859	0.92205
11487	Adam10	0.103178	0.741684	0.0660343	0.792805	-0.0371438	0.887624
11489	Adam12	0.047223	0.97211	5.26845	0.000478137	5.22123	0.000870948
11490	Adam15	0.648678	0.0109626	1.40946	0.000211158	0.760784	0.00279327
11491	Adam17	-0.115034	0.488945	-0.692922	0.00229121	-0.577888	0.00658398
11501	Adam8	2.40873	0.00187755	2.2279	0.000733904	-0.180826	0.442273
11502	Adam9	0.167302	0.395082	-0.351028	0.0511289	-0.51833	0.0165465
11504	Adamts1	-1.02088	0.00961591	-3.24165	0.000114615	-2.22078	0.000873239
11512	Adcy6	0.128444	0.409471	-0.0582328	0.645874	-0.186677	0.167836
11513	Adcy7	0.163749	0.658597	0.61607	0.0483958	0.452321	0.113088
11515	Adcy9	1.15854	0.00221394	0.420702	0.0319912	-0.737834	0.00512802
11518	Add1	0.23185	0.151352	0.646413	0.00211242	0.414563	0.0150405
11519	Add2	1.39744	0.00403189	1.46345	0.00107712	0.0660095	0.794141
11520	Plin2	1.03824	0.00425918	2.07866	0.000123089	1.04042	0.00239361
11522	Adh1	-0.0218908	0.960733	-4.95303	0.000382296	-4.93114	0.000860688
11529	Adh7	-0.317751	0.199928	-5.6353	5.65044e-05	-5.31755	0.000159755
11532	Adh5	-0.1111	0.475572	-0.187197	0.150378	-0.0760971	0.556632
11534	Adk	0.0605061	0.730984	-0.148369	0.277999	-0.208875	0.15488
11538	Adnp	0.470343	0.106671	-0.0323472	0.890759	-0.502691	0.0520956
11539	Adora1	1.21804	0.0348567	-3.23936	0.00247153	-4.45741	0.00107138
11544	Adprh	0.183081	0.440428	0.966237	0.00196861	0.783156	0.00537885
11545	Parp1	-0.0145526	0.964461	-0.445322	0.0687762	-0.430769	0.0873412
11546	Parp2	0.0293215	0.930189	0.105328	0.653003	0.0760066	0.749063
11555	Adrb2	-0.265981	0.667964	0.540912	0.222618	0.806894	0.0996713
11564	Adsl	0.122227	0.444587	0.0963128	0.454959	-0.0259138	0.851283
11565	Adssl1	0.339031	0.246998	0.946047	0.00426368	0.607016	0.0207334
11566	Adss	-0.19792	0.240891	-0.172042	0.205701	0.0258772	0.857086
11567	Avil	-0.288578	0.563533	0.0884592	0.825031	0.377037	0.337188
11569	Aebp2	0.407351	0.160979	0.835022	0.00755459	0.427671	0.088601
11576	Afp	-0.290803	0.607594	-1.42814	0.0223394	-1.13734	0.0583965
11593	Aga	-0.195459	0.305393	-0.310868	0.0664017	-0.115409	0.46301
11600	Angpt1	-0.915425	0.102869	-7.69012	0.00150862	-6.7747	0.00394351
11601	Angpt2	-1.40073	0.0057738	-4.00818	0.000206022	-2.60745	0.00195946
11603	Agrn	0.126383	0.511681	0.504378	0.013011	0.377995	0.0453952
11605	Gla	-0.191104	0.38509	-0.842616	0.00345709	-0.651513	0.0121886
11606	Agt	-0.577834	0.301728	-5.13076	0.00162965	-4.55292	0.00409801
11610	Agtrap	-0.0448505	0.87413	-0.052024	0.809944	-0.0071735	0.975382
11622	Ahr	-0.992995	0.0764267	0.483735	0.212185	1.47673	0.0108231
11630	Crybg1	0.191798	0.232833	-0.267817	0.0588025	-0.459615	0.0114899
11632	Aip	0.382766	0.128156	-0.0981842	0.61438	-0.480951	0.0384313
11636	Ak1	1.21998	0.00354222	2.53716	9.87233e-05	1.31718	0.00146015
11637	Ak2	0.356059	0.110189	-0.0781556	0.64379	-0.434214	0.0351124
11640	Akap1	-0.599905	0.0251988	-0.131418	0.430417	0.468487	0.0288394
11641	Akap2	-0.399931	0.113965	-0.550611	0.0200762	-0.15068	0.445932
11647	Alpl	1.27436	0.0433738	-0.542159	0.287762	-1.81652	0.00739629
11651	Akt1	0.442011	0.0425997	0.523121	0.00957038	0.0811092	0.596945
11652	Akt2	-0.0551221	0.755879	-0.0676817	0.618905	-0.0125595	0.932171
11655	Alas1	-0.0414938	0.854156	-0.654294	0.00641664	-0.612801	0.011091
11657	Alb	-0.287543	0.832724	-2.29276	0.0683525	-2.00521	0.113403
11658	Alcam	-0.261982	0.555221	-0.808204	0.0471621	-0.546222	0.156962
11666	Abcd1	-0.128176	0.650288	-1.36355	0.00185977	-1.23537	0.0040141
11668	Aldh1a1	-0.348343	0.0747483	-4.39133	5.65044e-05	-4.04298	0.000159755
11669	Aldh2	0.314215	0.135526	-0.132281	0.409387	-0.446496	0.0287849
11670	Aldh3a1	-0.0671261	0.722075	-5.04513	6.49537e-05	-4.978	0.000180695
11671	Aldh3a2	-0.145616	0.522964	-1.27724	0.000679955	-1.13162	0.00196474
11674	Aldoa	0.0997567	0.550901	-0.696151	0.00212457	-0.795907	0.00217988
11676	Aldoc	-0.128913	0.620187	-1.84954	0.000491333	-1.72062	0.00123031
11677	Akr1b3	0.43806	0.231885	1.36219	0.00231957	0.92413	0.00944486
11690	Alox5ap	0.29315	0.626411	0.797703	0.0955232	0.504553	0.242462
11692	Gfer	-0.0659103	0.858059	0.197919	0.450889	0.263829	0.322942
11699	Ambp	0.0228851	0.984676	-2.21228	0.0686983	-2.23516	0.0729187
11702	Amd1	-0.428015	0.10525	-0.765071	0.00726041	-0.337057	0.134508
11717	Ampd3	0.161322	0.73293	-2.15044	0.00441082	-2.31176	0.00454274
11732	Ank	0.762739	0.0411596	0.437935	0.104819	-0.324804	0.224196
11735	Ank3	-0.0622949	0.799726	-0.470067	0.035256	-0.407772	0.0625016
11736	Ankfy1	0.0030531	0.985451	-0.201153	0.123256	-0.204206	0.133001
11737	Anp32a	0.0376111	0.865677	0.91657	0.00149799	0.878959	0.00288628
11739	Slc25a4	0.0476234	0.8093	-0.554651	0.00757529	-0.602275	0.00776757
11740	Slc25a5	0.0387617	0.923786	-1.02182	0.00944148	-1.06058	0.011045
11744	Anxa11	0.0443565	0.811609	-1.15876	0.000493674	-1.20312	0.000878572
11745	Anxa3	-0.010617	0.968284	0.201863	0.271665	0.21248	0.265758
11746	Anxa4	-0.164068	0.483484	-1.337	0.000619897	-1.17293	0.00188855
11747	Anxa5	0.20449	0.241557	1.28872	0.000242675	1.08423	0.000909344
11749	Anxa6	-0.0909949	0.676845	0.513477	0.0165176	0.604472	0.0116821
11750	Anxa7	-0.150274	0.356421	0.180323	0.181861	0.330597	0.0407563
11752	Anxa8	0.669155	0.022383	1.48004	0.000380752	0.810882	0.00602647
11757	Prdx3	-0.185412	0.295972	-0.418685	0.0186425	-0.233273	0.133897
11758	Prdx6	0.0699371	0.770626	0.489708	0.0261498	0.41977	0.0531636
11761	Aox1	-0.34832	0.505821	0.0548476	0.901494	0.403168	0.341084
11764	Ap1b1	0.00713178	0.976556	-0.58381	0.00932666	-0.590941	0.0117345
11765	Ap1g1	0.268571	0.154969	0.236691	0.121101	-0.03188	0.83898
11766	Ap1g2	0.0285659	0.917198	-0.458587	0.0476417	-0.487153	0.043511
11767	Ap1m1	0.157555	0.370992	-0.224302	0.13443	-0.381857	0.0324666
11769	Ap1s1	0.329818	0.120654	0.212561	0.194	-0.117257	0.473037
11771	Ap2a1	0.577364	0.0490724	0.345059	0.110642	-0.232305	0.273686
11772	Ap2a2	0.924075	0.00173629	1.00693	0.000357374	0.082859	0.511221
11773	Ap2m1	-0.0107456	0.978523	-0.276757	0.308553	-0.266012	0.336736
11774	Ap3b1	-0.0200566	0.909771	-0.138984	0.278488	-0.118928	0.366274
11776	Ap3d1	0.236425	0.163102	-0.354081	0.0253591	-0.590506	0.005455
11777	Ap3s1	-0.372415	0.70625	-0.116686	0.88332	0.255728	0.745093
11778	Ap3s2	0.065159	0.716685	0.0469797	0.742931	-0.0181792	0.903479
11781	Ap4m1	0.0713119	0.732283	0.350777	0.0509637	0.279466	0.106576
11782	Ap4s1	0.118363	0.765185	-0.110789	0.723674	-0.229152	0.443615
11783	Apaf1	-0.2713	0.135815	0.306824	0.0475631	0.578124	0.00664271
11785	Apbb1	-0.104576	0.746104	-0.782443	0.0165726	-0.677866	0.0337737
11787	Apbb2	0.669629	0.039135	2.63825	0.000108916	1.96862	0.000568973
11789	Apc	-0.188875	0.309372	-0.0539352	0.724467	0.13494	0.381172
11792	Apex1	0.0336209	0.88687	0.530271	0.0159302	0.496651	0.0253408
11793	Atg5	0.0578592	0.798374	0.272245	0.124398	0.214386	0.218407
11796	Birc3	-0.358417	0.395826	-0.131649	0.694589	0.226769	0.505041
11797	Birc2	-0.621834	0.0102195	-0.237339	0.0952421	0.384495	0.0272867
11798	Xiap	-0.376867	0.362608	-0.107841	0.753346	0.269026	0.434024
11799	Birc5	-0.0708644	0.930436	-5.96331	0.00569153	-5.89244	0.00821939
11800	Api5	-0.125529	0.691074	0.0596139	0.818155	0.185142	0.464766
11803	Aplp1	0.417614	0.561751	0.793333	0.161981	0.375719	0.465161
11804	Aplp2	-0.0411675	0.906143	-1.26412	0.00249098	-1.22295	0.00431802
11806	Apoa1	0.590259	0.78242	-1.97055	0.353863	-2.56081	0.226198
11810	Apobec1	-0.0376127	0.952232	0.847052	0.0510035	0.884664	0.047961
11813	Apoc2	-0.289224	0.703335	-1.40898	0.0616646	-1.11976	0.132141
11819	Nr2f2	0.276196	0.413221	-0.101892	0.722301	-0.378088	0.183278
11820	App	0.236279	0.201032	0.594101	0.00522217	0.357822	0.042724
11821	Aprt	0.477524	0.0384649	0.453403	0.0190929	-0.0241215	0.887081
11830	Aqp5	0.732785	0.10525	-0.0465023	0.906544	-0.779287	0.0447303
11834	Aqr	-0.00906413	0.966767	0.196255	0.196996	0.20532	0.194425
11836	Araf	-0.00952167	0.966767	-0.14324	0.360861	-0.133718	0.408411
11837	Rplp0	0.38399	0.127051	0.166221	0.382585	-0.217769	0.275108
11838	Arc	4.16533	0.00913297	7.0315	0.000276786	2.86617	0.0030452
11839	Areg	0.268159	0.282987	0.675402	0.00993033	0.407242	0.0602583
11840	Arf1	0.30917	0.108012	0.458343	0.013753	0.149173	0.317338
11841	Arf2	0.0496648	0.874171	0.0726497	0.756621	0.0229849	0.925538
11842	Arf3	0.220884	0.215973	0.322464	0.0447927	0.10158	0.480644
11843	Arf4	0.233915	0.481781	0.288102	0.285774	0.0541874	0.850169
11844	Arf5	0.463167	0.0339513	0.453691	0.0143809	-0.00947585	0.952679
11845	Arf6	-0.506956	0.102869	-0.273776	0.240146	0.23318	0.330153
11848	Rhoa	-0.0539914	0.834237	0.0299506	0.884414	0.083942	0.672445
11852	Rhob	3.13585	0.000737407	3.07905	0.000201896	-0.0567987	0.844887
11853	Rhoc	0.358169	0.0664473	1.33267	0.000224706	0.974498	0.00124043
11854	Rhod	0.080875	0.649673	0.423363	0.0159647	0.342488	0.0395897
11855	Arhgap5	-0.480014	0.36777	-0.186065	0.671198	0.293949	0.507555
11858	Rnd2	-0.28907	0.676845	-1.33482	0.0534977	-1.04575	0.12271
11861	Arl4a	-0.585922	0.198369	-1.68067	0.00486458	-1.09474	0.0332311
11863	Arnt	-0.103087	0.530077	-0.120474	0.358321	-0.0173868	0.90345
11865	Arntl	-0.383171	0.144366	-0.243756	0.220621	0.139415	0.493822
11867	Arpc1b	0.46319	0.0189391	0.589006	0.00271129	0.125816	0.315258
11877	Arvcf	0.165018	0.488767	0.748307	0.0053333	0.583289	0.0146752
11881	Arsb	0.124651	0.776532	-0.97748	0.0283899	-1.10213	0.0205603
11883	Arsa	0.0807581	0.697598	-0.261817	0.124104	-0.342575	0.0678225
11886	Asah1	-0.178417	0.393066	-0.515756	0.0163353	-0.337339	0.0807385
11898	Ass1	2.49194	0.213052	7.34802	0.0015809	4.85608	0.00356843
11906	Zfhx3	0.702222	0.0522039	0.658967	0.0290393	-0.0432545	0.869219
11907	Ate1	-0.243738	0.161945	-0.0701878	0.602578	0.17355	0.218376
11908	Atf1	0.00199602	0.995188	-0.188394	0.424569	-0.19039	0.420688
11909	Atf2	-0.221538	0.422424	-0.346361	0.136935	-0.124823	0.587812
11910	Atf3	2.40792	0.00117503	1.46476	0.00231957	-0.943166	0.00632672
11911	Atf4	0.00585666	0.977293	0.0627621	0.652731	0.0569054	0.694909
11920	Atm	-0.694766	0.0171335	-0.618501	0.00942927	0.0762652	0.676625
11927	Atox1	0.312112	0.200155	0.577743	0.0163659	0.265631	0.186219
11928	Atp1a1	0.0608019	0.751407	-0.555649	0.00719563	-0.616451	0.00697219
11931	Atp1b1	0.159158	0.776494	1.11122	0.0285806	0.952058	0.0569804
11933	Atp1b3	0.242901	0.161762	0.569509	0.00456507	0.326607	0.0437369
11938	Atp2a2	0.0619277	0.696801	-0.469042	0.00711312	-0.53097	0.00647051
11946	Atp5a1	0.163016	0.397695	-0.221326	0.167436	-0.384342	0.0432936
11947	Atp5b	0.129535	0.593461	-0.399277	0.0608669	-0.528812	0.0297501
11949	Atp5c1	-0.0692392	0.757047	-0.513913	0.0173129	-0.444674	0.0364581
11950	Atp5f1	0.0610655	0.719606	-0.466137	0.00949403	-0.527203	0.00823239
11951	Atp5g1	0.066747	0.86566	-0.0678786	0.824564	-0.134626	0.639073
11957	Atp5j	0.325068	0.124628	0.115297	0.472518	-0.209771	0.20966
11958	Atp5k	-0.0384483	0.893623	-0.293939	0.176618	-0.255491	0.246337
11964	Atp6v1a	-0.109305	0.494478	-0.647086	0.0024559	-0.537781	0.00710649
11966	Atp6v1b2	-0.264542	0.198505	-1.07364	0.000766651	-0.809099	0.00367828
11972	Atp6v0d1	0.106162	0.551221	-0.290551	0.06579	-0.396713	0.0289836
11973	Atp6v1e1	0.20848	0.205133	0.427387	0.0118342	0.218907	0.122931
11974	Atp6v0e	-0.0442533	0.811609	0.0250152	0.867183	0.0692685	0.630788
11975	Atp6v0a1	0.0656069	0.753243	-0.755187	0.00307701	-0.820793	0.00351702
11977	Atp7a	-0.467543	0.0740851	-0.524127	0.0232097	-0.0565834	0.781421
11979	Atp7b	-0.36983	0.102939	-3.10481	7.67776e-05	-2.73498	0.000302496
11980	Atp8a1	-0.0677023	0.867139	-0.287874	0.33694	-0.220172	0.464543
11981	Atp9a	0.319374	0.366142	-0.594291	0.0744666	-0.913666	0.0191782
11982	Atp10a	1.78696	0.000950434	1.54316	0.000380504	-0.243806	0.17096
11983	Atpif1	0.0958989	0.615619	-0.317395	0.0588657	-0.413294	0.0299862
11984	Atp6v0c	1.28657	0.00864619	0.236657	0.419088	-1.04991	0.00652154
11987	Slc7a1	0.157978	0.706123	0.442827	0.175983	0.284849	0.370778
11990	Atrn	0.437363	0.0407982	0.375945	0.0295024	-0.0614178	0.680554
11991	Hnrnpd	-0.0272864	0.92858	-0.12125	0.572087	-0.0939636	0.663821
11992	Auh	-0.153775	0.416013	-0.356532	0.0441414	-0.202757	0.210097
11993	Aup1	0.20994	0.261632	0.277171	0.0836369	0.0672311	0.659981
12005	Axin1	0.139113	0.401224	0.224975	0.112516	0.0858613	0.528679
12006	Axin2	-0.156217	0.681559	0.447505	0.121707	0.603722	0.0579246
12009	Cep131	0.0686024	0.850454	0.51546	0.0678224	0.446858	0.103809
12010	B2m	-0.0438346	0.798177	0.282935	0.0525886	0.32677	0.0397914
12013	Bach1	0.770034	0.0317442	0.475489	0.0664103	-0.294546	0.222952
12015	Bad	-0.08005	0.659193	-0.192978	0.184645	-0.112928	0.437108
12017	Bag1	-0.0703534	0.732804	-0.236797	0.150779	-0.166444	0.313244
12018	Bak1	0.388925	0.0795871	0.432559	0.0261329	0.0436345	0.793404
12021	Bard1	-0.0273153	0.974806	-1.27119	0.0853989	-1.24387	0.0977335
12028	Bax	0.117532	0.468042	-0.648623	0.00255193	-0.766154	0.00228534
12033	Bcap29	-0.358743	0.495925	0.164152	0.685751	0.522895	0.21817
12034	Phb2	0.0910922	0.553923	0.211622	0.106979	0.12053	0.345714
12036	Bcat2	-0.0407468	0.91065	-0.333423	0.215021	-0.292677	0.279936
12039	Bckdha	0.284554	0.139429	0.500521	0.0107166	0.215968	0.169013
12040	Bckdhb	-0.216712	0.350171	-0.96942	0.00288221	-0.752707	0.0102791
12041	Bckdk	0.000626545	0.997575	0.131947	0.368924	0.13132	0.386762
12042	Bcl10	0.135089	0.45473	0.0566808	0.704771	-0.0784079	0.594893
12043	Bcl2	-0.564896	0.265347	0.621491	0.106554	1.18639	0.0182063
12048	Bcl2l1	-0.322108	0.443439	-0.420748	0.221959	-0.0986408	0.785313
12050	Bcl2l2	-0.301747	0.196458	-0.172522	0.333699	0.129225	0.482392
12051	Bcl3	0.372226	0.1243	-1.70122	0.000550275	-2.07344	0.000568973
12053	Bcl6	0.142498	0.393385	-0.330216	0.0393525	-0.472714	0.012699
12054	Bcl7b	-0.240289	0.435289	-0.332215	0.191637	-0.0919254	0.723752
12055	Bcl7c	-0.120027	0.775644	0.812961	0.0216192	0.932988	0.0152445
12064	Bdnf	0.370918	0.127797	1.54147	0.000286276	1.17055	0.0011448
12068	Bet1	-0.44372	0.323821	-0.424273	0.241417	0.0194468	0.961606
12070	Bex3	0.18572	0.419227	-0.706756	0.00761621	-0.892475	0.00458827
12091	Glb1	-0.0475047	0.806508	-0.111404	0.444678	-0.0638997	0.671837
12121	Bicd1	-0.901948	0.0178501	-1.41617	0.00134889	-0.514226	0.0807014
12122	Bid	-0.0933927	0.618838	-1.15262	0.000448542	-1.05923	0.00121081
12125	Bcl2l11	0.972851	0.0706504	0.90091	0.043108	-0.0719415	0.84558
12144	Blm	-0.338872	0.581304	-1.72039	0.018849	-1.38151	0.0506847
12151	Bmi1	-0.334714	0.335456	-0.258556	0.353877	0.0761578	0.79883
12153	Bmp1	0.979628	0.00341177	2.4505	7.3428e-05	1.47087	0.000557658
12156	Bmp2	0.0114811	0.978616	0.327757	0.247588	0.316276	0.264678
12159	Bmp4	-1.73315	0.00425918	-1.30021	0.00314629	0.432936	0.204079
12166	Bmpr1a	-0.0512732	0.870042	0.240308	0.296934	0.291581	0.226618
12168	Bmpr2	1.18602	0.00389278	1.15731	0.00133597	-0.0287048	0.886893
12173	Bnc1	1.93404	0.000688387	1.71964	0.000234589	-0.214394	0.24048
12175	Bnip2	0.341404	0.1606	0.669387	0.00895209	0.327984	0.11241
12176	Bnip3	-0.784449	0.111314	-1.75377	0.0047984	-0.969319	0.0581681
12177	Bnip3l	-0.270217	0.480624	-0.366086	0.241417	-0.095869	0.770553
12181	Bop1	0.566746	0.0584481	0.974408	0.00337187	0.407662	0.0879465
12183	Bpgm	0.860902	0.00672791	1.88962	0.000131371	1.02872	0.00144955
12189	Brca1	-0.747119	0.0145992	-3.59902	7.63907e-05	-2.8519	0.000346038
12190	Brca2	-0.580247	0.136402	-1.67282	0.00268903	-1.09257	0.0191782
12192	Zfp36l1	0.00861319	0.976513	0.429509	0.0463313	0.420895	0.0539809
12193	Zfp36l2	1.86044	0.000950434	1.47513	0.000529755	-0.385309	0.0810977
12211	Birc6	-0.174959	0.316993	-0.477171	0.0109457	-0.302212	0.0654302
12212	Chic1	-1.39408	0.169799	-1.64797	0.0645731	-0.253892	0.790407
12215	Bsg	0.166499	0.344545	-0.261204	0.0882438	-0.427703	0.0217182
12223	Btc	-0.319042	0.637542	-1.92137	0.0202798	-1.60232	0.0473161
12224	Klf5	-0.305594	0.297052	-1.25736	0.00279992	-0.951763	0.0111713
12226	Btg1	0.393678	0.199431	-0.288308	0.233155	-0.681986	0.0263416
12227	Btg2	-1.99422	0.0102194	-0.893755	0.0514972	1.10046	0.0422418
12234	Btrc	-0.185768	0.440546	0.277861	0.150345	0.463629	0.040679
12235	Bub1	-0.146238	0.819352	-6.08843	0.00285225	-5.94219	0.00472569
12236	Bub1b	0.365485	0.612397	-3.67148	0.00328621	-4.03696	0.00356391
12237	Bub3	0.289015	0.308425	-0.00850169	0.97304	-0.297517	0.216117
12238	Commd3	-0.147643	0.458972	-0.279499	0.103994	-0.131856	0.426771
12257	Tspo	0.717386	0.0175713	0.789319	0.00437429	0.0719326	0.707424
12261	C1qbp	-0.100957	0.6495	0.343349	0.0693707	0.444307	0.0360492
12263	C2	-0.257813	0.482485	-0.645539	0.0584918	-0.387726	0.227018
12266	C3	-0.156179	0.799061	-2.91554	0.00108953	-2.75937	0.00235058
12268	C4b	1.62385	0.0422381	2.21649	0.00460244	0.592643	0.158844
12269	C4bp	-0.246808	0.648231	-2.6115	0.00380445	-2.36469	0.00781177
12282	Hyou1	0.214469	0.509095	0.735646	0.0222183	0.521177	0.0807192
12283	Cab39	-0.344742	0.347876	-1.04901	0.00932805	-0.704264	0.0484785
12286	Cacna1a	0.120518	0.724299	-1.12062	0.00842404	-1.24113	0.00700388
12291	Cacna1g	0.790905	0.269109	1.3357	0.0356642	0.544795	0.265978
12293	Cacna2d1	-0.0655728	0.889884	0.879354	0.0316111	0.944927	0.0303546
12296	Cacnb2	-0.291725	0.547434	-0.902152	0.0539314	-0.610427	0.17159
12297	Cacnb3	0.506022	0.0705058	1.07575	0.00189734	0.569732	0.0262353
12301	Cacybp	-0.122479	0.586586	-0.11282	0.526808	0.00965867	0.960756
12304	Pdia4	-0.0321055	0.901729	0.861777	0.00344844	0.893883	0.00456353
12305	Ddr1	0.729191	0.0118461	0.518545	0.0154103	-0.210646	0.230037
12306	Anxa2	0.514768	0.0522897	1.2819	0.000705561	0.767128	0.0075678
12309	S100g	-0.147006	0.662635	-0.806481	0.0165012	-0.659475	0.041933
12313	Calm1	0.289609	0.114628	0.327431	0.0405058	0.0378226	0.797952
12314	Calm2	0.448774	0.174281	0.714384	0.0226221	0.26561	0.317108
12315	Calm3	0.169195	0.29683	0.0726865	0.578381	-0.0965081	0.471075
12316	Aspm	-0.273948	0.695439	-5.78695	0.00229119	-5.513	0.00421184
12317	Calr	0.0230416	0.963711	0.599931	0.0998274	0.576889	0.124448
12321	Calu	-0.0669256	0.676306	0.426537	0.0106193	0.493463	0.00844029
12325	Camk2g	-0.435212	0.0498214	-0.0920865	0.537599	0.343125	0.0555629
12328	Caml	0.169669	0.405285	0.19377	0.241308	0.0241014	0.888415
12330	Canx	-0.166192	0.351234	-0.0140056	0.930349	0.152186	0.309704
12331	Cap1	0.126609	0.554458	0.219847	0.208445	0.0932375	0.598959
12332	Capg	0.297441	0.449701	2.60931	0.00032706	2.31187	0.000903578
12333	Capn1	0.127281	0.452834	0.243028	0.0978508	0.115747	0.413139
12334	Capn2	0.934121	0.00203379	1.40123	0.000147796	0.467107	0.0117088
12336	Capns1	0.102756	0.725274	0.808382	0.00910433	0.705627	0.0193701
12337	Capn5	0.0785335	0.6898	-0.515923	0.0116029	-0.594456	0.00918733
12339	Capn7	-0.300386	0.127333	-0.604435	0.00572039	-0.304049	0.0776326
12340	Capza1	-0.208109	0.67466	0.0950537	0.806872	0.303162	0.422783
12343	Capza2	-0.312753	0.301894	-0.344477	0.168897	-0.031724	0.905683
12345	Capzb	0.347716	0.0650733	0.774739	0.00140483	0.427023	0.0180076
12349	Car2	-0.0755459	0.782077	-0.520458	0.0373431	-0.444912	0.0684082
12359	Cat	-0.0960458	0.625152	-0.773147	0.00248379	-0.677101	0.00606933
12361	Cask	0.0263369	0.887714	0.0445904	0.750903	0.0182534	0.902585
12366	Casp2	-0.0704678	0.702747	0.577097	0.00469319	0.647565	0.00426199
12367	Casp3	-0.168195	0.407472	-0.392878	0.0400696	-0.224683	0.198915
12368	Casp6	0.197141	0.415395	0.910031	0.00269534	0.712889	0.00782617
12369	Casp7	-0.218655	0.502102	-1.41156	0.00322229	-1.1929	0.00841931
12370	Casp8	-0.0731531	0.729186	0.310691	0.0769611	0.383845	0.0464888
12371	Casp9	-0.396857	0.0792665	-0.344752	0.0574576	0.0521045	0.764386
12380	Cast	0.130292	0.407575	1.05249	0.000351695	0.922196	0.00113404
12385	Ctnna1	0.225678	0.169799	0.407994	0.0134619	0.182316	0.180792
12387	Ctnnb1	0.403405	0.124459	-0.862276	0.00403867	-1.26568	0.00169451
12388	Ctnnd1	0.730858	0.00810546	1.13324	0.000495244	0.402386	0.0338516
12389	Cav1	-0.191287	0.6607	-0.814661	0.0390832	-0.623374	0.101586
12390	Cav2	-0.166338	0.731362	-0.984777	0.0281881	-0.818439	0.0620317
12393	Runx2	1.4823	0.00210467	0.626584	0.019144	-0.855719	0.00532444
12394	Runx1	3.30357	0.000560387	3.20211	0.000149133	-0.101459	0.678148
12396	Cbfa2t2	-0.0780376	0.692222	0.274139	0.0880732	0.352176	0.0463717
12400	Cbfb	0.484758	0.233734	1.25032	0.00638994	0.765565	0.0465791
12402	Cbl	-0.0680578	0.869737	0.033199	0.919862	0.101257	0.741903
12406	Serpinh1	0.643339	0.00688251	1.16691	0.000253746	0.523574	0.00739606
12408	Cbr1	0.229408	0.393389	-0.672246	0.0218525	-0.901654	0.00826398
12411	Cbs	-0.128427	0.686249	-1.27594	0.00378168	-1.14752	0.00763843
12412	Cbx1	-0.0331209	0.901487	0.195621	0.307019	0.228742	0.246337
12416	Cbx2	1.15336	0.0399763	0.909336	0.0403587	-0.244022	0.466982
12417	Cbx3	-0.271243	0.377678	0.0400521	0.876305	0.311296	0.215721
12418	Cbx4	-0.667446	0.0830658	-0.684734	0.0356642	-0.0172879	0.957547
12419	Cbx5	-0.0108748	0.967318	0.0248835	0.900558	0.0357583	0.856078
12421	Rb1cc1	-0.34092	0.201446	-0.173796	0.402816	0.167124	0.435388
12428	Ccna2	-0.0579921	0.938361	-6.03349	0.00168671	-5.9755	0.00288628
12442	Ccnb2	0.0814625	0.909567	-4.27607	0.00340306	-4.35753	0.00472459
12443	Ccnd1	-0.536152	0.0450759	-0.516157	0.0222896	0.0199954	0.922024
12444	Ccnd2	-0.686925	0.0359612	-1.62161	0.000766651	-0.934686	0.0103772
12445	Ccnd3	-0.0960575	0.714513	0.153194	0.440372	0.249251	0.224854
12447	Ccne1	-0.153574	0.911974	-1.56004	0.189694	-1.40646	0.245388
12448	Ccne2	-1.33774	0.0274138	-2.32744	0.00211242	-0.989707	0.0771299
12449	Ccnf	0.0129668	0.987773	-3.40923	0.00976599	-3.4222	0.0123068
12450	Ccng1	-0.360842	0.247925	-0.411835	0.115172	-0.050993	0.848187
12452	Ccng2	0.218029	0.438651	-0.0857792	0.713343	-0.303808	0.206845
12453	Ccni	-0.0871008	0.775182	0.199489	0.386502	0.28659	0.236886
12454	Ccnk	0.135228	0.694245	-0.462643	0.121906	-0.597871	0.0607219
12455	Ccnt1	0.120938	0.491203	0.104666	0.458589	-0.016272	0.915186
12457	Noct	1.35318	0.0100123	1.68998	0.00130407	0.336794	0.16047
12460	Ccs	0.121169	0.557769	-0.021531	0.905661	-0.1427	0.399046
12461	Cct2	0.0176029	0.926178	0.362596	0.0259625	0.344993	0.0382868
12462	Cct3	0.13292	0.513624	0.517993	0.0145153	0.385073	0.0509065
12464	Cct4	0.0319404	0.854753	0.117437	0.359116	0.0854971	0.516966
12465	Cct5	0.118983	0.613063	0.299853	0.123722	0.18087	0.346879
12466	Cct6a	0.0577886	0.709909	0.484428	0.00574112	0.426639	0.0123709
12468	Cct7	0.164907	0.443264	0.27769	0.127742	0.112783	0.528136
12469	Cct8	0.0249209	0.891451	0.219287	0.119628	0.194367	0.175145
12475	Cd14	0.147964	0.368371	-0.513426	0.00679917	-0.66139	0.00394351
12476	Cd151	0.470684	0.0367236	1.0292	0.000710922	0.558511	0.010608
12479	Cd1d1	-0.111403	0.874417	-0.581626	0.284953	-0.470223	0.390742
12484	Cd24a	0.491718	0.222396	0.263715	0.405224	-0.228004	0.485253
12488	Cd2ap	-0.377973	0.128964	-0.646286	0.0106193	-0.268313	0.18358
12490	Cd34	0.0148241	0.984629	-0.7292	0.220843	-0.744024	0.216924
12492	Scarb2	0.270015	0.169096	0.521093	0.0103585	0.251077	0.128954
12496	Entpd2	-0.114814	0.804889	-2.31783	0.00249988	-2.20302	0.00441825
12497	Entpd6	-0.456476	0.147846	-0.48668	0.06579	-0.0302032	0.910916
12499	Entpd5	-0.521946	0.104173	-3.40922	0.000125053	-2.88728	0.000492049
12505	Cd44	-0.145858	0.501229	0.601443	0.0105046	0.747301	0.00662408
12509	Cd59a	-0.338328	0.594707	-0.908122	0.109649	-0.569794	0.30761
12512	Cd63	0.122083	0.512019	0.174726	0.249634	0.0526431	0.738773
12514	Cd68	-0.0553762	0.899455	-0.339149	0.297293	-0.283773	0.383176
12520	Cd81	0.23747	0.203928	0.653669	0.00379926	0.416199	0.0267115
12521	Cd82	0.109934	0.542432	-1.34326	0.000331193	-1.45319	0.000569742
12527	Cd9	0.0497597	0.793299	0.0127464	0.93614	-0.0370132	0.810546
12530	Cdc25a	0.658591	0.0187116	0.260339	0.148698	-0.398253	0.0430669
12531	Cdc25b	-0.0547781	0.938836	-3.45695	0.00317675	-3.40217	0.00502193
12532	Cdc25c	0.0319423	0.97211	-5.93681	0.00840503	-5.96875	0.0109913
12534	Cdk1	-0.149063	0.818103	-4.268	0.00173228	-4.11894	0.00319533
12537	Cdk11b	0.207882	0.467412	0.468459	0.062868	0.260577	0.25512
12539	Cdc37	0.406332	0.0623507	0.576871	0.0077397	0.170539	0.289592
12540	Cdc42	0.0150899	0.962426	0.172966	0.423634	0.157876	0.477786
12544	Cdc45	0.00503895	0.996343	-2.37621	0.056874	-2.38125	0.063072
12545	Cdc7	-0.795137	0.395826	-1.57407	0.0829981	-0.778935	0.392981
12549	Arhgap31	0.655645	0.124803	0.130407	0.706518	-0.525238	0.114994
12550	Cdh1	0.423648	0.167646	-0.0771287	0.751496	-0.500777	0.0683005
12554	Cdh13	0.0386867	0.891934	-0.477566	0.0516699	-0.516252	0.0441926
12556	Cdh16	-0.080983	0.849242	-0.790723	0.0384368	-0.70974	0.0618221
12557	Cdh17	-0.0385529	0.957854	-0.226508	0.645657	-0.187955	0.710595
12558	Cdh2	0.183	0.296055	0.759154	0.00180235	0.576154	0.00736305
12563	Cdh6	2.45597	0.000159189	1.8871	7.63907e-05	-0.568868	0.00620339
12566	Cdk2	-0.38344	0.0673454	-0.030761	0.840851	0.352679	0.0466798
12567	Cdk4	-0.0822544	0.658503	-0.095661	0.510558	-0.0134066	0.933791
12568	Cdk5	0.14623	0.390312	0.342059	0.0342216	0.195828	0.17803
12569	Cdk5r1	1.34179	0.0455059	3.09282	0.000525503	1.75103	0.00254938
12571	Cdk6	-0.203929	0.257573	-0.690361	0.00306067	-0.486432	0.0150405
12572	Cdk7	-0.112551	0.774126	0.486757	0.115028	0.599308	0.0722503
12575	Cdkn1a	0.504945	0.0741549	0.425293	0.0615086	-0.0796523	0.70442
12576	Cdkn1b	-0.218613	0.710017	-0.817185	0.0967893	-0.598572	0.216924
12578	Cdkn2a	0.58892	0.0749728	1.00993	0.00418896	0.421013	0.0787981
12579	Cdkn2b	1.00775	0.0174358	2.08643	0.000359306	1.07868	0.00577695
12580	Cdkn2c	-0.206202	0.424201	-2.62392	0.000238492	-2.41772	0.000680262
12585	Cdr2	0.831273	0.116189	1.80976	0.00267265	0.978486	0.0176407
12589	Ift81	-0.396287	0.201773	-0.422216	0.100831	-0.0259293	0.923125
12591	Cdx2	-0.36123	0.204597	-3.44941	0.000224706	-3.08818	0.000716639
12593	Cdyl	0.287735	0.208349	0.672296	0.00636484	0.38456	0.0472236
12606	Cebpa	-0.824036	0.076369	-3.65972	0.000406822	-2.83568	0.00204013
12607	Cebpz	-0.16442	0.487208	0.513753	0.0252968	0.678173	0.0117441
12608	Cebpb	1.69865	0.00196481	0.716542	0.0197053	-0.982109	0.00406567
12611	Cebpg	-0.348586	0.103844	-1.00782	0.00103589	-0.659231	0.00770686
12614	Celsr1	0.38192	0.038511	-0.206462	0.115363	-0.588382	0.00458827
12615	Cenpa	-0.0131029	0.981309	-4.6094	0.00138173	-4.59629	0.00238962
12616	Cenpb	0.363941	0.155262	0.231828	0.243584	-0.132113	0.513256
12617	Cenpc1	-0.402085	0.0662764	-0.111083	0.464925	0.291002	0.0938567
12623	Ces1g	-0.37901	0.366137	-2.83216	0.00130144	-2.45315	0.00366297
12626	Cetn3	-0.333564	0.123396	-0.116896	0.468173	0.216668	0.206344
12630	Cfi	1.30659	0.32868	4.09965	0.00367458	2.79305	0.0116821
12631	Cfl1	0.226144	0.263729	0.874576	0.00178478	0.648432	0.00799999
12632	Cfl2	-0.417232	0.358078	-0.138614	0.710535	0.278618	0.459722
12633	Cflar	-0.458465	0.0285373	0.250255	0.0843174	0.70872	0.00319533
12648	Chd1	0.25531	0.279136	-0.102442	0.588578	-0.357752	0.0923471
12649	Chek1	-0.254099	0.620187	-0.594169	0.165831	-0.34007	0.427038
12651	Chkb	-0.0381655	0.864963	0.233182	0.166427	0.271347	0.129675
12659	Ovgp1	-0.752282	0.185475	0.439493	0.251544	1.19177	0.0239301
12660	Chka	-1.60186	0.00248265	-2.08492	0.000308101	-0.483061	0.0866202
12662	Chm	-0.288242	0.458185	-0.180622	0.56563	0.107621	0.74369
12663	Chml	0.0128981	0.969551	0.0758579	0.752374	0.0629598	0.797153
12675	Chuk	-0.152058	0.577932	-0.244991	0.262457	-0.0929337	0.680423
12684	Cideb	0.179138	0.570505	-1.22336	0.00481991	-1.4025	0.00384668
12695	Patj	0.00883215	0.975596	-0.333923	0.109406	-0.342756	0.110809
12696	Cirbp	-0.344699	0.480881	0.103499	0.791886	0.448197	0.256714
12700	Cish	4.5092	0.00446618	4.45032	0.00150964	-0.0588825	0.880067
12702	Socs3	-0.590729	0.0261853	-0.291308	0.095028	0.299421	0.108711
12704	Cit	-0.0110834	0.99106	-3.58401	0.0198026	-3.57293	0.0243703
12716	Ckmt1	-0.122735	0.526046	-3.38722	7.63907e-05	-3.26449	0.000238675
12724	Clcn2	-0.348444	0.209883	0.325034	0.124389	0.673478	0.0155192
12725	Clcn3	-0.227592	0.40357	-0.363306	0.118088	-0.135713	0.549685
12727	Clcn4	0.174928	0.370694	0.388508	0.0357145	0.213581	0.201826
12728	Clcn5	0.0558455	0.734286	-0.511312	0.00599174	-0.567157	0.00579352
12729	Clns1a	0.0354561	0.865324	0.389263	0.0306112	0.353807	0.0490355
12738	Cldn2	-0.321605	0.371273	0.00432679	0.990011	0.325932	0.283495
12740	Cldn4	7.30989	0.00375055	9.1041	0.000473863	1.7942	0.00340171
12747	Clk1	-0.446606	0.146236	-0.802051	0.0107589	-0.355445	0.161979
12748	Clk2	-0.278281	0.293308	-0.00766011	0.973141	0.270621	0.216774
12750	Clk4	-0.289824	0.377678	-0.592013	0.0513379	-0.302189	0.280418
12751	Tpp1	0.0849577	0.71133	-0.0104832	0.957877	-0.0954409	0.604185
12752	Cln3	-0.466194	0.0705317	0.309465	0.0971039	0.775659	0.00606933
12753	Clock	0.573729	0.0103066	0.0891242	0.482984	-0.484605	0.00947328
12757	Clta	0.10952	0.457746	-0.150391	0.214477	-0.259911	0.062439
12759	Clu	1.43881	0.086045	4.39375	0.00067947	2.95495	0.00502987
12764	Cmas	-0.115768	0.511316	0.103773	0.45636	0.219541	0.143176
12778	Ackr3	1.1371	0.045425	2.56818	0.000633088	1.43108	0.00415222
12780	Abcc2	-0.713071	0.0674201	-2.58079	0.000644744	-1.86772	0.0040192
12785	Cnbp	-0.0104601	0.96216	0.191121	0.203557	0.201581	0.198915
12793	Cnih1	-0.00438106	0.982482	-0.151667	0.281822	-0.147286	0.307509
12795	Plk3	-0.656486	0.207589	0.100275	0.793547	0.756761	0.0859116
12798	Cnn2	0.147221	0.602049	1.09906	0.00256214	0.951843	0.00622636
12799	Cnp	0.0618791	0.854452	-0.361857	0.171443	-0.423736	0.120945
12807	Hps3	-0.278144	0.18073	0.201745	0.199244	0.479889	0.0193403
12808	Cobl	0.819694	0.0467908	0.535616	0.0872715	-0.284078	0.276326
12812	Coil	-0.643553	0.049711	-0.299062	0.178163	0.344491	0.158843
12814	Col11a1	0.146162	0.883188	4.62715	0.000338516	4.48099	0.000812883
12815	Col11a2	-0.0676218	0.857528	0.386093	0.152777	0.453715	0.107513
12816	Col12a1	0.581341	0.253735	1.97316	0.00265393	1.39182	0.0125851
12819	Col15a1	1.9758	0.00297581	1.47007	0.00312611	-0.505736	0.0601282
12822	Col18a1	0.464504	0.0627491	0.753025	0.00470229	0.288521	0.138721
12826	Col4a1	0.341166	0.152643	0.973221	0.00198069	0.632054	0.0136234
12827	Col4a2	0.496247	0.0897855	1.0275	0.0029226	0.531248	0.0420213
12831	Col5a1	2.463	0.0383921	3.27223	0.0047984	0.809232	0.146905
12833	Col6a1	0.0512877	0.89388	-2.1606	0.000490052	-2.21189	0.000963997
12834	Col6a2	0.257599	0.373431	-3.10172	0.000293381	-3.35932	0.000503761
12836	Col7a1	1.68254	0.0611494	5.16448	0.000296637	3.48194	0.00076765
12842	Col1a1	2.61542	0.00875187	3.55071	0.000759845	0.935284	0.0237489
12846	Comt	0.18566	0.286368	0.0919423	0.509665	-0.0937176	0.51133
12847	Copa	0.0383794	0.819958	0.16	0.213153	0.12162	0.353145
12848	Cops2	-0.376594	0.403313	-0.356326	0.328332	0.0202682	0.960238
12850	Coq7	0.334751	0.153641	-0.262679	0.173184	-0.597431	0.014914
12856	Cox17	0.514464	0.0399177	0.399375	0.0412028	-0.115089	0.482347
12857	Cox4i1	0.362008	0.182559	0.101239	0.633366	-0.260768	0.238614
12858	Cox5a	0.135223	0.575885	0.0782824	0.690248	-0.0569402	0.780708
12859	Cox5b	0.404067	0.397383	-0.134177	0.745558	-0.538244	0.180047
12861	Cox6a1	0.416972	0.0910164	-0.0443386	0.81657	-0.46131	0.0390523
12864	Cox6c	-0.0632091	0.763123	-0.234796	0.15552	-0.171587	0.301413
12865	Cox7a1	-0.123597	0.86745	-1.60432	0.034193	-1.48072	0.0514858
12866	Cox7a2	0.00131249	0.996347	-0.381564	0.100502	-0.382876	0.112434
12868	Cox8a	0.409759	0.133393	-0.454762	0.0529048	-0.86452	0.0071532
12870	Cp	-0.533431	0.346666	-1.46507	0.0134222	-0.931643	0.0753677
12874	Cpd	0.0553899	0.756586	0.207571	0.144105	0.152181	0.285396
12876	Cpe	0.125836	0.588207	1.32653	0.00057756	1.2007	0.00156793
12879	Cys1	-0.0349698	0.950565	-2.08399	0.00488994	-2.04902	0.0069945
12892	Cpox	-0.0976756	0.707902	-0.256524	0.214732	-0.158848	0.440201
12894	Cpt1a	0.163972	0.291179	-1.22711	0.00020282	-1.39108	0.000332069
12895	Cpt1b	-0.440936	0.0932204	0.28646	0.125727	0.727395	0.00814982
12896	Cpt2	-0.082066	0.792444	-0.29402	0.223987	-0.211954	0.381508
12905	Cradd	0.128084	0.751726	-0.253196	0.428847	-0.38128	0.234259
12908	Crat	0.097104	0.654204	-0.536826	0.0143355	-0.63393	0.0103894
12909	Crcp	-0.0113268	0.965751	-0.243509	0.189402	-0.232182	0.215014
12912	Creb1	-0.237363	0.316862	0.0869589	0.64849	0.324322	0.120523
12913	Creb3	0.187894	0.269385	0.528201	0.0062523	0.340308	0.0379298
12914	Crebbp	0.339959	0.207166	-0.0353999	0.876889	-0.375359	0.108899
12915	Atf6b	0.0658217	0.826811	-0.037905	0.875753	-0.103727	0.646299
12916	Crem	-0.409571	0.179552	0.359271	0.115012	0.768841	0.0127643
12927	Bcar1	0.580635	0.012914	0.308661	0.0473291	-0.271974	0.0796718
12928	Crk	0.178266	0.414838	0.299403	0.11063	0.121137	0.505088
12929	Crkl	-0.0549818	0.810605	-0.0128263	0.945951	0.0421556	0.818866
12931	Crlf1	2.87686	0.0151572	7.60509	0.000100056	4.72823	0.00032704
12934	Dpysl2	0.0413018	0.869761	-0.576351	0.0152383	-0.617653	0.015112
12946	Cr1l	-0.311841	0.111236	-0.152213	0.29575	0.159628	0.291041
12952	Cry1	0.261674	0.438404	-0.0754128	0.796988	-0.337087	0.22334
12953	Cry2	-1.17279	0.00439154	-0.926619	0.00300735	0.246175	0.270611
12955	Cryab	-0.168242	0.63543	-0.800014	0.0249282	-0.631772	0.0634499
12972	Cryz	-0.159742	0.42203	-0.315208	0.0733652	-0.155465	0.350057
12974	Cs	0.0522645	0.805854	-0.166354	0.300076	-0.218618	0.198181
12977	Csf1	0.865937	0.0164175	2.55555	0.000112195	1.68962	0.00076956
12988	Csk	0.952378	0.00527373	0.867706	0.0024977	-0.084672	0.636539
12995	Csnk2a1	-0.326931	0.415304	-0.0304662	0.931985	0.296464	0.375837
13000	Csnk2a2	0.173778	0.376694	0.276643	0.100913	0.102865	0.512925
13001	Csnk2b	0.097176	0.569512	0.226527	0.115166	0.129351	0.356519
13002	Dnajc5	-0.0697974	0.716858	-0.215735	0.162473	-0.145938	0.347079
13003	Vcan	0.377709	0.197726	1.05668	0.00293124	0.678967	0.0164429
13006	Smc3	-0.299745	0.15992	-0.0944316	0.567076	0.205313	0.233938
13007	Csrp1	0.369673	0.286348	2.04118	0.000520302	1.67151	0.00189875
13008	Csrp2	0.0901281	0.71489	-0.519582	0.0263549	-0.60971	0.0184408
13010	Cst3	0.366238	0.123945	-0.165575	0.356984	-0.531813	0.0231219
13014	Cstb	0.356134	0.0869508	-0.0717665	0.639999	-0.4279	0.0278803
13016	Ctbp1	0.579943	0.00848061	0.549326	0.00359136	-0.030617	0.813794
13017	Ctbp2	0.649933	0.00594983	0.756992	0.00108248	0.10706	0.396492
13018	Ctcf	0.0876136	0.624488	-0.143526	0.309451	-0.23114	0.132919
13019	Ctf1	-0.614102	0.300863	-0.406736	0.375844	0.207366	0.67683
13024	Ctla2a	2.75772	0.00222626	5.32593	7.63907e-05	2.5682	0.000302496
13025	Ctla2b	2.33205	0.00110773	3.18001	0.000100056	0.847958	0.00361664
13026	Pcyt1a	0.0450054	0.826917	-0.09065	0.556218	-0.135655	0.391303
13030	Ctsb	0.0258277	0.912702	-0.0569973	0.742578	-0.082825	0.636027
13032	Ctsc	0.140821	0.71949	1.00675	0.0111386	0.865927	0.0225316
13033	Ctsd	0.202859	0.216104	0.425378	0.0121639	0.22252	0.119492
13034	Ctse	0.797389	0.0173523	2.85031	7.63907e-05	2.05292	0.000299069
13036	Ctsh	0.044765	0.872156	0.374604	0.0879218	0.329839	0.137399
13039	Ctsl	0.0445803	0.801228	0.987523	0.000535249	0.942943	0.0012437
13041	Ctsw	4.64942	0.0145992	8.50492	0.000409284	3.8555	0.000569742
13043	Cttn	0.359114	0.0536172	0.530217	0.00548242	0.171103	0.214833
13046	Celf1	0.104033	0.497684	0.00690556	0.959929	-0.0971279	0.445477
13047	Cux1	0.705446	0.0137153	1.02066	0.00113432	0.315211	0.0954193
13052	Cxadr	-0.00936693	0.983269	-0.153618	0.629011	-0.144251	0.659073
13056	Cyb561	0.410955	0.0449538	0.753983	0.00185717	0.343028	0.0397924
13057	Cyba	0.195643	0.716685	0.576583	0.16167	0.38094	0.324076
13058	Cybb	-0.715221	0.287866	-3.90362	0.00446369	-3.1884	0.0135574
13063	Cycs	-0.609853	0.216665	-0.202714	0.580172	0.407139	0.304381
13078	Cyp1b1	-0.568561	0.133555	-2.82243	0.000407658	-2.25387	0.00185694
13079	Cyp21a1	0.773875	0.309073	3.02796	0.00145111	2.25408	0.00338226
13088	Cyp2b10	-0.378392	0.58179	-6.32509	0.000712333	-5.9467	0.00169389
13110	Cyp2j6	-0.131462	0.506136	0.639335	0.00495982	0.770796	0.00361271
13113	Cyp3a13	-1.86242	0.00222536	-3.88942	0.000147796	-2.027	0.00308683
13120	Cyp4b1	-0.363749	0.36777	-0.827756	0.0369148	-0.464007	0.201987
13121	Cyp51	0.299681	0.306963	-1.149	0.00269608	-1.44868	0.00195946
13132	Dab2	0.104745	0.826811	-1.06796	0.0292821	-1.17271	0.0228547
13135	Dad1	0.230973	0.34436	0.41738	0.0571497	0.186408	0.347079
13136	Cd55	0.330613	0.55374	0.777402	0.089508	0.44679	0.272324
13138	Dag1	0.0642374	0.689043	0.0950227	0.447144	0.0307853	0.818735
13139	Dgka	0.142949	0.677916	0.607017	0.0424782	0.464068	0.0981228
13144	Dapk3	0.310119	0.245082	0.216775	0.306577	-0.0933442	0.655766
13163	Daxx	-0.144121	0.461836	0.350088	0.0456658	0.494208	0.0164429
13167	Dbi	-0.0323605	0.940957	-1.27054	0.00489597	-1.23818	0.00770098
13169	Dbnl	0.164981	0.296117	0.0112571	0.936076	-0.153724	0.245351
13170	Dbp	-1.85589	0.00297581	-2.6105	0.000369458	-0.754618	0.0732161
13171	Dbt	-0.620509	0.0842123	-1.29389	0.00337187	-0.673383	0.0515562
13177	Eci1	0.0677305	0.716685	-0.165348	0.261454	-0.233079	0.137336
13178	Dck	-0.359593	0.134079	-0.776984	0.00528661	-0.417391	0.0618004
13180	Pcbd1	-0.339309	0.102041	-1.29015	0.000364753	-0.950837	0.00211433
13185	Dscr3	-0.274371	0.114151	-0.886641	0.000747691	-0.61227	0.00488489
13191	Dctn1	0.335239	0.0776863	0.371575	0.025887	0.0363357	0.804986
13194	Ddb1	0.265721	0.104627	0.910446	0.000521538	0.644725	0.00332972
13195	Ddc	-0.352849	0.747126	-3.18046	0.0314509	-2.82762	0.0561892
13196	Asap1	0.330564	0.0741549	0.822764	0.00103979	0.492199	0.00918733
13197	Gadd45a	3.0996	0.000478063	4.44549	5.65044e-05	1.34589	0.00102581
13198	Ddit3	-0.777471	0.0399177	-1.88478	0.000897489	-1.10731	0.011243
13200	Ddost	0.0425362	0.798633	0.0211424	0.876367	-0.0213938	0.875431
13202	Ddt	0.0634979	0.847903	-0.819644	0.0154561	-0.883142	0.0137004
13204	Dhx15	-0.105138	0.591765	-0.00503381	0.976786	0.100104	0.530491
13205	Ddx3x	-0.24264	0.60332	-0.309171	0.401355	-0.0665317	0.867986
13207	Ddx5	-0.0191348	0.958905	-0.222127	0.367464	-0.202992	0.425545
13209	Ddx6	0.418112	0.218575	0.090739	0.741619	-0.327373	0.242298
13211	Dhx9	0.214767	0.587168	0.13885	0.661386	-0.0759164	0.821037
13244	Degs1	-0.268739	0.203017	-0.597811	0.00857565	-0.329072	0.0808791
13340	Slc29a2	-0.545683	0.365677	0.887803	0.0563152	1.43349	0.0155192
13345	Twist2	0.673656	0.216381	-0.376906	0.427486	-1.05056	0.0440798
13347	Dffa	-0.292779	0.373629	-0.0805497	0.761676	0.21223	0.425612
13350	Dgat1	0.311964	0.0750227	0.324306	0.0310638	0.0123419	0.92817
13353	Dgcr6	0.263219	0.286162	0.0750745	0.712676	-0.188145	0.334667
13356	Dgcr2	0.187045	0.27391	0.254928	0.0833918	0.0678822	0.628594
13358	Slc25a1	0.215539	0.277586	0.0545904	0.73677	-0.160948	0.326924
13360	Dhcr7	-0.308818	0.18576	-1.91667	0.000256574	-1.60785	0.000974086
13361	Dhfr	-0.297054	0.580323	-2.68772	0.00379926	-2.39066	0.00836718
13367	Diaph1	0.208714	0.449701	-0.34004	0.146069	-0.548755	0.0433699
13368	Dffb	-0.155185	0.675102	-0.0109085	0.971515	0.144277	0.613412
13370	Dio1	0.052487	0.877648	-3.02287	0.000442912	-3.07536	0.000870948
13382	Dld	-0.0416214	0.893534	0.123008	0.591215	0.16463	0.480634
13383	Dlg1	-0.184108	0.23032	0.146731	0.230176	0.330839	0.0302871
13385	Dlg4	-0.304038	0.430702	0.718715	0.0297581	1.02275	0.0110374
13388	Dll1	0.6253	0.0826926	2.11729	0.00027552	1.49199	0.00106471
13393	Dlx3	1.31945	0.0697619	2.02983	0.00546524	0.710375	0.101661
13394	Dlx4	-1.10817	0.0764245	-1.87341	0.00724124	-0.765244	0.17986
13400	Dmpk	0.0712184	0.85273	0.34124	0.21556	0.270022	0.313912
13401	Dmwd	0.424183	0.0411943	0.355135	0.032804	-0.069048	0.618904
13418	Dnajc1	-0.123219	0.529471	0.213537	0.174933	0.336756	0.0586889
13419	Dnase1	-0.447362	0.416013	-1.68411	0.013201	-1.23675	0.051179
13423	Dnase2a	-0.247767	0.196942	-0.305661	0.0641232	-0.0578932	0.709773
13424	Dync1h1	0.183779	0.368629	-0.163679	0.323171	-0.347458	0.0700803
13427	Dync1i2	-0.0240079	0.907378	0.242829	0.121147	0.266837	0.107776
13429	Dnm1	0.367622	0.534124	0.433242	0.352344	0.0656197	0.888105
13430	Dnm2	0.303425	0.108913	0.108633	0.442392	-0.194791	0.195755
13433	Dnmt1	-0.0721984	0.880066	-0.759802	0.0542314	-0.687604	0.084584
13434	Trdmt1	-0.231752	0.501008	-0.651829	0.0477619	-0.420077	0.173269
13435	Dnmt3a	1.69685	0.000945682	1.29771	0.000607246	-0.399145	0.0459275
13437	Dnpep	1.17954	0.00138976	0.679688	0.00314629	-0.499853	0.0134725
13445	Cdk2ap1	0.374729	0.391762	0.505126	0.15813	0.130397	0.693586
13448	Dok1	0.0476939	0.830967	0.46344	0.0204621	0.415747	0.033991
13476	Reep5	0.219502	0.292684	0.723606	0.00405221	0.504104	0.018515
13478	Dpagt1	0.0908935	0.820544	0.0706361	0.823203	-0.0202574	0.949992
13480	Dpm1	-0.389043	0.534895	-0.458295	0.361063	-0.0692519	0.90207
13481	Dpm2	0.0807229	0.666771	0.156681	0.281032	0.075958	0.599514
13486	Dr1	-0.284994	0.547566	0.183652	0.618905	0.468647	0.225143
13494	Drg1	-0.031878	0.87243	0.345974	0.0395878	0.377852	0.0357856
13495	Drg2	0.15306	0.419227	0.27994	0.0890181	0.12688	0.414579
13496	Arid3a	3.65591	0.000391915	3.61903	8.98607e-05	-0.0368802	0.818866
13498	Atn1	0.293543	0.56956	-0.426696	0.33323	-0.720239	0.116236
13511	Dsg2	0.198293	0.497981	-0.121149	0.618905	-0.319442	0.191748
13518	Dst	0.0519313	0.757598	0.519802	0.00566105	0.46787	0.0114519
13521	Slc26a2	-1.76507	0.00156869	-2.53152	0.000141196	-0.766449	0.015239
13528	Dtnb	0.309491	0.204722	0.0190802	0.929587	-0.290411	0.145649
13537	Dusp2	6.38692	0.00177049	6.33538	0.000516583	-0.0515373	0.926188
13542	Dvl1	0.368693	0.0624374	0.599329	0.00459268	0.230636	0.133001
13543	Dvl2	-0.197884	0.218568	-0.812576	0.000999075	-0.614691	0.00455953
13544	Dvl3	0.524761	0.277484	0.448674	0.247947	-0.0760872	0.841167
13548	Dyrk1a	-0.0846125	0.687797	-0.148736	0.363587	-0.0641235	0.708516
13549	Dyrk1b	0.243551	0.192165	0.0157247	0.923065	-0.227826	0.138182
13555	E2f1	-0.335833	0.364465	-0.99583	0.0154561	-0.659997	0.0758272
13557	E2f3	0.654656	0.124814	0.847665	0.0269395	0.193009	0.518927
13559	E2f5	-0.746529	0.0591767	0.124052	0.622306	0.870581	0.0165231
13560	E4f1	0.175992	0.441682	0.631601	0.00942789	0.455609	0.0335805
13589	Mapre1	-0.00336768	0.989177	0.290178	0.117711	0.293546	0.127933
13590	Lefty1	-1.04679	0.055063	-1.55271	0.00686296	-0.50592	0.266843
13595	Ebp	0.0969159	0.71181	-0.426402	0.0606141	-0.523318	0.0380079
13601	Ecm1	0.515535	0.0939377	0.491803	0.0534931	-0.0237322	0.918627
13603	Opn3	1.10667	0.0379614	0.821012	0.0475256	-0.285659	0.363032
13605	Ect2	-0.411869	0.415863	-3.63483	0.000803571	-3.22296	0.00228786
13607	Eda	-0.134298	0.785724	-1.24596	0.0196647	-1.11166	0.0350341
13614	Edn1	0.0589296	0.929265	3.90774	0.000149233	3.84881	0.00032704
13619	Phc1	0.0767675	0.777027	0.0985284	0.631609	0.0217609	0.920241
13626	Eed	0.0946941	0.745804	-0.00947728	0.969266	-0.104171	0.646205
13627	Eef1a1	0.0164225	0.935011	-0.0967815	0.492491	-0.113204	0.437931
13629	Eef2	0.372167	0.0852687	0.225342	0.166234	-0.146825	0.372472
13631	Eef2k	1.67762	0.000842119	0.987294	0.0015507	-0.690328	0.00770686
13636	Efna1	0.243264	0.22154	1.49703	0.000208129	1.25376	0.000716639
13637	Efna2	1.62321	0.00610176	1.82145	0.00118069	0.198241	0.392987
13638	Efna3	5.7065	0.00294747	3.65917	0.00640708	-2.04733	0.0076071
13639	Efna4	0.981947	0.0044679	1.30676	0.000434504	0.324814	0.0572406
13640	Efna5	0.252643	0.634913	-0.433427	0.334314	-0.686071	0.137815
13641	Efnb1	1.08852	0.00309361	1.64053	0.000211122	0.552009	0.0109999
13642	Efnb2	0.773598	0.0793228	1.05203	0.0120054	0.278432	0.362454
13645	Egf	-1.80194	0.0554263	-0.452084	0.408343	1.34985	0.0768532
13649	Egfr	1.23071	0.00110773	1.71873	0.000101695	0.488014	0.011569
13650	Rhbdf1	1.16734	0.00163536	1.04365	0.000712333	-0.123689	0.419014
13653	Egr1	-0.393926	0.45732	1.70668	0.00270334	2.10061	0.00223227
13654	Egr2	2.90159	0.00378411	2.0989	0.00488994	-0.802685	0.0431349
13660	Ehd1	0.76451	0.0351921	0.645963	0.02601	-0.118548	0.630983
13661	Ehf	-0.384572	0.329105	-3.36719	0.000325592	-2.98261	0.00100611
13663	Ei24	-0.184863	0.409672	0.0788214	0.667095	0.263685	0.17392
13664	Eif1a	-0.0556901	0.830967	0.614814	0.0137788	0.670504	0.0129384
13665	Eif2s1	0.178136	0.305701	0.472211	0.0109509	0.294075	0.0666024
13666	Eif2ak3	0.784992	0.00588836	0.575385	0.00649259	-0.209607	0.182656
13667	Eif2b4	0.0903156	0.7921	-0.0698949	0.798183	-0.160211	0.5395
13669	Eif3a	0.103205	0.663687	0.136115	0.462268	0.03291	0.86982
13680	Ddx19a	0.00467374	0.986649	0.126967	0.531253	0.122294	0.546857
13681	Eif4a1	-0.0351025	0.880066	0.195023	0.251751	0.230126	0.196762
13682	Eif4a2	-0.352535	0.20138	0.13782	0.522117	0.490354	0.0550376
13684	Eif4e	-0.162441	0.537693	-0.0407486	0.854284	0.121693	0.567371
13685	Eif4ebp1	0.377214	0.286368	0.552142	0.0731308	0.174928	0.53084
13688	Eif4ebp2	0.338766	0.451623	-0.732732	0.0912904	-1.0715	0.0278492
13690	Eif4g2	0.0468579	0.82101	-0.0815897	0.602955	-0.128448	0.423632
13709	Elf1	-0.342093	0.103824	-0.422688	0.0256172	-0.0805956	0.619384
13710	Elf3	0.158477	0.709477	-1.22963	0.0125752	-1.38811	0.0097664
13712	Elk1	-0.0634785	0.783254	0.106384	0.537041	0.169863	0.330153
13713	Elk3	0.731	0.0105325	0.962254	0.00126329	0.231254	0.182052
13714	Elk4	0.366916	0.0476856	0.153038	0.239126	-0.213878	0.122931
13716	Ell	-0.1409	0.607914	0.277758	0.19285	0.418658	0.0765851
13722	Aimp1	0.071612	0.677916	0.0891925	0.506947	0.0175805	0.904692
13726	Emd	0.122967	0.570505	0.311282	0.0888464	0.188316	0.27086
13728	Mark2	0.375047	0.0882502	0.37289	0.044036	-0.00215678	0.990905
13730	Emp1	-0.197356	0.491812	-0.202462	0.381896	-0.00510605	0.985065
13731	Emp2	-0.0185872	0.918152	0.408484	0.0141701	0.427071	0.0150405
13732	Emp3	0.383747	0.244723	0.155	0.554324	-0.228746	0.393663
13800	Enah	-0.163814	0.459926	0.0982481	0.586011	0.262062	0.172521
13803	Enc1	1.60731	0.00138308	2.33337	0.000112195	0.726064	0.010608
13804	Endog	0.234927	0.490801	-0.76284	0.0344341	-0.997767	0.013866
13806	Eno1	0.102918	0.850454	-0.808305	0.0906371	-0.911223	0.0667726
13807	Eno2	-0.848273	0.0497826	-2.12894	0.00130144	-1.28067	0.0145745
13808	Eno3	0.381772	0.161773	-0.579281	0.0301652	-0.961052	0.00563922
13809	Enpep	0.215652	0.819188	-5.82021	0.00325175	-6.03586	0.00406769
13819	Epas1	0.268919	0.474187	-1.87385	0.00322229	-2.14277	0.0027615
13821	Epb41l1	1.26008	0.00369881	0.908866	0.00414871	-0.351215	0.12412
13822	Epb41l2	1.69949	0.000587338	2.25386	7.63907e-05	0.554361	0.0109999
13824	Epb41l4a	0.0747467	0.691074	0.0737505	0.616247	-0.000996243	0.99544
13830	Stom	-0.557571	0.0222681	-0.343041	0.0475788	0.21453	0.186301
13831	Epc1	0.0345501	0.88453	-0.0350151	0.85011	-0.0695652	0.69675
13836	Epha2	-0.622999	0.0284753	0.763242	0.00485245	1.38624	0.000986882
13838	Epha4	0.515651	0.100323	-0.363412	0.134568	-0.879063	0.00999362
13841	Epha7	-1.19753	0.00310475	-2.55266	0.000125053	-1.35513	0.00236338
13844	Ephb2	3.47872	0.0100882	5.59015	0.000398008	2.11143	0.00384668
13845	Ephb3	-0.547722	0.337895	-1.67398	0.0126501	-1.12626	0.064349
13846	Ephb4	-0.427271	0.0737593	-0.455338	0.0279272	-0.0280678	0.881591
13848	Ephb6	0.796425	0.0384649	0.497777	0.079273	-0.298648	0.237488
13849	Ephx1	-0.0917547	0.750152	-1.50211	0.000724383	-1.41036	0.00170583
13850	Ephx2	-0.100221	0.792444	-0.346158	0.241486	-0.245937	0.407194
13852	Stx2	-0.0470117	0.880812	0.364159	0.118235	0.41117	0.0925336
13854	Epn1	0.32345	0.0711803	0.169665	0.197904	-0.153785	0.255135
13855	Epn2	0.132217	0.383307	-0.12308	0.319124	-0.255297	0.0702602
13858	Eps15	-0.0431038	0.831771	-0.159508	0.293558	-0.116404	0.451612
13859	Eps15l1	0.0357563	0.853404	0.349571	0.034034	0.313815	0.0546205
13860	Eps8	-0.107167	0.717912	-0.0230445	0.928071	0.084122	0.728163
13864	Nr2f6	0.733052	0.0145704	0.183804	0.304066	-0.549249	0.0188321
13865	Nr2f1	-0.267285	0.628523	0.394513	0.32483	0.661798	0.131324
13866	Erbb2	-0.131134	0.608919	-0.042396	0.842277	0.0887377	0.671342
13867	Erbb3	-0.201326	0.505146	-1.16803	0.00437573	-0.966706	0.011704
13870	Ercc1	0.27482	0.279081	0.658734	0.0111113	0.383914	0.0702959
13871	Ercc2	0.975171	0.00281551	1.18094	0.00038741	0.205764	0.168876
13872	Ercc3	0.234081	0.21662	0.135396	0.362323	-0.0986845	0.506395
13874	Ereg	-0.123802	0.738873	-0.864561	0.0213797	-0.740759	0.0433514
13875	Erf	1.22875	0.00349567	0.455573	0.0465726	-0.773177	0.00836718
13885	Esd	-0.1824	0.308717	-1.19478	0.000351683	-1.01238	0.00125157
13929	Amz2	-0.153428	0.481078	-0.0696278	0.695012	0.0838	0.638266
13972	Gnb1l	-0.28884	0.424801	0.163413	0.553226	0.452253	0.133756
13990	Smarcad1	0.0436317	0.875568	0.343919	0.110824	0.300288	0.168723
13992	Khdrbs3	-0.13616	0.547234	-0.390217	0.0564098	-0.254058	0.18924
13996	Etohd2	-0.612788	0.274055	-1.73945	0.0104949	-1.12667	0.064233
13998	Fgd6	1.68436	0.00143748	1.33564	0.00098061	-0.348715	0.0926726
13999	Gm14288	-0.109786	0.872872	0.188423	0.701507	0.298209	0.538176
14000	Drosha	-5.5281e-05	0.999835	0.216675	0.333332	0.21673	0.346879
14004	Chchd2	-0.332228	0.468823	-0.228746	0.531385	0.103482	0.791245
14007	Celf2	-0.136358	0.731362	-0.670183	0.0616764	-0.533826	0.126804
14011	Etv6	0.199722	0.265265	1.05002	0.000448542	0.850297	0.00157383
14012	Mpzl2	-0.253834	0.249094	-1.02382	0.00150307	-0.769984	0.00662622
14013	Mecom	0.12429	0.518738	0.196041	0.210215	0.0717512	0.640762
14020	Evi5	-0.59042	0.0456968	-0.849743	0.00490974	-0.259323	0.226363
14026	Evl	0.206388	0.295817	0.687719	0.00356361	0.481331	0.0148296
14027	Evpl	0.922693	0.240308	1.4883	0.0323601	0.565612	0.27584
14030	Ewsr1	-0.0647733	0.780223	-0.402241	0.0465726	-0.337468	0.0915056
14042	Ext1	0.834085	0.00814766	2.45497	7.63907e-05	1.62089	0.000565969
14043	Ext2	0.162348	0.282274	0.0416786	0.736205	-0.120669	0.33134
14048	Eya1	-1.75432	0.00826323	-3.40548	0.000556382	-1.65116	0.0176144
14049	Eya2	1.47453	0.000714276	-1.1628	0.000578473	-2.63732	0.000174566
14050	Eya3	0.25381	0.396668	0.504121	0.0588165	0.25031	0.296052
14055	Ezh1	-0.281791	0.10936	-0.0914457	0.481514	0.190345	0.172676
14056	Ezh2	0.194102	0.385971	-0.188998	0.307011	-0.383099	0.0657931
14057	Sfxn1	-0.205276	0.207166	-0.515195	0.00561514	-0.309919	0.0451013
14062	F2r	-0.0841413	0.820544	2.40691	0.000242675	2.49105	0.000481395
14063	F2rl1	-0.748376	0.0221186	0.0860251	0.65129	0.834402	0.00685867
14066	F3	0.726834	0.0285373	1.2555	0.00112413	0.528666	0.0257739
14067	F5	0.178151	0.869112	0.740057	0.319741	0.561906	0.429954
14069	F8	-0.520348	0.301135	-1.3618	0.0166343	-0.841448	0.101672
14070	F8a	0.159042	0.656103	-0.0854631	0.769961	-0.244505	0.379616
14073	Faah	-0.258248	0.259797	-1.74324	0.000339668	-1.48499	0.00118236
14081	Acsl1	-0.724459	0.0639145	-2.86681	0.000359306	-2.14235	0.00207289
14082	Fadd	0.0627273	0.82407	-0.278033	0.207459	-0.34076	0.135831
14083	Ptk2	0.391409	0.0467908	0.899042	0.000808719	0.507633	0.0103508
14084	Faf1	0.0225204	0.907797	-0.0855459	0.543314	-0.108066	0.454582
14085	Fah	-0.125485	0.63394	-0.238925	0.253072	-0.11344	0.592256
14086	Fscn1	0.862478	0.0460139	1.98334	0.000619897	1.12086	0.00472459
14087	Fanca	0.00664744	0.993667	-3.83303	0.0090755	-3.83968	0.0116545
14088	Fancc	-0.108316	0.820435	-1.07037	0.0259625	-0.962053	0.0436981
14102	Fas	-0.898643	0.0481348	-1.96673	0.00170024	-1.06809	0.026076
14104	Fasn	-0.128896	0.491327	-1.22784	0.000366927	-1.09895	0.00111458
14105	Srsf10	-0.439731	0.374271	0.0158517	0.970265	0.455583	0.267977
14107	Fat1	-0.00249885	0.99106	-0.10212	0.528473	-0.0996211	0.550246
14109	Fau	0.667105	0.364712	0.639128	0.282981	-0.0279776	0.962175
14113	Fbl	0.23535	0.598578	0.716796	0.0556908	0.481445	0.151557
14115	Fbln2	1.28123	0.00118798	2.82018	5.65044e-05	1.53895	0.000453834
14120	Fbp2	-0.382023	0.335363	-5.79897	0.000187635	-5.41695	0.000557658
14123	Fbrs	0.198604	0.344545	0.0787782	0.644881	-0.119826	0.471583
14132	Fcgrt	0.333826	0.379827	-0.100818	0.758451	-0.434643	0.172541
14137	Fdft1	0.0365081	0.916788	-1.11183	0.00381734	-1.14834	0.00511521
14148	Fdx1	-0.106391	0.657725	-0.581044	0.0178454	-0.474653	0.0428783
14149	Fdxr	0.0975209	0.709477	-0.212136	0.30684	-0.309657	0.152061
14151	Fech	0.171132	0.289573	-0.659178	0.00245011	-0.83031	0.00174192
14154	Fem1a	-0.173045	0.396006	-0.163285	0.321378	0.00975918	0.957547
14155	Fem1b	0.350044	0.198369	-0.599023	0.0215744	-0.949067	0.00564488
14156	Fen1	0.0185043	0.967231	-0.716508	0.0510586	-0.735012	0.0532023
14158	Fer	-0.108062	0.569783	-0.160367	0.292161	-0.0523056	0.741903
14159	Fes	1.86902	0.00982642	1.80647	0.00382549	-0.0625517	0.842381
14160	Lgr5	-1.50849	0.142315	-4.48789	0.00812002	-2.97941	0.0530392
14161	Fga	-2.01636	0.111776	-4.81179	0.00537774	-2.79542	0.0659409
14163	Fgd1	1.18281	0.27754	3.91992	0.00202477	2.73711	0.00483806
14164	Fgf1	-0.0545114	0.854888	-2.02322	0.000357374	-1.96871	0.000870948
14168	Fgf13	-0.262701	0.322095	-0.885633	0.00653849	-0.622931	0.0307454
14181	Fgfbp1	-0.537574	0.377012	-4.11804	0.00298583	-3.58046	0.00750395
14182	Fgfr1	1.04032	0.189219	1.74347	0.0171513	0.703154	0.163967
14183	Fgfr2	-0.495233	0.0450497	-3.44889	8.27631e-05	-2.95365	0.00032704
14184	Fgfr3	0.425833	0.458016	-0.187124	0.708981	-0.612957	0.201245
14187	Akr1b8	0.036062	0.877823	0.290519	0.108694	0.254457	0.161963
14194	Fh1	0.0766632	0.804058	-0.625755	0.0263358	-0.702418	0.0216376
14199	Fhl1	-0.556772	0.23659	-3.48956	0.00113061	-2.93279	0.00366297
14200	Fhl2	0.53941	0.0484792	0.362774	0.0790373	-0.176636	0.367056
14201	Fhl3	0.462238	0.0717967	1.15177	0.000845779	0.689531	0.00663601
14205	Vegfd	-0.366619	0.218567	-3.08246	0.000290775	-2.71585	0.000963997
14208	Ppm1g	0.168524	0.778568	0.405069	0.372636	0.236545	0.612132
14211	Smc2	-0.168176	0.77459	-2.2013	0.00479649	-2.03313	0.00891079
14218	Sh3pxd2a	0.491038	0.0598756	0.261515	0.169567	-0.229522	0.237666
14219	Ctgf	3.09497	0.00173629	6.18578	7.63907e-05	3.0908	0.000577227
14221	Fjx1	-0.361749	0.316993	-0.276562	0.333273	0.0851866	0.78151
14225	Fkbp1a	0.285568	0.256815	0.293875	0.153123	0.0083068	0.969807
14227	Fkbp2	0.00355006	0.993667	-0.188436	0.568782	-0.191986	0.562879
14228	Fkbp4	-0.0925239	0.635605	-0.333316	0.0539537	-0.240792	0.148596
14229	Fkbp5	1.43803	0.00135838	1.67998	0.000218507	0.241946	0.163337
14231	Fkbp7	-0.566259	0.13011	0.897789	0.00757529	1.46405	0.00236338
14232	Fkbp8	0.32857	0.0656392	0.19669	0.138991	-0.13188	0.319722
14235	Foxm1	0.171318	0.841573	-2.63719	0.0192245	-2.80851	0.0181915
14236	Foxn2	-1.15753	0.0161078	-0.853877	0.0152235	0.303653	0.329201
14238	Foxf2	2.41788	0.000560387	2.4771	0.000125053	0.059223	0.747879
14245	Lpin1	-1.10075	0.0233652	-2.28815	0.000769293	-1.1874	0.0148623
14248	Flii	0.304499	0.137123	0.369234	0.040954	0.0647354	0.692397
14251	Flot1	0.092607	0.623125	0.332206	0.0477049	0.239599	0.132038
14252	Flot2	0.115917	0.584339	-0.168024	0.32065	-0.283941	0.122816
14254	Flt1	0.431086	0.0324542	-1.07839	0.000382992	-1.50947	0.00032704
14256	Flt3l	0.372308	0.312254	0.240623	0.418668	-0.131686	0.641583
14260	Fmn1	-0.147051	0.53458	-0.289794	0.143892	-0.142743	0.462879
14261	Fmo1	0.127683	0.778933	-5.41962	0.000280716	-5.5473	0.000569742
14265	Fmr1	-0.542983	0.204616	-1.45229	0.00442201	-0.909305	0.0323675
14266	Aff2	-0.119398	0.820544	-2.59374	0.00310674	-2.47434	0.00532444
14268	Fn1	0.984483	0.0135636	3.831	6.30035e-05	2.84652	0.000299069
14269	Fnbp1	-0.0664488	0.855819	-0.0395943	0.890183	0.0268545	0.925239
14270	Srgap2	0.314142	0.136048	0.147686	0.357363	-0.166456	0.312693
14272	Fnta	-0.00981328	0.964152	-0.728883	0.00265393	-0.71907	0.00423868
14281	Fos	3.15183	0.000696445	3.49148	0.000115822	0.339651	0.0753677
14282	Fosb	2.62291	0.130819	4.94181	0.00469319	2.3189	0.0343901
14283	Fosl1	1.16306	0.0442254	1.24853	0.0136493	0.0854698	0.799204
14284	Fosl2	2.52198	0.000404469	2.24391	0.00012361	-0.278076	0.17456
14287	Fpgs	1.29337	0.00336396	1.60395	0.000420831	0.310585	0.111398
14296	Frat1	-0.706322	0.0367236	-0.28454	0.18921	0.421782	0.0940238
14297	Fxn	-0.308603	0.443008	-0.178114	0.575264	0.130489	0.694909
14299	Ncs1	1.03303	0.00881783	2.76687	8.27631e-05	1.73384	0.000479322
14300	Frg1	0.0133345	0.959	0.325879	0.0781433	0.312545	0.0947369
14302	Frk	-0.871466	0.0610412	-0.534681	0.120265	0.336785	0.327291
14312	Brd2	-0.0556798	0.770525	0.196049	0.186173	0.251728	0.115888
14313	Fst	1.14537	0.0398922	0.550333	0.161694	-0.595038	0.124015
14319	Fth1	0.241348	0.448977	-1.71679	0.000767101	-1.95814	0.000983643
14325	Ftl1	0.471288	0.0217263	-0.339492	0.0263712	-0.81078	0.00173193
14337	Ftl2-ps	0.538438	0.435897	-0.104173	0.869491	-0.642611	0.256719
14339	Aktip	-0.315081	0.193589	-0.426178	0.0477049	-0.111097	0.569131
14349	Fv1	0.288431	0.34304	0.0261694	0.924902	-0.262261	0.279227
14356	Timm10b	0.442401	0.212739	0.181006	0.520141	-0.261395	0.340875
14359	Fxr1	-0.113548	0.533448	0.102535	0.48301	0.216083	0.169342
14360	Fyn	0.301093	0.829287	0.370007	0.723453	0.0689141	0.948482
14362	Fzd1	0.768031	0.0455751	1.11674	0.00437521	0.348711	0.164313
14366	Fzd4	-0.897068	0.0869135	-1.27027	0.0138776	-0.373197	0.395252
14367	Fzd5	-1.16761	0.00451318	-0.425454	0.0529791	0.74216	0.0116335
14368	Fzd6	0.232029	0.427446	0.644617	0.0239044	0.412588	0.104294
14369	Fzd7	-0.207552	0.356983	0.00579223	0.976684	0.213344	0.248675
14370	Fzd8	1.55809	0.122844	1.44097	0.0826695	-0.117129	0.85693
14373	G0s2	3.85586	0.00403189	1.62707	0.0489178	-2.22879	0.00419371
14375	Xrcc6	-0.221824	0.367696	-0.130997	0.507301	0.0908271	0.655668
14376	Ganab	0.0132252	0.94272	0.252977	0.0702218	0.239752	0.0947369
14380	G6pd2	0.124249	0.867707	-1.7272	0.033281	-1.85145	0.028958
14381	G6pdx	0.143517	0.803806	-1.85378	0.00611175	-1.9973	0.00662622
14385	Slc37a4	-0.324579	0.163916	-0.933744	0.00262585	-0.609165	0.0175742
14387	Gaa	0.223257	0.231522	-0.935329	0.000953047	-1.15859	0.000903578
14388	Gab1	0.332262	0.111694	0.514674	0.0114006	0.182412	0.228458
14389	Gab2	0.755102	0.018464	2.55009	7.63907e-05	1.79499	0.00032704
14390	Gabpa	0.0520879	0.849331	0.232942	0.252168	0.180854	0.384375
14391	Gabpb1	0.437965	0.20269	0.288408	0.287778	-0.149557	0.562257
14404	Gabre	-0.00403651	0.991763	1.14884	0.00381734	1.15288	0.00494977
14420	Galc	0.151196	0.653489	0.0541333	0.846348	-0.0970628	0.714648
14421	B4galnt1	-0.135633	0.504112	-0.519237	0.0150154	-0.383604	0.0520997
14423	Galnt1	0.385739	0.0474397	0.81764	0.00112642	0.431901	0.0170656
14425	Galnt3	0.324274	0.366365	1.01981	0.0082629	0.695539	0.0337308
14426	Galnt4	-0.471865	0.118357	0.020573	0.931699	0.492438	0.0587377
14430	Galt	-0.0896362	0.703335	-0.796614	0.00537219	-0.706977	0.0108151
14431	Gamt	-0.0312769	0.925908	-0.933959	0.0092033	-0.902682	0.0125766
14433	Gapdh	-0.294063	0.55478	-0.757064	0.0927691	-0.463001	0.289743
14450	Gart	-0.118242	0.661733	0.671006	0.0133277	0.789248	0.00970347
14453	Gas2	-0.415614	0.131838	-1.93652	0.000496601	-1.52091	0.00234593
14455	Gas5	-0.100812	0.57013	0.540738	0.00690084	0.64155	0.00532444
14457	Gas7	-0.0463029	0.938312	-5.31223	0.000767078	-5.26593	0.00144717
14463	Gata4	-0.397546	0.265956	-0.133252	0.626432	0.264294	0.354686
14465	Gata6	-0.720077	0.0227016	-1.00149	0.00255634	-0.281418	0.205556
14466	Gba	0.0809558	0.732871	-0.182989	0.319124	-0.263945	0.17779
14467	Nipsnap2	-0.150354	0.399712	-0.349978	0.0376756	-0.199624	0.194241
14469	Gbp2	-0.389814	0.377139	-1.99046	0.00359947	-1.60064	0.0116312
14470	Rabac1	0.367301	0.0448241	0.637563	0.00232967	0.270262	0.0616207
14473	Gc	-0.0831154	0.944686	-0.0255999	0.977986	0.0575155	0.950528
14479	Usp15	-0.0310883	0.892579	-0.201904	0.237357	-0.170816	0.329031
14489	Mtpn	-0.088922	0.880904	1.01386	0.0425597	1.10278	0.0392195
14528	Gch1	2.42437	0.000527987	1.28607	0.00126674	-1.13829	0.00134545
14533	Bloc1s1	0.234714	0.314598	-0.742349	0.00749574	-0.977063	0.00366297
14534	Kat2a	-0.0881566	0.739422	0.670483	0.00995192	0.75864	0.00804094
14536	Nr6a1	-1.34854	0.00913297	-0.0912708	0.714543	1.25727	0.00572208
14537	Gcnt1	-1.66951	0.0231523	-4.25534	0.00127187	-2.58583	0.0139541
14538	Gcnt2	1.76608	0.00199806	1.46622	0.00117888	-0.299853	0.228652
14547	Gdap2	0.0637359	0.754159	0.0965012	0.533101	0.0327653	0.840318
14548	Mrps33	-0.132862	0.805854	0.185847	0.633727	0.318709	0.414922
14555	Gpd1	0.624646	0.0583984	0.0264759	0.918473	-0.59817	0.0376697
14561	Gdf11	-0.267674	0.550034	-0.248789	0.481318	0.0188841	0.961606
14567	Gdi1	-0.249796	0.213235	-0.189948	0.232748	0.0598475	0.716441
14569	Gdi2	-0.135334	0.398844	-0.131699	0.311759	0.00363546	0.980615
14571	Gpd2	-0.229031	0.366142	-0.567216	0.0238614	-0.338185	0.133494
14583	Gfpt1	-0.458968	0.112711	-1.25155	0.00148054	-0.792586	0.011704
14585	Gfra1	0.514505	0.327072	0.383052	0.364908	-0.131454	0.742635
14590	Ggh	-0.43373	0.232236	-0.456863	0.125992	-0.0231335	0.943009
14593	Ggps1	-0.262781	0.324978	0.244229	0.244526	0.50701	0.0443229
14594	Ggta1	-0.822801	0.00897107	-0.0794901	0.631931	0.743311	0.00633464
14595	B4galt1	1.7933	0.000527987	1.88507	0.000106836	0.091769	0.562765
14600	Ghr	-0.173671	0.669485	1.26918	0.0052027	1.44285	0.00468807
14605	Tsc22d3	-0.705589	0.0268296	-1.63628	0.000483252	-0.930687	0.00678864
14609	Gja1	0.336705	0.176278	1.10214	0.00137478	0.765431	0.00723027
14618	Gjb1	-0.362442	0.631412	-5.43187	0.00367061	-5.06943	0.00696756
14620	Gjb3	2.31593	0.000291007	2.03302	8.27631e-05	-0.282912	0.0760739
14621	Gjb4	2.46316	0.000192484	2.05505	7.63907e-05	-0.408102	0.0174378
14628	Ostm1	-0.311935	0.0793228	-0.303564	0.0412709	0.00837108	0.953303
14629	Gclc	-0.894127	0.00427859	-3.79892	4.73367e-05	-2.90479	0.000159755
14630	Gclm	0.728912	0.00425918	-0.563225	0.00377518	-1.29214	0.000429606
14634	Gli3	1.29063	0.0981139	2.73427	0.00209648	1.44364	0.0119815
14635	Galk1	0.424246	0.125656	-0.0285173	0.902331	-0.452763	0.0607233
14645	Glul	-0.513153	0.107374	-2.9373	0.000106836	-2.42415	0.000461702
14651	Hagh	-0.142775	0.661784	-0.946559	0.008199	-0.803784	0.0193037
14658	Glrb	-0.111131	0.818057	-0.239895	0.509442	-0.128764	0.730258
14660	Gls	-0.131089	0.604321	0.119856	0.548465	0.250945	0.231003
14661	Glud1	0.080739	0.829287	-0.812692	0.0190968	-0.893431	0.017414
14664	Slc6a9	-0.218143	0.342207	-0.992041	0.00231957	-0.773899	0.00823845
14667	Gm2a	-0.00987678	0.9638	-1.32164	0.000382992	-1.31176	0.000841472
14670	Gnl1	0.424119	0.0504774	0.585351	0.00636376	0.161232	0.27852
14672	Gna11	0.294214	0.196606	-0.0214933	0.912241	-0.315707	0.109067
14673	Gna12	0.45499	0.0662669	0.679064	0.00664246	0.224074	0.206988
14674	Gna13	1.05399	0.00188398	0.474704	0.011944	-0.579284	0.00789184
14677	Gnai1	-0.370251	0.307358	-1.64178	0.00177144	-1.27153	0.00687193
14678	Gnai2	0.271242	0.243081	0.284031	0.138307	0.012789	0.950528
14679	Gnai3	-0.039266	0.875568	-0.143047	0.434928	-0.103781	0.582953
14682	Gnaq	0.0202524	0.947648	0.453128	0.0510855	0.432876	0.0635075
14683	Gnas	0.364931	0.0471523	0.568369	0.00380434	0.203437	0.143186
14688	Gnb1	0.306258	0.200521	0.28127	0.146273	-0.0249875	0.902999
14693	Gnb2	0.485531	0.0231523	0.4564	0.0107787	-0.0291313	0.84112
14694	Rack1	0.277736	0.218567	0.187654	0.293458	-0.0900813	0.625328
14696	Gnb4	-0.182115	0.346182	0.0603306	0.700143	0.242445	0.143352
14697	Gnb5	0.19678	0.343307	-0.515644	0.0196195	-0.712424	0.00698456
14700	Gng10	-0.225429	0.486749	-0.171829	0.504319	0.0535995	0.845701
14701	Gng12	0.00266683	0.995261	-0.0514848	0.882745	-0.0541516	0.877575
14705	Bscl2	-0.0780549	0.732283	-0.520545	0.0208731	-0.44249	0.0426808
14707	Gng5	0.541972	0.0908382	0.590992	0.0322291	0.0490201	0.832222
14710	Gngt2	-0.0982533	0.828417	-1.99583	0.00339998	-1.89758	0.00583577
14712	Gnpat	0.0689186	0.695463	-0.0158305	0.916849	-0.0847491	0.544445
14718	Got1	0.316223	0.153061	0.0653976	0.707388	-0.250825	0.168646
14719	Got2	-0.0737587	0.670196	-0.551168	0.00546524	-0.47741	0.0124513
14731	Gpaa1	0.17273	0.411126	0.353041	0.0612676	0.180312	0.300719
14732	Gpam	-0.283966	0.171125	0.176999	0.253851	0.460965	0.0221008
14733	Gpc1	1.68557	0.00138976	2.60199	0.000100056	0.916415	0.00522267
14739	S1pr2	0.474748	0.333824	0.678279	0.0999873	0.20353	0.571876
14745	Lpar1	1.59503	0.00760502	2.21724	0.000612186	0.62221	0.0304571
14751	Gpi1	-0.00902197	0.969118	-0.779718	0.00266717	-0.770696	0.00426199
14755	Pigq	0.22976	0.283754	0.186135	0.279665	-0.0436252	0.808645
14758	Gpm6b	-0.0252433	0.96137	2.18774	0.00092584	2.21299	0.00156007
14760	Gpr19	-1.01394	0.039928	-0.35294	0.246084	0.661004	0.0814956
14766	Adgrg1	1.32349	0.00187244	0.342658	0.0878973	-0.980834	0.00233424
14768	Lancl1	-0.0290383	0.874267	-0.882112	0.00104599	-0.853074	0.00202346
14773	Grk5	-0.101775	0.862673	0.314358	0.440747	0.416133	0.314831
14775	Gpx1	0.372837	0.168822	0.55077	0.0278146	0.177933	0.404375
14782	Gsr	0.317567	0.0615317	-0.343406	0.0212473	-0.660973	0.00287743
14784	Grb2	0.0320941	0.913862	0.421989	0.0635603	0.389895	0.0851372
14786	Grb7	-1.41536	0.00281012	-1.27653	0.00110766	0.138825	0.556697
14787	Rhpn1	-0.235397	0.694852	-0.272423	0.557763	-0.0370252	0.942961
14790	Grcc10	-0.0607131	0.889884	0.157655	0.613826	0.218368	0.480634
14791	Emg1	0.0655073	0.728127	0.103883	0.474822	0.0383756	0.804887
14792	Lpcat3	-0.0128791	0.95054	-0.807955	0.00143608	-0.795076	0.00259009
14793	Cdca3	-0.0125441	0.987773	-5.17368	0.00589345	-5.16113	0.00821101
14794	Spsb2	-0.236815	0.217426	-0.33101	0.0523247	-0.0941955	0.543687
14797	Aes	0.263867	0.145315	-0.245766	0.0977877	-0.509633	0.0109824
14814	Grin2d	0.173338	0.709477	-1.7011	0.00720477	-1.87443	0.00630227
14815	Nr3c1	-0.315166	0.288749	-0.779594	0.0125207	-0.464429	0.0864627
14824	Grn	0.0961363	0.597309	-0.351252	0.0364579	-0.447388	0.0194236
14825	Cxcl1	-2.553	0.0140275	-3.69948	0.00262585	-1.14648	0.208178
14827	Pdia3	-0.0650033	0.72094	0.818755	0.00138455	0.883758	0.00188855
14828	Hspa5	0.363242	0.477544	1.24055	0.0174287	0.877306	0.0680823
14841	Haspin	-0.395612	0.578299	-2.27929	0.0159185	-1.88368	0.0404819
14852	Gspt1	0.229293	0.249742	0.286121	0.0912255	0.0568282	0.730258
14854	Gss	-0.0981198	0.668214	-0.221092	0.221959	-0.122972	0.501989
14859	Gsta3	-0.282598	0.45682	-3.56357	0.000647052	-3.28098	0.0016556
14860	Gsta4	-0.238682	0.179213	-3.21092	4.73367e-05	-2.97223	0.000159755
14862	Gstm1	-0.157653	0.518303	-2.19918	0.000208129	-2.04152	0.000577227
14863	Gstm2	-0.29465	0.40627	-1.20596	0.00701779	-0.91131	0.0255764
14866	Gstm5	-0.266492	0.365677	-0.751769	0.016924	-0.485277	0.0858058
14870	Gstp1	0.0852299	0.78411	-1.55653	0.00126329	-1.64176	0.00182353
14873	Gsto1	-0.0437258	0.805854	-0.0306542	0.828633	0.0130716	0.930017
14874	Gstz1	-0.169159	0.373431	-0.23475	0.14173	-0.0655908	0.678267
14884	Gtf2h1	-0.153837	0.325058	-0.412412	0.0124862	-0.258575	0.0743577
14885	Gtf2h4	0.126399	0.610409	0.256477	0.191095	0.130078	0.49031
14886	Gtf2i	0.0877666	0.57657	-0.139154	0.268786	-0.226921	0.1041
14894	Cfap20	-0.107727	0.673338	-0.32897	0.119569	-0.221244	0.283495
14897	Trip12	0.183902	0.297211	0.224218	0.130476	0.0403162	0.790022
14904	Gtpbp1	0.0824281	0.633002	0.102775	0.447249	0.0203465	0.888336
14910	Gt(ROSA)26Sor	-0.291592	0.811609	-0.820953	0.398369	-0.529361	0.598404
14911	Thumpd3	-0.364729	0.095105	0.466708	0.0164994	0.831437	0.00305726
14923	Guk1	0.162738	0.603368	-0.0530322	0.84038	-0.21577	0.385719
14924	Magi1	0.165133	0.617173	-0.59465	0.0463013	-0.759782	0.024261
14933	Gk	-0.487588	0.100477	-1.98379	0.000483464	-1.4962	0.00262603
14936	Gys1	-0.0835348	0.690922	-0.0988295	0.545954	-0.0152947	0.932171
14950	H13	0.348353	0.0865746	0.783194	0.00202867	0.434842	0.0237489
14957	Hist1h1d	0.239358	0.869123	-0.721806	0.511663	-0.961164	0.391791
14958	H1f0	0.0205897	0.913728	-0.307285	0.0474129	-0.327875	0.0463869
14962	Cfb	-0.187896	0.716685	-1.55222	0.00779611	-1.36432	0.0164795
14964	H2-D1	0.0976233	0.75865	-0.57248	0.0466359	-0.670103	0.0311617
14972	H2-K1	0.239676	0.358339	-0.741498	0.0129096	-0.981174	0.005686
14976	Pfdn6	0.0514466	0.819417	0.418575	0.0311036	0.367129	0.0524864
14977	Slc39a7	0.247631	0.144606	0.514921	0.00599455	0.26729	0.0738013
14979	H2-Ke6	0.0497083	0.828407	-0.319437	0.0893928	-0.369146	0.0624897
14991	H2-M3	-0.334671	0.626035	-0.38959	0.467016	-0.0549196	0.926699
14998	H2-DMa	-0.192135	0.867139	1.20894	0.117603	1.40107	0.0872829
15007	H2-Q10	0.442458	0.275001	-0.123076	0.723525	-0.565534	0.10347
15013	H2-Q2	0.00675771	0.991226	-0.0758195	0.877053	-0.0825772	0.861123
15024	H2-T10	-0.159576	0.612108	-0.426325	0.111525	-0.26675	0.303035
15040	H2-T23	0.394153	0.484993	0.721285	0.118805	0.327133	0.425977
15064	Mr1	-0.255577	0.344088	-0.772697	0.0110886	-0.51712	0.0558676
15078	H3f3a	-0.438159	0.487208	0.244014	0.607945	0.682173	0.184033
15081	H3f3b	0.299155	0.504855	0.656688	0.0921252	0.357533	0.341798
15107	Hadh	0.00666862	0.977519	-0.640928	0.00575459	-0.647597	0.00775248
15108	Hsd17b10	-0.0965904	0.5496	-0.830892	0.000992759	-0.734302	0.0026932
15109	Hal	-0.502063	0.170274	-6.2481	0.000351683	-5.74604	0.000986882
15114	Hap1	-0.272272	0.301569	-1.64676	0.000836799	-1.37449	0.00288628
15115	Hars	0.085531	0.752635	0.189816	0.359116	0.104285	0.625328
15117	Has2	2.09975	0.076369	10.6069	5.7651e-05	8.50715	0.000238675
15159	Hccs	-0.501335	0.0789721	-0.619012	0.0178454	-0.117676	0.590625
15161	Hcfc1	0.174281	0.421269	-0.127529	0.465666	-0.30181	0.118351
15170	Ptpn6	-0.519468	0.124602	-1.98665	0.000961834	-1.46719	0.00518751
15182	Hdac2	-0.141915	0.428691	0.230657	0.128138	0.372572	0.037421
15183	Hdac3	0.0677035	0.706782	0.16023	0.25455	0.0925265	0.516863
15184	Hdac5	0.366133	0.0509612	-0.0280663	0.839445	-0.394199	0.0215409
15185	Hdac6	0.516103	0.0404034	0.742994	0.00418032	0.226891	0.206738
15191	Hdgf	-0.180738	0.34062	-0.253096	0.116519	-0.0723579	0.647664
15193	Hdgfl2	-0.145965	0.381475	0.024413	0.865056	0.170378	0.226143
15194	Htt	0.132955	0.551922	0.126586	0.479507	-0.0063689	0.975287
15200	Hbegf	-0.42861	0.128977	1.31179	0.000724383	1.7404	0.000631071
15201	Hells	-0.726788	0.219153	-1.23499	0.0321171	-0.508199	0.330767
15204	Herc2	0.134431	0.431305	-0.194004	0.17202	-0.328435	0.0484785
15205	Hes1	-1.53036	0.0328908	0.426821	0.302674	1.95718	0.00678864
15211	Hexa	-0.0998963	0.635448	-0.534432	0.0133983	-0.434536	0.0355206
15212	Hexb	-0.222511	0.189219	-0.423323	0.0134384	-0.200812	0.158716
15213	Hey1	0.964821	0.0778836	-1.86803	0.0109269	-2.83285	0.00265964
15216	Hfe	-0.154793	0.694491	-2.44207	0.00136506	-2.28728	0.00287757
15220	Foxq1	2.01792	0.00319805	2.4129	0.000468998	0.39498	0.157427
15223	Foxj1	0.193734	0.666919	0.326076	0.342182	0.132342	0.696786
15228	Foxg1	-0.20339	0.411126	-0.834058	0.00634456	-0.630668	0.0225765
15229	Foxd1	-0.0399119	0.931005	-0.361645	0.287526	-0.321733	0.344384
15239	Hgs	0.505438	0.0401696	0.382392	0.0451107	-0.123046	0.470639
15242	Hhex	-0.630885	0.274545	-1.93309	0.00658738	-1.30221	0.036886
15247	Mfsd14a	-0.233414	0.316993	-0.153062	0.413739	0.0803528	0.679802
15251	Hif1a	-0.15906	0.508941	-0.483452	0.0343406	-0.324392	0.128755
15254	Hint1	0.0234153	0.943408	-0.0791936	0.734651	-0.102609	0.66333
15257	Hipk1	-0.00635542	0.976955	-0.0760023	0.611565	-0.0696469	0.650627
15258	Hipk2	0.793932	0.0888404	0.985205	0.0191544	0.191273	0.537829
15259	Hipk3	-0.142857	0.366366	-0.437591	0.0107341	-0.294734	0.0536016
15260	Hira	0.0895243	0.665174	-0.078305	0.631762	-0.167829	0.30671
15267	Hist2h2aa1	2.03305	0.282274	-0.0866152	0.965313	-2.11966	0.170519
15270	H2afx	1.04744	0.382771	-0.985614	0.405359	-2.03306	0.0934582
15273	Hivep2	0.337946	0.150008	0.405514	0.0462448	0.0675683	0.700254
15275	Hk1	0.257961	0.331796	-0.264358	0.222763	-0.522318	0.0444461
15277	Hk2	3.06841	0.000391624	3.06971	8.27631e-05	0.00129525	0.995453
15278	Tfb2m	-0.318934	0.386157	0.103659	0.717982	0.422593	0.164285
15284	Hlx	-0.307577	0.446703	-0.698239	0.0634522	-0.390662	0.272256
15288	Hmbs	-0.188105	0.465419	-0.73544	0.0106601	-0.547335	0.0383774
15289	Hmgb1	-0.10531	0.799945	0.425234	0.161981	0.530545	0.100061
15312	Hmgn1	-0.0180734	0.955476	0.378329	0.0996078	0.396402	0.0993744
15353	Hmg20b	0.44138	0.0483421	0.710607	0.00330621	0.269227	0.101161
15354	Hmgb3	0.629051	0.0297741	0.878723	0.00285818	0.249672	0.156949
15356	Hmgcl	-0.0518451	0.799945	-0.746689	0.0034648	-0.694844	0.0062824
15357	Hmgcr	0.00386931	0.991763	-1.13461	0.00497021	-1.13848	0.00702911
15364	Hmga2	1.5195	0.0237779	1.7207	0.00540849	0.2012	0.609363
15366	Hmmr	-0.292306	0.676845	-5.82513	0.00330621	-5.53283	0.00601919
15368	Hmox1	0.641443	0.0102764	-0.528739	0.00859854	-1.17018	0.000822895
15369	Hmox2	0.0497812	0.811285	0.198796	0.210582	0.149014	0.35172
15370	Nr4a1	0.933321	0.130474	2.1369	0.00246492	1.20358	0.0139004
15374	Jpt1	0.401232	0.0461643	0.86247	0.00104513	0.461238	0.0153709
15375	Foxa1	-0.220776	0.600358	-0.525074	0.140631	-0.304298	0.386681
15376	Foxa2	-1.95123	0.000737407	-2.62654	0.000100056	-0.675304	0.0231747
15377	Foxa3	1.83869	0.00160133	-0.329062	0.252487	-2.16775	0.000577227
15378	Hnf4a	1.62901	0.00110773	-0.172613	0.34128	-1.80162	0.000479743
15381	Hnrnpc	0.0336306	0.921859	0.283731	0.24893	0.2501	0.321967
15382	Hnrnpa1	0.0781647	0.898149	0.0446346	0.927198	-0.0335301	0.943226
15384	Hnrnpab	0.0809076	0.635856	0.459741	0.0106385	0.378834	0.0275116
15387	Hnrnpk	0.0151855	0.960426	0.116442	0.574407	0.101256	0.635264
15388	Hnrnpl	0.0524178	0.791873	-0.0522419	0.734904	-0.10466	0.49864
15394	Hoxa1	-0.876217	0.165562	-0.7212	0.142082	0.155017	0.772793
15404	Hoxa7	-0.217235	0.674958	-0.660043	0.131868	-0.442809	0.30598
15408	Hoxb13	-0.0834135	0.899684	-2.99525	0.00437888	-2.91184	0.00674513
15439	Hp	-0.599015	0.372057	-7.11557	0.00465316	-6.51656	0.00906617
15441	Hp1bp3	0.00934118	0.961466	-0.32	0.0357264	-0.329341	0.0397924
15442	Hpse	-0.256455	0.363868	-5.34065	0.000166016	-5.0842	0.000473099
15452	Hprt	-0.10988	0.706521	-0.23474	0.301853	-0.12486	0.593111
15458	Hpx	-0.273403	0.51143	-1.90925	0.00330621	-1.63585	0.00836718
15460	Hr	1.99269	0.0230418	2.2239	0.00521919	0.231212	0.55873
15461	Hras	0.234914	0.288241	-0.0474822	0.79822	-0.282396	0.141216
15463	Agfg1	0.353763	0.293535	-0.118954	0.662591	-0.472717	0.113491
15467	Eif2ak1	-0.0656505	0.730233	-0.0391801	0.798183	0.0264704	0.865879
15468	Prmt2	0.24288	0.34398	0.0390904	0.859907	-0.203789	0.33238
15469	Prmt1	0.443863	0.14378	0.709309	0.015615	0.265446	0.248114
15473	Rida	-0.376032	0.271979	-1.16415	0.00555245	-0.78812	0.0307454
15476	Hs3st1	-0.495763	0.382675	-0.246257	0.577689	0.249505	0.593435
15481	Hspa8	0.307974	0.684202	0.554524	0.345597	0.246549	0.68703
15486	Hsd17b2	0.633135	0.591445	-1.95789	0.129192	-2.59102	0.05771
15488	Hsd17b4	0.0604266	0.703335	0.476193	0.00652641	0.415767	0.0142869
15490	Hsd17b7	-0.19166	0.71417	-0.402214	0.324274	-0.210553	0.618445
15499	Hsf1	0.402375	0.132384	0.660722	0.0121649	0.258347	0.200856
15500	Hsf2	-0.689998	0.0158575	-0.562143	0.0115079	0.127855	0.472326
15502	Dnaja1	-0.192167	0.374271	0.262251	0.1392	0.454418	0.0325398
15505	Hsph1	-0.280491	0.533663	-0.143664	0.696832	0.136826	0.717285
15507	Hspb1	0.718071	0.352759	1.71428	0.0175493	0.996208	0.0784877
15510	Hspd1	-0.170862	0.384374	0.161092	0.311759	0.331955	0.0702959
15511	Hspa1b	-0.194872	0.629899	0.119567	0.700947	0.314439	0.314831
15512	Hspa2	0.438364	0.0583984	0.276328	0.112667	-0.162036	0.310626
15516	Hsp90ab1	0.160271	0.496733	0.353489	0.0865355	0.193218	0.330342
15519	Hsp90aa1	-0.160244	0.55845	0.361614	0.116425	0.521857	0.0472675
15525	Hspa4	0.539762	0.0159429	0.833891	0.00103752	0.294129	0.0613219
15526	Hspa9	0.0932603	0.684202	0.00165383	0.994048	-0.0916065	0.620125
15528	Hspe1	-0.205385	0.334185	-0.221676	0.202475	-0.0162903	0.931071
15529	Sdc2	-0.496027	0.445555	-0.0577758	0.915289	0.438251	0.401978
15530	Hspg2	1.10169	0.00338042	0.634746	0.00886898	-0.466944	0.0343328
15531	Ndst1	0.425	0.0370805	-0.0174756	0.906832	-0.442476	0.0165231
15547	Trmt2a	0.122794	0.71133	0.0949616	0.718959	-0.0278328	0.921026
15551	Htr1b	-0.742397	0.103922	-0.567012	0.104033	0.175385	0.625162
15568	Elavl1	0.208946	0.533666	0.395458	0.155419	0.186512	0.497562
15574	Hus1	-0.261185	0.277362	0.270867	0.148515	0.532053	0.0234001
15586	Hyal1	1.05765	0.0100882	1.36725	0.00115221	0.309607	0.13488
15587	Hyal2	1.33698	0.00153689	1.65555	0.000209189	0.318572	0.0666024
15893	Ica1	-0.217287	0.491476	-1.52365	0.00228086	-1.30636	0.00593177
15894	Icam1	-0.291249	0.409671	-0.726631	0.0366824	-0.435381	0.17333
15901	Id1	0.0878684	0.703168	-1.83581	0.000261792	-1.92368	0.000516986
15902	Id2	-1.70062	0.0333734	-3.60458	0.00112642	-1.90395	0.0176681
15903	Id3	-1.05549	0.00528273	-2.05011	0.000209846	-0.994615	0.00513102
15925	Ide	-0.154088	0.325916	-0.161651	0.208848	-0.00756318	0.957433
15926	Idh1	-0.420682	0.0685112	-2.36824	7.63907e-05	-1.94756	0.000324358
15929	Idh3g	0.110627	0.703335	-0.172099	0.445766	-0.282726	0.23339
15931	Ids	0.0639138	0.776583	-0.275525	0.129947	-0.339439	0.0804907
15932	Idua	-0.318169	0.274989	-0.305004	0.192815	0.0131643	0.959414
15936	Ier2	1.13531	0.0044679	2.0754	0.000143879	0.940084	0.00209422
15937	Ier3	-0.366182	0.39154	1.83168	0.00117463	2.19787	0.0011828
15939	Ier5	-0.2859	0.177388	0.212315	0.20248	0.498215	0.0208262
15944	Irgm1	0.726835	0.0048996	2.17148	5.7651e-05	1.44464	0.00032704
15950	Ifi203	-0.146916	0.682108	-0.378586	0.192156	-0.23167	0.421249
15951	Ifi204	0.307862	0.264665	0.167494	0.445501	-0.140368	0.506724
15958	Ifit2	-0.662807	0.0906435	-2.27207	0.00102732	-1.60927	0.00644218
15975	Ifnar1	-0.0407157	0.836605	0.631892	0.00437888	0.672608	0.00511251
15976	Ifnar2	0.163363	0.356926	0.507886	0.00840413	0.344523	0.0377053
15979	Ifngr1	-0.155366	0.421511	0.178464	0.255567	0.33383	0.0654302
15980	Ifngr2	0.241032	0.187847	-1.53489	0.000149233	-1.77593	0.000299069
15982	Ifrd1	0.957458	0.00585723	0.988207	0.00168798	0.0307487	0.859913
15983	Ifrd2	0.175909	0.584339	0.862461	0.00880812	0.686551	0.0212692
16001	Igf1r	0.944542	0.00396741	1.34777	0.000329702	0.403231	0.0390103
16004	Igf2r	-0.0586386	0.766356	-0.620417	0.00510785	-0.561779	0.0102921
16007	Cyr61	1.44297	0.00143748	2.56961	7.63907e-05	1.12664	0.00146015
16009	Igfbp3	0.0117485	0.969524	2.59407	7.65574e-05	2.58233	0.000238675
16010	Igfbp4	0.725901	0.505356	0.296828	0.751205	-0.429073	0.604451
16011	Igfbp5	-1.91261	0.03724	-4.84329	0.00136479	-2.93068	0.017355
16012	Igfbp6	-0.165005	0.739422	-2.31989	0.00317675	-2.15489	0.00606364
16068	Il18bp	-0.187064	0.645299	-0.217075	0.491219	-0.0300109	0.931071
16147	Ihh	2.95191	0.00343912	0.413384	0.46356	-2.53853	0.00196474
16150	Ikbkb	0.209981	0.230417	0.42562	0.0155945	0.215639	0.147707
16151	Ikbkg	0.0286039	0.930865	-0.306175	0.199544	-0.334779	0.181054
16155	Il10rb	-0.0917375	0.663633	0.264587	0.117872	0.356324	0.0565701
16156	Il11	2.51988	0.0219287	5.85022	0.00019833	3.33034	0.000951002
16157	Il11ra1	-0.00654612	0.983989	-0.770657	0.0158774	-0.764111	0.0189808
16164	Il13ra1	-0.0258598	0.964263	-0.429811	0.289848	-0.403951	0.323682
16168	Il15	-0.484114	0.366137	0.460074	0.238408	0.944188	0.0487444
16172	Il17ra	0.751249	0.00910282	1.19059	0.000489297	0.43934	0.0219208
16173	Il18	-0.0981392	0.864354	-1.19771	0.0332944	-1.09957	0.0507639
16174	Il18rap	0.431879	0.181746	1.85831	0.00037278	1.42643	0.001338
16177	Il1r1	0.948167	0.0421128	1.06874	0.0107589	0.120574	0.669138
16179	Irak1	0.0403166	0.843915	0.308632	0.0635087	0.268316	0.104015
16180	Il1rap	-0.675558	0.136875	-1.23052	0.0117867	-0.55496	0.179322
16181	Il1rn	-0.195612	0.656103	0.00927645	0.979791	0.204889	0.546243
16190	Il4ra	0.864399	0.00672791	0.672663	0.00598161	-0.191735	0.27195
16192	Il5ra	-0.656961	0.102792	-1.6448	0.00276503	-0.987838	0.0275361
16194	Il6ra	0.0562798	0.868775	-0.930267	0.0111185	-0.986547	0.0108634
16195	Il6st	0.0605677	0.712428	-0.608189	0.00299567	-0.668756	0.00332614
16201	Ilf3	-0.0776009	0.628997	-0.100272	0.427319	-0.0226714	0.868436
16202	Ilk	0.167523	0.42716	1.00428	0.00126329	0.836757	0.00396763
16206	Lrig1	0.232974	0.3053	0.470835	0.029978	0.237861	0.215014
16210	Impact	-0.504382	0.176006	-0.665302	0.0448129	-0.160921	0.592149
16211	Kpnb1	-0.0294556	0.868775	0.19151	0.155487	0.220966	0.124015
16319	Incenp	0.577778	0.255964	-1.15106	0.0282953	-1.72884	0.00787912
16323	Inhba	-0.576259	0.260955	3.0096	0.000207794	3.58586	0.000344038
16324	Inhbb	-0.0953084	0.844084	0.476424	0.165397	0.571733	0.112525
16328	Cep250	-0.0495079	0.836342	-0.0343695	0.855958	0.0151384	0.939199
16329	Inpp1	-0.630664	0.0606003	-2.38192	0.000417161	-1.75126	0.00258666
16330	Inpp5b	-0.260314	0.29683	-0.330661	0.116551	-0.0703468	0.73758
16332	Inppl1	0.261226	0.113466	0.46146	0.00768531	0.200234	0.138721
16337	Insr	-0.230484	0.356865	0.229974	0.253793	0.460458	0.0530392
16341	Eif3e	-0.306211	0.301728	-0.0438914	0.862785	0.26232	0.290121
16348	Invs	-0.232644	0.45946	0.3073	0.207815	0.539945	0.0556911
16351	Ipp	-0.119294	0.643962	-0.604775	0.0207813	-0.48548	0.0513421
16362	Irf1	-0.0176952	0.979873	-0.126709	0.802886	-0.109014	0.832222
16363	Irf2	-0.310192	0.440678	-0.427112	0.198886	-0.116921	0.734328
16367	Irs1	-1.86057	0.00158118	-0.826113	0.00761621	1.03446	0.00668002
16373	Irx3	1.74577	0.0352567	1.68855	0.0157577	-0.057219	0.896914
16391	Irf9	-0.187717	0.435821	0.368944	0.0673308	0.55666	0.0201191
16396	Itch	-0.284213	0.150293	-0.0125596	0.939672	0.271654	0.106854
16398	Itga2	1.91102	0.000551676	2.3949	7.63907e-05	0.483883	0.012944
16400	Itga3	0.0309987	0.868274	-0.0863427	0.527948	-0.117341	0.40525
16402	Itga5	0.878284	0.0747937	2.54879	0.000459921	1.67051	0.0022765
16403	Itga6	0.860928	0.00265946	0.164049	0.213393	-0.696879	0.00288628
16404	Itga7	0.0475178	0.936082	-2.49093	0.00439532	-2.53845	0.00559368
16410	Itgav	0.663002	0.0673376	0.981977	0.00727707	0.318974	0.242774
16412	Itgb1	0.173076	0.368719	1.81951	0.000123089	1.64644	0.000414253
16413	Itgb1bp1	-0.113586	0.616471	-0.553387	0.0172362	-0.439801	0.0455914
16416	Itgb3	0.569945	0.0181765	1.75429	0.000111446	1.18435	0.00076956
16418	Eif6	0.757186	0.00672791	0.944041	0.000945264	0.186855	0.231028
16419	Itgb5	1.79463	0.00113931	2.19722	0.000148987	0.402586	0.0817846
16420	Itgb6	2.53419	0.000737407	2.07328	0.000338516	-0.46091	0.0854183
16421	Itgb7	0.128282	0.831771	-4.65643	0.00117463	-4.78471	0.00192589
16423	Cd47	0.18859	0.299585	0.0505656	0.735663	-0.138024	0.359243
16425	Itih2	-0.542817	0.455693	-2.03187	0.0185048	-1.48905	0.0665474
16430	Stt3a	-0.0672902	0.703694	0.159483	0.250643	0.226773	0.132593
16432	Itm2b	-0.114731	0.563808	-1.01505	0.000905739	-0.900315	0.00252392
16434	Itpa	-0.123496	0.527646	0.169884	0.267456	0.293379	0.0849628
16438	Itpr1	0.169092	0.409672	0.250384	0.141057	0.0812913	0.614803
16439	Itpr2	-0.0978451	0.6129	-0.168009	0.271686	-0.0701644	0.651728
16440	Itpr3	0.574005	0.013605	0.77337	0.00150532	0.199365	0.174824
16443	Itsn1	0.0816832	0.729434	-0.0584753	0.756212	-0.140158	0.447294
16447	Ivl	1.00786	0.109015	2.06762	0.0029226	1.05977	0.0231552
16449	Jag1	2.56586	0.000478063	4.65864	4.73367e-05	2.09277	0.000453834
16450	Jag2	1.55617	0.00273528	0.733597	0.0180622	-0.822576	0.00711989
16451	Jak1	0.098257	0.540757	0.0158849	0.910941	-0.0823721	0.534306
16452	Jak2	0.752403	0.0292911	0.69065	0.0154164	-0.0617533	0.792685
16453	Jak3	-0.112302	0.705773	0.203162	0.356915	0.315464	0.173641
16456	F11r	0.406784	0.0550512	0.727313	0.00271266	0.320529	0.0651045
16468	Jarid2	-0.191052	0.372614	0.69207	0.00444846	0.883123	0.00276174
16469	Jrk	-0.254126	0.380398	0.565493	0.0300752	0.819619	0.0102561
16475	Ajuba	0.802985	0.00425918	1.55627	0.000132524	0.753284	0.00284855
16476	Jun	2.32153	0.00124717	1.52842	0.00170546	-0.79311	0.0115951
16477	Junb	3.5156	0.000110466	3.98251	4.73367e-05	0.466911	0.0282106
16478	Jund	0.881476	0.0174358	1.21178	0.00179152	0.330306	0.158716
16480	Jup	1.51746	0.000480795	1.55777	0.000106245	0.0403122	0.765874
16534	Kcnn4	1.41559	0.00153171	1.68162	0.00023506	0.26603	0.147316
16543	Mdfic	0.408889	0.189122	0.24449	0.315741	-0.164399	0.487936
16548	Khk	0.262428	0.333665	-0.850744	0.0098878	-1.11317	0.00446053
16549	Khsrp	0.312445	0.0908382	0.202825	0.150135	-0.109619	0.431881
16551	Kif11	-0.254368	0.67317	-5.16613	0.00060481	-4.91176	0.00138225
16552	Kif12	-0.489886	0.0204342	-4.79443	5.65044e-05	-4.30454	0.000159755
16553	Kif13a	-0.0738345	0.709477	0.300025	0.0678954	0.37386	0.0386251
16554	Kif13b	-0.383218	0.0439706	-0.912575	0.000740439	-0.529356	0.0088525
16558	Kif16b	-0.0357032	0.861219	0.133379	0.369423	0.169083	0.272556
16561	Kif1b	0.0864417	0.58833	-0.599467	0.00302534	-0.685909	0.00296416
16562	Kif1c	0.318075	0.122896	0.317418	0.0654249	-0.000656975	0.996912
16563	Kif2a	-0.0435824	0.883636	-0.140398	0.519689	-0.0968155	0.661029
16564	Kif21a	0.26243	0.275815	-0.0782216	0.690673	-0.340651	0.108104
16565	Kif21b	0.161987	0.756056	-1.3587	0.0216252	-1.52069	0.015904
16568	Kif3a	-0.130966	0.437023	0.219669	0.116519	0.350635	0.0328524
16569	Kif3b	-0.000966465	0.996343	0.0696713	0.647215	0.0706378	0.651728
16570	Kif3c	0.265161	0.272339	1.10363	0.00121325	0.838466	0.00455953
16571	Kif4	0.0208711	0.978018	-5.24655	0.00293185	-5.26742	0.0043782
16573	Kif5b	-0.0943157	0.543192	-0.27881	0.0487437	-0.184494	0.168072
16574	Kif5c	-0.355481	0.657547	-1.3972	0.0718463	-1.04172	0.172526
16576	Kif7	0.340315	0.176889	-0.347675	0.113382	-0.687989	0.0122933
16578	Kif9	-0.209379	0.715294	0.0924438	0.837758	0.301823	0.486406
16579	Kifap3	-0.114446	0.549363	0.145882	0.33264	0.260328	0.114341
16580	Kifc5b	-0.160249	0.861712	-3.33448	0.0166491	-3.17423	0.0247887
16581	Kifc2	-0.298431	0.274576	-0.466667	0.0572154	-0.168237	0.457663
16582	Kifc3	-0.111454	0.666503	-0.445824	0.0509842	-0.33437	0.130602
16588	Kin	-0.369207	0.250379	-0.246008	0.322437	0.123199	0.635197
16589	Uhmk1	-0.0359206	0.849582	0.278017	0.0666093	0.313938	0.0519619
16592	Fabp5	-0.0113169	0.978643	-2.08153	0.00163162	-2.07021	0.00263887
16593	Klc1	0.445678	0.10936	0.424447	0.0650411	-0.0212305	0.925771
16594	Klc2	0.334077	0.278393	0.738431	0.0164679	0.404354	0.116536
16597	Klf12	0.0751532	0.880066	1.40284	0.00404742	1.32769	0.00587052
16599	Klf3	-1.04386	0.00215609	-1.02673	0.000647052	0.0171326	0.918782
16600	Klf4	0.399538	0.105474	-0.29781	0.133744	-0.697347	0.00967739
16601	Klf9	0.0998278	0.651016	0.788104	0.00285182	0.688276	0.00602647
16644	Kng1	-0.743009	0.111694	-3.00063	0.00096145	-2.25762	0.00503712
16646	Kpna1	0.0743727	0.757578	0.386299	0.058772	0.311926	0.117827
16647	Kpna2	0.039814	0.953486	-0.816074	0.121172	-0.855888	0.112238
16648	Kpna3	0.192184	0.526565	0.492535	0.0649861	0.300351	0.224835
16649	Kpna4	0.928761	0.0174422	0.581577	0.035612	-0.347184	0.16618
16650	Kpna6	-0.134526	0.498818	0.0166759	0.925445	0.151202	0.361662
16651	Sspn	-0.406954	0.305465	-0.313385	0.31603	0.0935685	0.781734
16653	Kras	0.379969	0.132588	0.608758	0.0135652	0.228789	0.230343
16661	Krt10	0.421989	0.323816	0.317588	0.355689	-0.1044	0.75309
16664	Krt14	1.53838	0.0902492	0.956738	0.177301	-0.581642	0.298304
16668	Krt18	0.214195	0.307047	1.53402	0.00027552	1.31983	0.000972215
16669	Krt19	-0.0236947	0.916788	-1.95084	0.000106836	-1.92715	0.000302496
16687	Krt6a	1.96703	0.0114466	-1.6533	0.0265262	-3.62033	0.00143685
16691	Krt8	0.684261	0.00698092	1.63517	0.000112195	0.950907	0.00132607
16706	Ksr1	0.55637	0.0858158	-0.0536653	0.838078	-0.610035	0.0324886
16709	Ktn1	-0.153428	0.462741	0.128234	0.440415	0.281661	0.12145
16763	Lad1	1.16764	0.00403189	1.58845	0.000384804	0.420819	0.0673687
16765	Stmn1	0.0476396	0.958905	-0.948409	0.181149	-0.996049	0.167355
16776	Lama5	0.446569	0.0239154	-0.491391	0.00599724	-0.93796	0.000986882
16777	Lamb1	1.20226	0.0205234	3.75648	0.00010151	2.55422	0.000421821
16779	Lamb2	0.267261	0.147873	-0.836202	0.00125956	-1.10346	0.000916525
16780	Lamb3	1.608	0.00158785	2.10953	0.00019057	0.501526	0.0479337
16782	Lamc2	1.34473	0.00117231	0.557749	0.00995192	-0.786984	0.0026761
16783	Lamp1	0.0557392	0.737307	-0.153887	0.234014	-0.209626	0.134674
16784	Lamp2	-0.259018	0.397232	-0.0741121	0.7714	0.184906	0.468229
16785	Rpsa	0.133715	0.782449	-0.0379623	0.925851	-0.171677	0.651728
16790	Anpep	0.510281	0.0967178	-3.61106	0.000285866	-4.12134	0.000421821
16795	Large1	0.0145492	0.958905	0.798209	0.00461636	0.78366	0.00699588
16796	Lasp1	-0.095247	0.551922	-0.115062	0.369423	-0.0198147	0.887851
16798	Lats1	-0.0527041	0.850586	0.185385	0.367584	0.238089	0.268196
16800	Arhgef2	1.13063	0.00117231	0.871738	0.000762363	-0.258897	0.0804772
16801	Arhgef1	0.306821	0.23659	0.422451	0.0622197	0.11563	0.569833
16803	Lbp	0.258721	0.658975	-0.115533	0.811672	-0.374255	0.422662
16825	Ldb1	0.331478	0.0589658	0.555979	0.00377713	0.2245	0.104574
16828	Ldha	-0.000777752	0.997823	-0.950572	0.00311947	-0.949794	0.00475998
16834	Cog1	0.169289	0.323535	-0.241042	0.105881	-0.410332	0.0219958
16835	Ldlr	-0.499006	0.192697	-1.36055	0.00348314	-0.861547	0.0250353
16848	Lfng	1.70979	0.00575698	1.92426	0.00113186	0.214471	0.420688
16852	Lgals1	0.134181	0.740305	0.359992	0.252168	0.225811	0.482102
16854	Lgals3	0.167634	0.529049	-0.960712	0.00366996	-1.12835	0.00319629
16855	Lgals4	0.150653	0.677916	-0.437102	0.138087	-0.587756	0.0718025
16859	Lgals9	-0.100572	0.681118	-1.25867	0.000896797	-1.1581	0.00218438
16865	Eif2d	0.255203	0.243689	0.787212	0.00345709	0.532008	0.01828
16874	Lhx6	0.977458	0.108012	2.04332	0.00272364	1.06586	0.0183028
16878	Lif	0.021749	0.963118	2.10516	0.000468227	2.08341	0.000895909
16881	Lig1	0.158791	0.815618	-1.98416	0.0148983	-2.14295	0.0135833
16882	Lig3	0.0864214	0.713671	0.663934	0.00831391	0.577512	0.017395
16885	Limk1	-0.1913	0.480881	1.22899	0.000905739	1.42029	0.00100517
16886	Limk2	0.294648	0.159459	0.37917	0.0410108	0.0845217	0.600311
16889	Lipa	-0.220615	0.339714	-0.355072	0.0793512	-0.134457	0.482347
16890	Lipe	-1.11829	0.00595339	-0.982356	0.00291113	0.135933	0.556429
16897	Llgl1	0.74753	0.0176832	1.15391	0.00113875	0.406379	0.0645255
16898	Rps2	0.459557	0.34827	-0.0327464	0.940373	-0.492303	0.229433
16904	Gzmm	-0.883013	0.232236	0.273241	0.592337	1.15625	0.0688543
16905	Lmna	1.14416	0.0100123	1.12823	0.00369137	-0.015931	0.954694
16906	Lmnb1	0.736538	0.11064	0.089562	0.812198	-0.646976	0.0846028
16907	Lmnb2	0.219689	0.595183	0.68747	0.0535668	0.467782	0.151444
16911	Lmo4	-0.522024	0.0459047	-0.36004	0.0680888	0.161984	0.384145
16922	Phyh	-0.194545	0.331817	-1.25699	0.000647825	-1.06244	0.00217006
16923	Sh2b3	-0.116844	0.74473	0.22364	0.39597	0.340485	0.213408
16952	Anxa1	-0.191591	0.265002	-0.285531	0.0603099	-0.0939397	0.502697
16969	Zbtb7a	0.78929	0.0179359	0.318281	0.137082	-0.471009	0.0440303
16971	Lrp1	0.162412	0.305953	-0.952751	0.000498727	-1.11516	0.000657696
16973	Lrp5	0.487696	0.0175187	-0.524727	0.00470229	-1.01242	0.000827334
16974	Lrp6	0.127478	0.441682	-0.0976594	0.465529	-0.225137	0.126082
16975	Lrp8	1.73465	0.00173629	0.0840713	0.744835	-1.65058	0.000983643
16976	Lrpap1	-0.0925371	0.789625	-0.190419	0.468893	-0.0978823	0.7197
16978	Lrrfip1	0.937464	0.00297581	1.25798	0.000302451	0.320514	0.060098
16985	Lsp1	1.45028	0.110186	2.46222	0.00640708	1.01194	0.0690756
16987	Lss	-0.341793	0.305985	-2.44668	0.000261792	-2.10488	0.000918591
16993	Lta4h	0.0819914	0.691062	-0.0706055	0.664687	-0.152597	0.358465
16997	Ltbp2	2.56743	0.0297741	5.53648	0.00032706	2.96906	0.00238943
16998	Ltbp3	1.21284	0.00157865	1.51628	0.000216467	0.303448	0.086918
17000	Ltbr	-0.037108	0.88867	-0.583036	0.0174088	-0.545928	0.0278232
17025	Alad	0.0481771	0.855016	-0.610298	0.0171942	-0.658475	0.0154427
17035	Lxn	0.0879804	0.615229	-0.280343	0.0687829	-0.368323	0.0323675
17060	Blnk	0.142025	0.767674	-2.24141	0.00330364	-2.38344	0.00365355
17069	Ly6e	-0.0177249	0.936148	-0.545204	0.0107711	-0.527479	0.0148001
17076	Ly75	0.0463152	0.892579	-0.285218	0.270296	-0.331533	0.207981
17082	Il1rl1	0.755353	0.180363	2.58663	0.000730505	1.83128	0.0024844
17083	Tmed1	0.0886089	0.687398	-0.0748974	0.668261	-0.163506	0.345457
17087	Ly96	-0.3051	0.382167	-0.451433	0.129704	-0.146333	0.620399
17089	Lyar	0.0130715	0.978289	1.12389	0.00662279	1.11082	0.00824714
17096	Lyn	0.277431	0.220329	0.230709	0.202293	-0.0467219	0.7943
17101	Lyst	-0.551452	0.0606219	-2.54393	0.000132524	-1.99248	0.000642015
17112	Tm4sf1	0.254917	0.134373	0.738956	0.00146672	0.484039	0.0103222
17113	M6pr	0.0455282	0.796747	0.379405	0.0211985	0.333877	0.0409153
17117	Amacr	-0.55674	0.15642	-1.82146	0.00179498	-1.26472	0.0104701
17118	Marcks	-0.281529	0.787205	0.0564257	0.9483	0.337955	0.681914
17119	Mxd1	-0.643127	0.0182537	-0.427882	0.0266414	0.215246	0.22092
17120	Mad1l1	0.260527	0.278481	-0.463352	0.0397465	-0.723879	0.0101528
17121	Mxd3	0.319336	0.78084	-5.04811	0.0252371	-5.36744	0.0238832
17122	Mxd4	0.150158	0.444716	-0.425157	0.0280447	-0.575316	0.0115662
17125	Smad1	-0.0362504	0.888103	0.261815	0.172634	0.298065	0.138721
17126	Smad2	-0.240034	0.234212	0.0494695	0.760654	0.289504	0.101117
17127	Smad3	0.960032	0.00524446	0.2312	0.195829	-0.728832	0.00708494
17128	Smad4	0.251359	0.256051	0.231249	0.195107	-0.0201098	0.91635
17129	Smad5	0.165294	0.326819	0.227707	0.112987	0.0624136	0.655411
17130	Smad6	1.07428	0.00327673	-0.0902102	0.628393	-1.16449	0.00121369
17131	Smad7	2.04819	0.00575838	2.67314	0.000650363	0.624952	0.102015
17132	Maf	-1.13718	0.0445612	-1.566	0.00676789	-0.428824	0.345688
17133	Maff	0.487418	0.242137	1.39316	0.00382952	0.905741	0.01828
17134	Mafg	0.485327	0.0293065	0.307215	0.0576416	-0.178111	0.214363
17135	Mafk	0.34291	0.281477	0.972656	0.0066139	0.629746	0.0369821
17149	Magoh	0.0582417	0.811609	0.285603	0.130571	0.227361	0.220478
17151	Ccndbp1	-0.0313498	0.861161	-0.113971	0.38464	-0.0826215	0.539102
17153	Mal	0.782181	0.384065	0.450806	0.543604	-0.331375	0.625155
17155	Man1a	-0.353564	0.147667	-2.17023	0.000147796	-1.81666	0.000596399
17156	Man1a2	-0.275947	0.160076	-0.198326	0.198441	0.0776206	0.619859
17158	Man2a1	-0.276611	0.268719	-0.584386	0.0193639	-0.307775	0.156084
17159	Man2b1	-0.029224	0.883188	-0.096117	0.508824	-0.0668929	0.656795
17160	Man2b2	0.27628	0.108503	0.21134	0.118807	-0.0649406	0.624306
17161	Maoa	-0.342585	0.102939	-1.54959	0.00020282	-1.20701	0.000958999
17164	Mapkapk2	0.443817	0.0736677	0.374827	0.0606598	-0.0689897	0.712473
17165	Mapkapk5	0.180257	0.403147	0.368449	0.0563152	0.188192	0.278404
17168	Nprl3	0.0601996	0.80033	0.0817009	0.648958	0.0215014	0.910444
17169	Mark3	0.42239	0.0276236	0.346612	0.0217264	-0.0757777	0.547125
17174	Masp1	-0.466286	0.379296	0.795453	0.0694192	1.26174	0.0193659
17178	Fxyd3	-0.235905	0.624488	-1.27728	0.0171425	-1.04137	0.0432964
17181	Matn2	0.40515	0.0798544	0.928315	0.00150862	0.523164	0.0145149
17184	Matr3	-0.246876	0.469294	-0.202035	0.462427	0.0448416	0.881591
17187	Max	0.138475	0.538476	0.749404	0.00419419	0.610929	0.0104701
17188	Maz	0.102252	0.50308	-0.391833	0.0140993	-0.494086	0.00808171
17190	Mbd1	0.0901017	0.648498	-0.0350672	0.830794	-0.125169	0.425612
17191	Mbd2	0.0871078	0.581085	0.128803	0.305072	0.0416953	0.749022
17192	Mbd3	0.378732	0.157301	0.0955451	0.647254	-0.283187	0.183317
17193	Mbd4	-0.693798	0.112605	-0.586444	0.0883434	0.107354	0.763235
17196	Mbp	0.326909	0.424801	-0.218189	0.515698	-0.545099	0.131037
17210	Mcl1	-0.143994	0.578299	0.106898	0.606752	0.250892	0.246006
17215	Mcm3	0.0975805	0.90264	-1.98559	0.0206874	-2.08317	0.0208732
17216	Mcm2	0.245822	0.619798	-0.554569	0.178472	-0.800391	0.0767574
17217	Mcm4	0.127194	0.78411	-0.529336	0.157976	-0.65653	0.100878
17218	Mcm5	0.268786	0.730984	-4.02658	0.00599724	-4.29536	0.00664271
17219	Mcm6	0.358442	0.333824	0.405665	0.18508	0.047223	0.884684
17220	Mcm7	0.133868	0.673744	0.0156666	0.953916	-0.118202	0.64328
17222	Anapc1	0.076657	0.630723	0.0462481	0.71893	-0.0304089	0.82206
17237	Mgrn1	0.0903512	0.617698	-0.304087	0.0571054	-0.394438	0.0291511
17245	Mdm1	-0.138803	0.720575	-1.75596	0.00300735	-1.61716	0.00589727
17246	Mdm2	-0.236875	0.191078	0.388704	0.0238107	0.625578	0.00581171
17248	Mdm4	-0.362747	0.0457478	-0.170607	0.179746	0.192141	0.153909
17250	Abcc1	-0.135522	0.361038	-0.0485863	0.691481	0.0869358	0.480293
17252	Rdh11	-0.157153	0.382771	-1.35526	0.000298823	-1.19811	0.000951002
17254	Slc3a2	0.182398	0.309372	0.358138	0.034591	0.17574	0.246337
17256	Mea1	0.138199	0.373431	0.0755618	0.548517	-0.0626377	0.623708
17257	Mecp2	-0.129525	0.478399	0.0580692	0.696028	0.187595	0.217562
17258	Mef2a	0.581434	0.0836453	0.492978	0.0682679	-0.0884556	0.72326
17261	Mef2d	0.500953	0.121739	0.559702	0.0440893	0.058749	0.809028
17268	Meis1	-0.327321	0.32563	-0.154529	0.552215	0.172792	0.519135
17274	Rab8a	0.0827658	0.667964	-0.297637	0.0717372	-0.380403	0.0396946
17279	Melk	0.0194685	0.979972	-4.32069	0.0053335	-4.34016	0.00723027
17281	Fyco1	-0.227726	0.498818	-0.0257495	0.930686	0.201977	0.461128
17283	Men1	0.0633972	0.796334	0.374577	0.0663471	0.31118	0.12485
17287	Mep1a	-0.378716	0.147667	-5.2303	0.000112195	-4.85158	0.000344038
17295	Met	-0.52402	0.0302831	-1.50992	0.000220368	-0.985902	0.00184995
17299	Mettl1	-0.0569124	0.884769	1.04308	0.0055831	1.09999	0.00588586
17300	Foxc1	0.12461	0.893976	1.29276	0.0578411	1.16815	0.077082
17304	Mfge8	0.557293	0.0121985	0.87897	0.00072725	0.321677	0.0420547
17308	Mgat1	0.923127	0.00683664	1.02991	0.00150964	0.106786	0.565512
17309	Mgat3	-0.605613	0.0145091	-1.84445	0.000100056	-1.23884	0.000742513
17311	Kitl	-1.16402	0.022383	-2.26355	0.000647825	-1.09952	0.0143743
17314	Mgmt	0.218397	0.499437	0.0937769	0.72669	-0.12462	0.624306
17318	Mid1	0.29172	0.610043	0.164602	0.722645	-0.127118	0.778141
17319	Mif	0.58774	0.100459	0.92652	0.00969918	0.338779	0.209483
17330	Minpp1	0.0620755	0.748658	0.293151	0.0700696	0.231076	0.143756
17342	Mitf	-0.638767	0.234212	-0.643997	0.140522	-0.00522947	0.991856
17344	Pias2	0.438699	0.180022	0.142343	0.579426	-0.296356	0.24894
17345	Mki67	-0.0621561	0.95292	-5.23662	0.00191072	-5.17446	0.00319687
17346	Mknk1	-0.233361	0.258532	-0.157207	0.328532	0.0761544	0.646417
17347	Mknk2	0.217848	0.348442	-0.536306	0.0210993	-0.754153	0.00805051
17349	Mlf1	-0.0227049	0.978568	-0.0666931	0.915289	-0.0439882	0.943378
17350	Mlh1	-0.278101	0.244723	-0.583157	0.0167758	-0.305056	0.145334
17354	Mllt10	-0.27988	0.0999597	0.067487	0.590415	0.347367	0.0285115
17355	Aff1	0.879015	0.00783952	1.0096	0.00154464	0.13058	0.478662
17356	Afdn	-0.0696257	0.675412	-0.51703	0.00584693	-0.447404	0.0134367
17357	Marcksl1	1.38807	0.0197311	2.49217	0.000645617	1.1041	0.0101551
17380	Mme	-0.654311	0.168198	-3.82858	0.000875341	-3.17427	0.00323285
17381	Mmp12	0.333056	0.887714	6.57515	0.00239913	6.24209	0.00341231
17384	Mmp10	0.181232	0.782938	4.99361	9.14227e-05	4.81238	0.000250945
17385	Mmp11	1.20915	0.0074758	2.05293	0.000284448	0.843776	0.00544756
17386	Mmp13	-1.03983	0.0706434	0.485264	0.179314	1.52509	0.00874486
17387	Mmp14	0.869942	0.00549215	1.71878	0.000149233	0.848836	0.00315741
17388	Mmp15	0.535591	0.0467008	0.558396	0.0168452	0.0228049	0.902999
17391	Mmp24	2.3417	0.02722	4.68528	0.000462045	2.34358	0.00219068
17420	Mnat1	0.0756812	0.793313	0.413244	0.0754058	0.337562	0.134293
17423	Ndst2	-0.372875	0.1146	-0.00213274	0.991635	0.370743	0.0651499
17425	Foxk1	0.586861	0.0137471	0.718891	0.00217463	0.13203	0.32772
17428	Mnt	0.233432	0.509594	0.225666	0.427154	-0.00776558	0.980113
17434	Mocs2	0.208374	0.390013	-0.785001	0.00669358	-0.993374	0.00399208
17436	Me1	-0.0383154	0.867139	-0.978824	0.00132469	-0.940509	0.00263887
17448	Mdh2	0.445671	0.157503	0.0635498	0.802886	-0.382121	0.146831
17449	Mdh1	-0.00370381	0.98817	-0.455982	0.0318866	-0.452278	0.0402907
17454	Mov10	-0.233521	0.256873	-0.538256	0.0126272	-0.304736	0.0989034
17463	Psmd7	0.167002	0.571244	0.486577	0.0619027	0.319576	0.196375
17475	Mpdz	0.31424	0.686356	0.662688	0.257774	0.348448	0.528679
17524	Mpp1	-0.2363	0.210312	-1.61592	0.000143879	-1.37962	0.000565969
17527	Mpv17	0.040431	0.85885	-0.416569	0.0342161	-0.457	0.0304571
17532	Mras	-0.118479	0.688229	-0.32515	0.174068	-0.206671	0.382327
17533	Mrc1	-0.726792	0.117274	-1.25264	0.0108985	-0.525844	0.20021
17535	Mre11a	-0.259632	0.460572	-0.620029	0.0568093	-0.360397	0.237487
17536	Meis2	-0.386975	0.124556	-0.512762	0.0263452	-0.125787	0.527838
17537	Meis3	0.157329	0.536621	0.431829	0.0529395	0.2745	0.171434
17684	Cited2	0.519822	0.261617	1.39483	0.00681817	0.875003	0.0410536
17685	Msh2	0.0144678	0.93599	0.345951	0.0237453	0.331484	0.0340421
17686	Msh3	-0.576806	0.0229964	-0.461906	0.0180097	0.114901	0.484886
17687	Msh5	-0.157565	0.470176	-1.20457	0.00110336	-1.04701	0.00307353
17688	Msh6	-0.109644	0.69854	-0.0525078	0.820318	0.0571367	0.806536
17691	Sik1	0.101324	0.666737	0.11237	0.540599	0.0110461	0.956962
17692	Msl3	-0.312618	0.0947609	-0.201476	0.155143	0.111143	0.431824
17698	Msn	0.984779	0.02027	2.85557	0.000147796	1.87079	0.00121081
17713	Grpel1	0.187225	0.294626	0.197372	0.178594	0.0101469	0.949183
17714	Grpel2	0.126636	0.712546	-0.810306	0.0187112	-0.936943	0.0137653
17748	Mt1	0.293767	0.720523	-1.57995	0.0381365	-1.87371	0.0258316
17749	Polr2k	-0.583197	0.259797	0.382959	0.295257	0.966156	0.0389356
17750	Mt2	0.0397898	0.974806	-1.94224	0.100086	-1.98203	0.101586
17755	Map1b	0.196303	0.448416	0.823481	0.00611395	0.627178	0.0216236
17756	Map2	-0.013033	0.976513	0.646815	0.0425785	0.659848	0.0426795
17758	Map4	0.252796	0.342159	1.12132	0.00204089	0.868526	0.00743272
17760	Map6	1.46071	0.0271455	1.79129	0.00421062	0.330578	0.32123
17762	Mapt	0.0781977	0.788986	-1.64784	0.00122563	-1.72604	0.00168959
17763	Mtcp1	-0.510077	0.241779	-0.705795	0.0673308	-0.195718	0.597665
17764	Mtf1	-0.00711503	0.981309	0.110596	0.596197	0.117711	0.569672
17765	Mtf2	0.366886	0.190702	0.343878	0.131256	-0.0230087	0.921866
17766	Nudt1	-0.0578477	0.811609	0.00314587	0.988009	0.0609935	0.741734
17768	Mthfd2	0.0158219	0.982482	-0.227625	0.661386	-0.243447	0.637741
17769	Mthfr	0.0422995	0.896787	-0.649546	0.0285398	-0.691845	0.0265307
17772	Mtm1	-0.709119	0.0446682	-0.908806	0.00790453	-0.199687	0.4509
17775	Laptm4a	-0.100393	0.780451	0.30935	0.26277	0.409743	0.165594
17776	Mast2	0.566868	0.0515371	0.742531	0.00828161	0.175663	0.392981
17777	Mttp	-0.346337	0.331097	-1.12147	0.00904528	-0.775128	0.0440163
17826	Fam89b	0.583176	0.0163973	0.73999	0.00231957	0.156813	0.288471
17827	Mtx1	0.131879	0.49023	-0.0538884	0.734651	-0.185767	0.241694
17828	Bloc1s5	-0.0104886	0.965783	0.0989033	0.5483	0.109392	0.505817
17829	Muc1	-0.211959	0.33341	-3.16108	0.00011657	-2.94912	0.000347138
17846	Commd1	-0.105113	0.624383	-0.512899	0.0183371	-0.407786	0.0478921
17847	Usp34	0.0292996	0.930028	-0.0907138	0.705966	-0.120013	0.621069
17850	Mut	-0.220504	0.183574	-0.503778	0.0063924	-0.283274	0.0611798
17855	Mvk	-0.0787184	0.735047	-1.73924	0.000240731	-1.66052	0.000624768
17857	Mx1	-1.13308	0.240176	-5.81699	0.0116888	-4.68391	0.0343455
17858	Mx2	-2.20296	0.0165479	-4.43628	0.00133594	-2.23332	0.0335805
17859	Mxi1	0.430221	0.125782	0.0728596	0.740859	-0.357362	0.120733
17864	Mybl1	-1.50208	0.0174924	-1.87665	0.00312611	-0.374566	0.42009
17865	Mybl2	0.301871	0.732804	-2.52653	0.029673	-2.8284	0.0218405
17869	Myc	0.105061	0.814348	1.95885	0.000829394	1.85379	0.00156793
17872	Ppp1r15a	-0.0520177	0.891451	0.629419	0.0392742	0.681437	0.0335464
17873	Gadd45b	2.51267	0.000527987	2.96102	7.79905e-05	0.448349	0.0316532
17874	Myd88	-0.0359638	0.90162	-0.205071	0.332368	-0.169107	0.427575
17876	Myef2	-0.357072	0.396369	-0.120988	0.72437	0.236083	0.494554
17886	Myh9	0.693292	0.00672791	1.47125	0.000149233	0.777963	0.00263887
17904	Myl6	-0.0825381	0.709477	0.438727	0.0308816	0.521265	0.0206946
17909	Myo10	1.07744	0.00239866	1.48621	0.000226994	0.408771	0.0356658
17912	Myo1b	-0.0802714	0.624488	0.146966	0.256701	0.227237	0.110593
17913	Myo1c	0.0834165	0.63803	0.470682	0.0111113	0.387265	0.0289907
17918	Myo5a	0.0866259	0.735443	-0.181479	0.357243	-0.268105	0.201584
17919	Myo5b	0.13187	0.537814	0.452147	0.0278647	0.320277	0.0959011
17920	Myo6	-0.276568	0.314231	-1.25531	0.00148647	-0.978741	0.00584901
17921	Myo7a	1.15545	0.00235502	1.53185	0.000253746	0.376403	0.0552547
17922	Myo7b	-0.0542263	0.90435	0.213365	0.495288	0.267591	0.392981
17925	Myo9b	0.599337	0.00760502	0.858514	0.000633088	0.259177	0.066839
17931	Ppp1r12a	-0.192969	0.295605	-0.23371	0.130571	-0.0407407	0.796155
17936	Nab1	-0.268504	0.29801	-0.279829	0.186926	-0.0113255	0.96074
17937	Nab2	-1.53155	0.0053431	-0.798295	0.0141415	0.733251	0.0399089
17938	Naca	0.0423829	0.829041	0.11073	0.447377	0.0683475	0.650182
17939	Naga	-0.0498302	0.855936	-0.657286	0.0129229	-0.607455	0.0219532
17948	Naip2	-0.487441	0.173356	-1.22683	0.00465448	-0.739387	0.0394254
17951	Naip5	-0.442662	0.412386	-1.47092	0.0175412	-1.02826	0.0737772
17955	Nap1l4	0.247662	0.134373	0.183752	0.158352	-0.0639102	0.623708
17957	Napb	-0.777451	0.169096	-0.110178	0.789506	0.667273	0.147893
17961	Nat2	-0.388857	0.250219	0.0877141	0.735675	0.476571	0.0980932
17965	Nbl1	1.62988	0.00373533	1.97686	0.000500074	0.346982	0.125449
17966	Nbr1	-0.252877	0.308593	-0.571977	0.020677	-0.319099	0.142548
17967	Ncam1	0.29973	0.0866734	2.14834	5.7651e-05	1.84861	0.000238675
17973	Nck1	-0.0798878	0.71354	-0.0121102	0.947216	0.0677776	0.694909
17974	Nck2	0.578885	0.0141774	0.782854	0.0015362	0.203969	0.164414
17975	Ncl	-0.09273	0.891194	0.254148	0.610761	0.346878	0.49473
17977	Ncoa1	0.470144	0.0811522	0.044193	0.836437	-0.425951	0.0549717
17978	Ncoa2	0.00402132	0.983633	0.174706	0.212185	0.170685	0.233881
17979	Ncoa3	-0.247566	0.446054	-0.397392	0.145913	-0.149827	0.580316
17988	Ndrg1	-0.62165	0.0139717	-0.995255	0.000773795	-0.373605	0.0409086
17991	Ndufa2	0.443582	0.121772	-0.293041	0.188311	-0.736623	0.0140043
17992	Ndufa4	-0.0278354	0.921878	-0.201516	0.320429	-0.17368	0.405462
17993	Ndufs4	-0.0335158	0.873289	-0.147602	0.336724	-0.114086	0.469384
17995	Ndufv1	0.220322	0.378052	-0.0359208	0.868652	-0.256243	0.229101
17997	Nedd1	-0.330843	0.152883	0.205356	0.235209	0.536199	0.0191782
17999	Nedd4	-0.101476	0.588381	-0.274478	0.0868779	-0.173002	0.26535
18000	Sept2	-0.0215242	0.929111	0.565325	0.0115079	0.58685	0.0132564
18002	Nedd8	0.145849	0.478174	0.472133	0.020919	0.326284	0.0814437
18003	Nedd9	0.994866	0.0228826	1.34415	0.00265393	0.349283	0.219877
18004	Nek1	-0.137342	0.625735	-0.197351	0.370071	-0.060009	0.796195
18005	Nek2	0.177332	0.77757	-5.39521	0.0024939	-5.57254	0.00342723
18007	Neo1	0.0579567	0.789726	-0.757274	0.00340058	-0.815231	0.00398322
18008	Nes	0.799138	0.363819	2.50609	0.00584523	1.70695	0.0170044
18010	Neu1	-0.360634	0.0630726	-1.37596	0.000201896	-1.01533	0.00108622
18011	Neurl1a	0.573429	0.186135	1.68781	0.00176499	1.11438	0.00755905
18015	Nf1	-0.0218744	0.930436	-0.0281139	0.882918	-0.00623951	0.975382
18016	Nf2	-0.0107831	0.960426	0.104239	0.474014	0.115022	0.443196
18018	Nfatc1	1.56792	0.00230335	0.823509	0.00942288	-0.744414	0.0097664
18019	Nfatc2	3.46335	0.00110773	2.01383	0.0025542	-1.44952	0.00312692
18020	Nfatc2ip	0.0889678	0.866805	-0.263603	0.508891	-0.352571	0.372078
18021	Nfatc3	0.0770292	0.703335	0.0621208	0.698207	-0.0149084	0.930451
18023	Nfe2l1	-0.0838766	0.615638	-0.283361	0.0551868	-0.199485	0.160082
18024	Nfe2l2	-1.04607	0.00215609	-1.26136	0.000321117	-0.215289	0.17596
18027	Nfia	-0.191694	0.498581	-0.984176	0.00575671	-0.792482	0.0166737
18028	Nfib	-0.0606899	0.842518	-0.280423	0.221233	-0.219734	0.347079
18029	Nfic	0.724711	0.152643	0.30519	0.443975	-0.419521	0.265088
18030	Nfil3	2.04239	0.00143748	1.55118	0.00118368	-0.491214	0.050944
18032	Nfix	0.32215	0.173152	0.122146	0.507797	-0.200004	0.270144
18033	Nfkb1	0.483831	0.0219287	0.342967	0.0288235	-0.140864	0.300331
18034	Nfkb2	0.477278	0.190875	-0.188884	0.505905	-0.666162	0.0504681
18035	Nfkbia	0.359366	0.126861	-0.88819	0.00326178	-1.24756	0.0014415
18036	Nfkbib	0.746474	0.0367201	0.451132	0.0847572	-0.295342	0.197523
18037	Nfkbie	0.15868	0.605519	-0.149179	0.548214	-0.307859	0.216577
18038	Nfkbil1	0.38886	0.186885	0.442433	0.0733635	0.0535731	0.809844
18041	Nfs1	0.0512764	0.76643	-0.00818503	0.954328	-0.0594614	0.660349
18044	Nfya	0.864203	0.0324542	1.09757	0.00483355	0.233369	0.340387
18045	Nfyb	0.181191	0.449959	0.229176	0.237919	0.0479852	0.808238
18046	Nfyc	0.0597964	0.794725	-0.42582	0.0412778	-0.485617	0.0289156
18049	Ngf	1.05354	0.00941653	1.54882	0.000690545	0.495275	0.0444328
18074	Nid2	-0.516924	0.289495	-1.87665	0.00585098	-1.35972	0.0267115
18080	Nin	0.717347	0.00602451	1.3121	0.00021387	0.594754	0.00485666
18081	Ninj1	0.81433	0.00683664	0.0400088	0.816835	-0.774321	0.00394351
18082	Nipsnap1	-0.262989	0.150293	-0.664399	0.0031784	-0.40141	0.0271752
18087	Nktr	-0.0166145	0.922195	0.00262668	0.984814	0.0192412	0.884581
18099	Nlk	-0.29511	0.273932	0.281936	0.179314	0.577046	0.0275116
18100	Mrpl40	-0.0741018	0.709909	-0.108624	0.481217	-0.0345218	0.834666
18102	Nme1	0.157281	0.633002	-0.0497831	0.856694	-0.207064	0.437931
18103	Nme2	0.252379	0.593647	0.175075	0.642298	-0.0773042	0.847822
18105	Nqo2	-0.516821	0.03136	-1.42695	0.000264571	-0.910133	0.00245346
18107	Nmt1	0.154904	0.445925	0.196455	0.236739	0.0415519	0.812881
18108	Nmt2	0.155994	0.367826	0.184912	0.194507	0.028918	0.843236
18109	Mycn	0.73844	0.138028	-1.20607	0.0289369	-1.94451	0.00521287
18114	Rrp1	0.304424	0.244061	0.120955	0.560456	-0.18347	0.390021
18115	Nnt	-0.137935	0.569271	-0.528599	0.0244748	-0.390664	0.0776046
18117	Emc8	0.489418	0.0981139	0.342049	0.13558	-0.14737	0.488213
18120	Mrpl49	-0.248893	0.19505	-0.29035	0.0754058	-0.0414571	0.795085
18128	Notch1	-1.03126	0.00183289	-3.31628	4.73367e-05	-2.28501	0.000238675
18129	Notch2	1.26621	0.000737407	0.449402	0.00867842	-0.81681	0.00156793
18130	Ints6	-0.442618	0.1243	-0.181218	0.398069	0.2614	0.249277
18132	Notch4	0.212728	0.822047	2.59709	0.00402523	2.38437	0.00611344
18139	Zfp638	-0.241614	0.199451	-0.279051	0.0802415	-0.0374374	0.812031
18140	Uhrf1	-0.244721	0.786636	-3.58059	0.0127323	-3.33587	0.0211194
18141	Nup50	0.355698	0.0717967	0.135383	0.341723	-0.220315	0.152179
18145	Npc1	0.193849	0.247704	0.045075	0.741203	-0.148774	0.277685
18146	Npdc1	0.330444	0.104173	0.326534	0.0548734	-0.0039099	0.981555
18148	Npm1	-0.377976	0.169096	-0.121513	0.569122	0.256463	0.248925
18150	Npm3	0.00201247	0.993837	0.0421435	0.838078	0.040131	0.844018
18173	Slc11a1	1.43957	0.060649	1.74975	0.0119571	0.310179	0.470639
18174	Slc11a2	-0.102735	0.665615	-0.0659627	0.727093	0.0367718	0.851851
18176	Nras	0.191064	0.430131	0.518903	0.0274562	0.32784	0.127861
18181	Nrf1	0.34028	0.163916	0.348985	0.0857943	0.00870543	0.965662
18186	Nrp1	-0.169718	0.549638	-0.0318916	0.897428	0.137826	0.556697
18187	Nrp2	2.19244	0.000391624	2.93283	5.65044e-05	0.740388	0.00463964
18193	Nsd1	-0.323706	0.0935433	-0.127159	0.369621	0.196547	0.194187
18194	Nsdhl	-0.203709	0.381475	-1.23229	0.000856039	-1.02859	0.00294852
18195	Nsf	0.0254622	0.919763	-0.211408	0.247588	-0.23687	0.214364
18201	Nsmaf	-0.681656	0.00590368	-1.09054	0.000351683	-0.408888	0.0206825
18203	Ntan1	-0.103092	0.603228	0.0587651	0.70854	0.161857	0.30179
18207	Nthl1	-0.11161	0.767825	0.085186	0.766946	0.196796	0.483318
18218	Dusp8	1.88309	0.0353459	1.96367	0.0113823	0.080582	0.858342
18220	Nucb1	0.0771014	0.703335	0.0248514	0.88332	-0.0522501	0.752092
18221	Nudc	0.711442	0.0297851	0.769381	0.00828143	0.0579392	0.775988
18222	Numb	0.458487	0.109122	0.292783	0.183887	-0.165704	0.421246
18223	Numbl	-0.00849608	0.976513	0.259756	0.182377	0.268252	0.178477
18226	Nup62	0.262806	0.165227	0.197682	0.186005	-0.0651237	0.652852
18227	Nr4a2	-0.406235	0.391507	1.04639	0.0137337	1.45263	0.00621301
18230	Nxn	0.0655182	0.790543	0.135886	0.46094	0.0703681	0.706085
18242	Oat	0.0503331	0.87746	-0.636256	0.027534	-0.686589	0.0259688
18245	Oaz1	0.251268	0.358132	0.0117441	0.962274	-0.239524	0.282177
18247	Oaz2	-0.0394034	0.882557	0.15977	0.397443	0.199173	0.298433
18260	Ocln	-0.287787	0.461448	-0.50786	0.127343	-0.220073	0.500033
18263	Odc1	0.770135	0.0137471	1.65311	0.000226734	0.882973	0.00234913
18286	Odf2	-0.16646	0.612108	-0.48567	0.0855266	-0.31921	0.241898
18293	Ogdh	0.192424	0.343073	-0.151738	0.352344	-0.344162	0.0691434
18294	Ogg1	-0.378298	0.254594	-0.161967	0.521712	0.216332	0.412997
18301	Fxyd5	0.909652	0.214919	3.65104	0.000536152	2.74139	0.0012437
18302	Oit3	0.045504	0.903271	-0.777476	0.0284152	-0.82298	0.0256081
18378	Omp	0.180631	0.659193	-1.37315	0.00906278	-1.55378	0.00692448
18391	Sigmar1	0.480667	0.173585	0.610096	0.0473731	0.129429	0.619859
18392	Orc1	-0.309464	0.749346	-0.888357	0.261454	-0.578893	0.476066
18393	Orc2	-0.303873	0.135604	0.45419	0.0158521	0.758063	0.00354175
18400	Slc22a18	-0.0172109	0.959689	-0.689775	0.0207813	-0.672564	0.0261019
18408	Slc25a15	-0.443011	0.126145	-0.270723	0.21456	0.172288	0.442858
18412	Sqstm1	0.80041	0.00297928	-0.073159	0.555786	-0.873569	0.00124327
18415	Hspa4l	0.153967	0.472145	0.0139573	0.940891	-0.14001	0.430933
18432	Mybbp1a	0.0399489	0.880904	0.903998	0.00321565	0.864049	0.00567239
18438	P2rx4	-0.489999	0.113955	-1.76188	0.000612186	-1.27188	0.00350822
18440	P2rx6	-0.596609	0.191928	-0.186188	0.57939	0.410422	0.260162
18442	P2ry2	0.164054	0.677041	-0.997317	0.0203188	-1.16137	0.0130497
18451	P4ha1	0.007038	0.976513	0.0187559	0.914868	0.0117179	0.946273
18452	P4ha2	0.245635	0.39785	0.675987	0.0181758	0.430352	0.0825825
18453	P4hb	0.107632	0.594333	-0.107407	0.501401	-0.215039	0.205584
18457	Bloc1s6	-0.465212	0.139265	-0.159386	0.4922	0.305826	0.220186
18458	Pabpc1	0.476264	0.243337	0.0487663	0.889024	-0.427497	0.210494
18472	Pafah1b1	0.111196	0.71133	0.198915	0.393748	0.0877197	0.720472
18475	Pafah1b2	0.0507059	0.869737	0.668993	0.018493	0.618287	0.0307485
18476	Pafah1b3	0.17266	0.298546	-0.209354	0.134439	-0.382014	0.0255471
18477	Prdx1	-0.302356	0.0944742	-0.656428	0.00262585	-0.354072	0.0336567
18479	Pak1	0.0386824	0.862673	0.219868	0.188817	0.181185	0.286001
18483	Palm	0.18537	0.515757	0.212598	0.352385	0.0272272	0.911589
18484	Pam	-0.126333	0.659193	-0.602222	0.0259625	-0.47589	0.0671143
18504	Pax2	-0.255407	0.741646	-1.72497	0.0403225	-1.46957	0.0774161
18505	Pax3	-0.353965	0.266223	-0.712567	0.0247737	-0.358602	0.200372
18511	Pax9	-0.889876	0.0108112	-2.4031	0.000220368	-1.51322	0.00237307
18514	Pbx1	0.23	0.281977	1.25606	0.000532682	1.02606	0.00207813
18515	Pbx2	-0.508451	0.0528838	0.103533	0.555911	0.611984	0.0138419
18516	Pbx3	0.202054	0.547115	0.191085	0.472595	-0.0109689	0.96918
18518	Igbp1	-0.0816737	0.709477	0.289919	0.107758	0.371593	0.0611735
18519	Kat2b	-0.700362	0.0275087	-0.808628	0.00592737	-0.108267	0.611657
18521	Pcbp2	0.235524	0.593774	-0.22485	0.520937	-0.460374	0.212628
18536	Pcm1	-0.143161	0.370992	-0.350029	0.02575	-0.206867	0.14292
18537	Pcmt1	0.0531452	0.793313	0.257581	0.108868	0.204435	0.193591
18538	Pcna	0.419826	0.332028	-0.369289	0.303489	-0.789115	0.0558909
18541	Pcnt	0.0280727	0.902024	-0.434098	0.0283899	-0.46217	0.0281686
18542	Pcolce	0.121708	0.511105	-1.97758	0.000114201	-2.09929	0.000299069
18550	Furin	1.59881	0.00245184	1.57694	0.000759845	-0.0218666	0.932753
18551	Pcsk4	-0.371325	0.440652	0.0518868	0.896444	0.423212	0.275108
18553	Pcsk6	0.154603	0.389289	-2.85169	7.63907e-05	-3.00629	0.000219954
18554	Pcsk7	0.13663	0.457616	0.130247	0.379759	-0.00638316	0.969324
18555	Cdk16	0.117677	0.657453	0.274467	0.194182	0.15679	0.460225
18557	Cdk18	0.803315	0.0610412	0.73323	0.0384984	-0.0700847	0.823127
18559	Pctp	-0.593789	0.0459765	0.139654	0.455454	0.733443	0.0102304
18563	Pcx	0.330382	0.0977196	-1.60176	0.000260694	-1.93214	0.00032704
18567	Pdcd2	-0.312043	0.128144	-0.290831	0.0820786	0.0212115	0.901016
18569	Pdcd4	-0.287635	0.371724	-1.19645	0.00354701	-0.908818	0.0134988
18570	Pdcd6	0.104268	0.591168	0.189676	0.222938	0.0854082	0.588953
18571	Pdcd6ip	0.120221	0.466939	0.0702077	0.601553	-0.0500131	0.720591
18572	Pdcd11	0.0399664	0.850317	0.509694	0.0125944	0.469727	0.0215998
18576	Pde3b	-0.330013	0.348442	-1.14197	0.00835053	-0.811961	0.0374413
18582	Pde6d	-0.14111	0.671841	-0.572469	0.0576058	-0.431358	0.13742
18583	Pde7a	0.947294	0.00394245	0.937427	0.00130144	-0.00986762	0.953293
18584	Pde8a	0.43947	0.153061	1.10284	0.00309301	0.663365	0.0233771
18590	Pdgfa	3.21379	0.000714276	4.11526	8.27631e-05	0.901474	0.00488489
18591	Pdgfb	2.4937	0.000291007	2.35739	7.63907e-05	-0.136307	0.383481
18595	Pdgfra	-0.0480028	0.940957	0.0940473	0.839134	0.14205	0.751821
18597	Pdha1	0.00410042	0.982482	-0.303283	0.044234	-0.307383	0.0508644
18599	Padi1	-0.280087	0.617024	-5.1132	0.00196861	-4.83311	0.00377449
18600	Padi2	0.97972	0.00603558	-0.311545	0.115206	-1.29126	0.0012825
18604	Pdk2	-0.384216	0.214339	-1.17891	0.00382444	-0.794692	0.0226666
18605	Enpp1	-0.276768	0.481007	-0.561278	0.104221	-0.28451	0.39481
18606	Enpp2	-0.455084	0.607009	-2.6231	0.0250335	-2.16802	0.0587595
18607	Pdpk1	-0.0370304	0.838433	-0.221868	0.118805	-0.184837	0.197531
18611	Pea15a	0.654677	0.0326897	0.642429	0.0137044	-0.0122477	0.956636
18612	Etv4	-0.522258	0.439606	1.23587	0.0258127	1.75813	0.0106955
18616	Peg3	0.30923	0.347668	-0.621405	0.0432546	-0.930635	0.0129171
18618	Pemt	-0.0109367	0.983989	-0.145797	0.713664	-0.134861	0.732279
18624	Pepd	0.324816	0.0977196	0.303826	0.0601398	-0.0209901	0.89431
18626	Per1	-0.171205	0.561038	-0.339747	0.165343	-0.168541	0.484886
18627	Per2	0.0722815	0.796857	-0.880225	0.00734471	-0.952506	0.00688762
18628	Per3	-0.60514	0.018975	-0.755116	0.00297655	-0.149975	0.373472
18631	Pex11a	-0.438399	0.464985	0.209505	0.640053	0.647904	0.183238
18632	Pex11b	-0.437313	0.121772	0.0127563	0.953916	0.450069	0.0615389
18633	Pex16	0.0578586	0.774126	0.048524	0.756298	-0.00933465	0.954544
18634	Pex7	-0.210322	0.32256	-1.06868	0.00129133	-0.858353	0.00458827
18636	Cfp	-0.343069	0.520433	-0.453472	0.294952	-0.110404	0.812709
18637	Pfdn2	0.262769	0.534895	0.386507	0.250743	0.123738	0.70442
18639	Pfkfb1	-0.296498	0.651345	-0.448153	0.385061	-0.151655	0.783675
18640	Pfkfb2	-0.528469	0.0201199	-1.28142	0.000260694	-0.752953	0.0031198
18641	Pfkl	0.227941	0.260267	-0.67994	0.00464899	-0.907881	0.00255734
18642	Pfkm	0.0305788	0.930818	-1.40196	0.0015545	-1.43253	0.0024844
18643	Pfn1	0.133709	0.501022	0.269963	0.112626	0.136254	0.41113
18648	Pgam1	-0.415462	0.598595	-0.226543	0.71494	0.188919	0.77274
18655	Pgk1	0.148178	0.692882	-1.07925	0.0108272	-1.22743	0.00852968
18669	Abcb1b	0.139332	0.835688	-0.296474	0.569032	-0.435806	0.39305
18671	Abcb1a	-0.2278	0.425749	-0.500618	0.0580769	-0.272818	0.266576
18673	Phb	-0.0416812	0.905061	0.282765	0.250743	0.324446	0.199284
18674	Slc25a3	0.179675	0.257659	-0.0622232	0.622985	-0.241898	0.0894194
18676	Phf2	0.334537	0.153019	0.5362	0.0166872	0.201663	0.25135
18679	Phka1	-0.079142	0.709909	0.00204739	0.991635	0.0811894	0.625022
18685	Phtf1	-0.103056	0.624488	0.071717	0.662591	0.174773	0.294149
18693	Pick1	0.0542614	0.776041	0.00314844	0.984814	-0.051113	0.731002
18700	Piga	-0.071641	0.875568	0.10491	0.753738	0.176551	0.589109
18701	Pigf	-0.26227	0.331652	-0.339995	0.133985	-0.0777251	0.733236
18704	Pik3c2a	0.0430746	0.930818	0.277961	0.428854	0.234886	0.515497
18705	Pik3c2g	-0.559711	0.114674	-3.57725	0.000299645	-3.01754	0.00111346
18706	Pik3ca	-0.189811	0.347668	0.321105	0.0717587	0.510915	0.0186642
18708	Pik3r1	-0.103375	0.738347	-0.926972	0.00657866	-0.823597	0.0136285
18709	Pik3r2	0.640053	0.0179449	0.129241	0.430785	-0.510812	0.0193403
18710	Pik3r3	0.483643	0.0232686	-1.84558	0.000100056	-2.32922	0.000180695
18711	Pikfyve	-0.554374	0.0284254	-0.310402	0.0783192	0.243972	0.163119
18712	Pim1	3.18549	0.000478063	3.70017	7.63907e-05	0.514675	0.0150405
18715	Pim2	-0.253661	0.489904	-1.02266	0.0144166	-0.769002	0.0485161
18717	Pip5k1c	0.174585	0.398237	0.188624	0.261155	0.0140397	0.938532
18718	Pip4k2a	0.39698	0.119695	0.611002	0.0130456	0.214021	0.24966
18719	Pip5k1b	-0.27945	0.210701	-0.506639	0.0208093	-0.227189	0.224196
18720	Pip5k1a	0.122297	0.578445	0.589377	0.0109407	0.46708	0.0308402
18738	Pitpna	0.152933	0.396006	-0.21835	0.148455	-0.371283	0.0388092
18739	Pitpnm1	0.708758	0.021463	0.661317	0.0101507	-0.0474415	0.812995
18744	Pja1	0.159312	0.3794	0.411743	0.0216736	0.252431	0.11069
18746	Pkm	0.214709	0.359599	-0.687856	0.00824182	-0.902566	0.00448467
18747	Prkaca	-0.0311696	0.87746	-0.181182	0.22578	-0.150012	0.326061
18749	Prkacb	-0.0885349	0.745127	-0.0174431	0.939483	0.0710918	0.745798
18750	Prkca	-0.0434834	0.828924	0.0380289	0.808931	0.0815122	0.596945
18753	Prkcd	0.683002	0.00993147	0.321457	0.055127	-0.361546	0.0444461
18754	Prkce	0.25688	0.41949	-0.157935	0.55373	-0.414815	0.131001
18759	Prkci	-0.0958465	0.592284	-0.026212	0.862141	0.0696345	0.634336
18762	Prkcz	0.0378498	0.851893	-0.570955	0.0083326	-0.608805	0.00815824
18763	Pkd1	0.201549	0.423016	0.610054	0.0171942	0.408505	0.077582
18764	Pkd2	-0.128354	0.506537	0.533767	0.0104839	0.662122	0.00660828
18767	Pkia	-0.633283	0.163456	0.000523085	0.998877	0.633806	0.0969234
18769	Pkig	0.597431	0.0388111	0.925594	0.00266717	0.328163	0.0877196
18770	Pklr	-0.0993256	0.626035	-1.69002	0.000253175	-1.59069	0.000662817
18771	Pknox1	0.0410067	0.855282	-0.137044	0.410233	-0.178051	0.291475
18772	Pkp1	1.87175	0.0283566	3.87928	0.000536152	2.00754	0.00355521
18777	Lypla1	-0.202876	0.722075	-0.404756	0.36107	-0.20188	0.66092
18783	Pla2g4a	-0.416152	0.079826	1.44377	0.000295569	1.85992	0.000336039
18786	Plaa	0.00716319	0.975424	0.291421	0.0845211	0.284257	0.102679
18787	Serpine1	4.26938	0.000480795	6.09058	5.7651e-05	1.8212	0.00136878
18789	Papola	-0.0243181	0.90776	0.0891905	0.556581	0.113509	0.465174
18791	Plat	-0.181065	0.269109	-0.0106829	0.940151	0.170382	0.212547
18792	Plau	1.38654	0.0456968	1.61183	0.0103593	0.225294	0.548262
18793	Plaur	0.721931	0.0220213	0.743032	0.00714782	0.0211012	0.918549
18795	Plcb1	-0.380773	0.388833	-2.91064	0.00163162	-2.52987	0.00442728
18797	Plcb3	0.372394	0.214818	0.717507	0.0164676	0.345113	0.17096
18803	Plcg1	0.253654	0.202394	0.188504	0.230714	-0.0651498	0.687568
18805	Pld1	-0.0293229	0.917075	-0.501387	0.0385451	-0.472064	0.0525407
18806	Pld2	0.164654	0.379827	0.697412	0.00330621	0.532757	0.0117285
18807	Pld3	0.266336	0.192759	0.200246	0.215104	-0.0660898	0.686251
18810	Plec	0.917052	0.00394245	0.770132	0.00250081	-0.146919	0.361547
18813	Pa2g4	0.00474693	0.989991	0.448777	0.110036	0.44403	0.124593
18817	Plk1	0.370856	0.628523	-5.71202	0.00797257	-6.08288	0.00842613
18822	Plod1	0.346825	0.124015	1.01319	0.00117463	0.666363	0.0074832
18824	Plp2	0.747567	0.0276054	1.01388	0.00311947	0.266309	0.210683
18826	Lcp1	-0.596056	0.0230952	-2.72382	0.000101695	-2.12776	0.000531942
18828	Plscr2	-0.538623	0.134373	-1.56134	0.00150437	-1.02271	0.010644
18830	Pltp	0.247686	0.686825	-0.362702	0.471159	-0.610387	0.224835
18844	Plxna1	0.943641	0.00340589	0.66043	0.00423461	-0.283211	0.0972806
18845	Plxna2	0.407121	0.20705	0.189985	0.451845	-0.217136	0.40283
18846	Plxna3	-0.071165	0.868775	0.506514	0.108333	0.577679	0.080357
18854	Pml	-0.149679	0.554787	-0.404172	0.072602	-0.254493	0.234683
18858	Pmp22	0.913147	0.0116092	0.537073	0.0327596	-0.376074	0.0770801
18861	Pms2	-0.401094	0.194467	-0.172254	0.457403	0.22884	0.348243
18938	Ppp1r14b	0.175847	0.532987	0.84046	0.00688354	0.664614	0.0186985
18949	Pnn	-0.316588	0.253735	0.0116187	0.96147	0.328206	0.160077
18950	Pnp	0.318146	0.121772	0.0796546	0.613332	-0.238492	0.144912
18951	Sept5	1.32132	0.0557898	2.59736	0.00132213	1.27604	0.0102667
18952	Sept4	-0.118932	0.818472	-2.25983	0.00380313	-2.1409	0.00653425
18968	Pola1	-0.186808	0.686041	-2.31342	0.00239913	-2.12662	0.00491175
18969	Pola2	-0.302078	0.567549	-1.0786	0.0382675	-0.776519	0.117107
18970	Polb	0.18636	0.395855	0.372785	0.0563152	0.186425	0.283217
18971	Pold1	0.299545	0.649291	-0.123676	0.824626	-0.42322	0.416362
18972	Pold2	0.195679	0.630108	-0.309291	0.351102	-0.50497	0.143882
18973	Pole	0.145771	0.84439	-2.56148	0.011266	-2.70725	0.0115662
18974	Pole2	-0.468633	0.311814	-1.78416	0.00582969	-1.31553	0.0248185
18975	Polg	0.34981	0.104721	0.267684	0.115166	-0.0821259	0.619708
18983	Cnot7	-0.136124	0.777027	0.0872632	0.820318	0.223387	0.55014
18984	Por	0.202579	0.210231	-0.515584	0.00554493	-0.718163	0.00256868
18986	Pou2f1	0.228844	0.451623	0.386629	0.124763	0.157784	0.494929
19009	Pou6f1	-0.247816	0.594691	1.02336	0.013753	1.27118	0.00823845
19012	Plpp1	0.330487	0.278172	-0.510828	0.0758623	-0.841315	0.0141373
19013	Ppara	-2.35398	0.00919668	-2.13079	0.00391868	0.223189	0.714601
19014	Med1	-0.07687	0.713436	0.328933	0.0660542	0.405803	0.0407613
19015	Ppard	0.295864	0.500017	0.922633	0.02352	0.626769	0.0767412
19016	Pparg	0.468546	0.305625	-0.526507	0.201388	-0.995053	0.033689
19017	Ppargc1a	-1.90986	0.00281012	-3.25361	0.000279306	-1.34375	0.0153731
19018	Scand1	1.60043	0.0575094	1.05849	0.105553	-0.541939	0.274898
19024	Ppfibp2	-0.150383	0.707168	-0.828297	0.033281	-0.677914	0.071816
19025	Ctsa	-0.0931916	0.595183	-0.230953	0.115596	-0.137761	0.338667
19027	Sypl	0.0342697	0.891451	-0.286389	0.139753	-0.320659	0.114303
19035	Ppib	0.0703349	0.749945	0.398273	0.0411132	0.327938	0.0872025
19038	Ppic	-0.0440693	0.880066	1.00658	0.00226467	1.05065	0.00280974
19039	Lgals3bp	0.170617	0.480881	-0.667497	0.0107787	-0.838115	0.00652154
19041	Ppl	-0.275327	0.273301	-2.28612	0.000142584	-2.01079	0.000503363
19042	Ppm1a	0.0555582	0.750741	0.12491	0.35027	0.0693518	0.61634
19043	Ppm1b	-0.0436674	0.865812	-0.279613	0.156525	-0.235946	0.231969
19044	Ppox	-0.410306	0.110112	-0.477391	0.0340938	-0.0670842	0.742576
19045	Ppp1ca	0.0476122	0.814592	-0.190807	0.217162	-0.23842	0.14945
19046	Ppp1cb	-0.215909	0.749463	0.0353568	0.949985	0.251266	0.638956
19047	Ppp1cc	0.536961	0.308824	0.121517	0.790869	-0.415444	0.311403
19052	Ppp2ca	0.0576176	0.729233	0.100502	0.434323	0.0428839	0.752003
19053	Ppp2cb	0.453425	0.0570979	0.471422	0.0222148	0.0179974	0.92245
19054	19054	0.717687	0.0302592	0.679619	0.0140567	-0.0380684	0.853116
19055	Ppp3ca	0.314156	0.0865893	0.810729	0.00110368	0.496573	0.00892418
19056	Ppp3cb	-0.430501	0.31698	-0.28948	0.39525	0.141021	0.696047
19057	Ppp3cc	-0.230122	0.530699	0.0808398	0.781681	0.310962	0.285134
19058	Ppp3r1	-0.211279	0.664068	0.0537463	0.896004	0.265025	0.49518
19060	Ppp5c	0.27069	0.373431	-0.288195	0.248894	-0.558885	0.0553691
19062	Inpp5k	-0.0536236	0.849822	0.0122231	0.957877	0.0658468	0.765045
19063	Ppt1	-0.172039	0.30803	-0.891145	0.000905352	-0.719105	0.00341097
19069	Nup88	-0.0101184	0.959358	0.337574	0.0312177	0.347692	0.0345976
19070	Mob4	-0.0522526	0.883269	0.182522	0.481318	0.234775	0.378143
19072	Prep	0.25055	0.435821	0.726687	0.0222844	0.476137	0.0994278
19075	Prim1	-0.177361	0.709962	-2.39752	0.00262585	-2.22016	0.00516127
19076	Prim2	0.0414691	0.920484	-1.17989	0.00912582	-1.22136	0.0101528
19079	Prkab1	-0.208318	0.373681	-1.29703	0.000811266	-1.08871	0.0027596
19082	Prkag1	0.0841155	0.616091	-0.0857459	0.515777	-0.169861	0.222134
19084	Prkar1a	0.236597	0.239873	-0.014545	0.934052	-0.251142	0.146831
19087	Prkar2a	0.283268	0.331473	0.113082	0.633843	-0.170186	0.466957
19088	Prkar2b	-0.408449	0.260453	-2.08091	0.000996596	-1.67246	0.0037551
19089	Prkcsh	0.259251	0.129722	0.307163	0.0409698	0.0479118	0.725655
19090	Prkdc	-0.364507	0.055726	0.0557187	0.678485	0.420226	0.0181305
19092	Prkg2	-0.407312	0.449366	0.733473	0.0797072	1.14079	0.0245617
19094	Mapk11	0.0933952	0.755632	0.990489	0.00334036	0.897094	0.00611344
19099	Mapk8ip1	0.0343834	0.90776	-1.67504	0.000898402	-1.70942	0.00143685
19106	Eif2ak2	-0.51316	0.050183	-0.349637	0.0759394	0.163522	0.386013
19108	Prkx	0.340994	0.109672	0.785176	0.0024335	0.444181	0.0224002
19122	Prnp	0.348034	0.268289	1.29524	0.00211242	0.947202	0.00891079
19123	Proc	0.295597	0.713944	-0.559657	0.415627	-0.855254	0.209821
19124	Procr	0.163983	0.760281	1.64006	0.00348598	1.47608	0.00579352
19125	Prodh	-0.081853	0.839441	-0.216688	0.470607	-0.134835	0.657377
19128	Pros1	-0.182611	0.730586	1.19702	0.0110756	1.37963	0.00852968
19130	Prox1	-0.04491	0.94272	-0.896767	0.079704	-0.851857	0.0991956
19134	Prpf4b	-0.265629	0.200812	-0.0527683	0.751166	0.212861	0.212912
19139	Prps1	0.00282948	0.990015	-0.0118504	0.945957	-0.0146799	0.932145
19141	Lgmn	0.144123	0.356292	-0.0794006	0.530552	-0.223524	0.110256
19153	Prx	-0.520823	0.185621	0.0599481	0.840099	0.580771	0.0807559
19155	Npepps	-0.214683	0.400813	-0.450051	0.0535668	-0.235368	0.275256
19156	Psap	0.200665	0.225944	0.408998	0.0148364	0.208333	0.143866
19157	Cyth1	-0.0116524	0.95894	0.485454	0.0120528	0.497106	0.0135007
19158	Cyth2	0.142568	0.474209	0.499178	0.0152383	0.356611	0.0587663
19159	Cyth3	0.166686	0.435821	0.223955	0.200109	0.0572695	0.742896
19164	Psen1	0.656361	0.00698092	0.326173	0.0341485	-0.330188	0.0374925
19165	Psen2	-0.0470232	0.863979	-0.236161	0.248582	-0.189137	0.354684
19166	Psma2	0.136482	0.482804	0.381302	0.0373048	0.24482	0.1504
19167	Psma3	0.473625	0.190262	0.289519	0.30867	-0.184107	0.491776
19170	Psmb1	0.0324434	0.856739	-0.00171376	0.991476	-0.0341572	0.809692
19171	Psmb10	0.113706	0.690174	-0.487843	0.0619488	-0.601549	0.0334052
19172	Psmb4	0.161087	0.365454	0.0592282	0.686909	-0.101859	0.491776
19173	Psmb5	0.204074	0.50285	0.486413	0.0646417	0.282339	0.232395
19175	Psmb6	0.221966	0.256988	0.331409	0.0563023	0.109443	0.490254
19177	Psmb7	0.0764994	0.649261	0.157213	0.23793	0.0807134	0.550982
19179	Psmc1	0.00949319	0.975861	0.0634319	0.769905	0.0539387	0.811043
19181	Psmc2	0.23376	0.286368	0.26495	0.145581	0.0311906	0.869163
19182	Psmc3	0.159732	0.504785	0.0521301	0.796988	-0.107602	0.589926
19183	Psmc3ip	-0.178326	0.78271	-0.780573	0.150739	-0.602247	0.266779
19184	Psmc5	0.278306	0.301675	0.247426	0.256292	-0.0308793	0.895919
19185	Psmd4	0.353667	0.259849	0.469895	0.0813724	0.116228	0.651728
19186	Psme1	-0.0208653	0.918368	-0.00196154	0.991088	0.0189037	0.904135
19188	Psme2	-0.248761	0.419227	0.241495	0.303868	0.490256	0.069458
19192	Psme3	0.00913836	0.964223	0.505549	0.00789288	0.49641	0.0110374
19193	Pipox	-0.378875	0.626411	-2.97514	0.0122626	-2.59626	0.0262396
19200	Pstpip1	0.625922	0.446054	2.66117	0.00323611	2.03525	0.0074832
19205	Ptbp1	0.414344	0.1146	0.148111	0.452103	-0.266232	0.203582
19206	Ptch1	0.228647	0.560537	-0.226193	0.476966	-0.45484	0.173798
19210	Ptdss1	0.0327816	0.855282	0.524817	0.00594648	0.492035	0.0103866
19211	Pten	-0.232186	0.435134	-0.92476	0.00672799	-0.692574	0.0253408
19212	Pter	-0.523147	0.0411943	-1.80108	0.000257862	-1.27793	0.00171764
19215	Ptgds	-0.330434	0.108312	-2.64993	0.000100056	-2.31949	0.000344038
19219	Ptger4	0.479627	0.235631	-0.785132	0.0563046	-1.26476	0.0104428
19221	Ptgfrn	0.503694	0.0293065	1.05821	0.000629208	0.554518	0.0106593
19224	Ptgs1	0.023998	0.955071	-0.867815	0.0210485	-0.891813	0.0220815
19225	Ptgs2	-0.672423	0.137245	2.56117	0.000234589	3.2336	0.000344038
19229	Ptk2b	0.649292	0.00835576	1.55954	0.000123089	0.910246	0.00136878
19230	Twf1	-0.0828222	0.728263	-0.0398187	0.838078	0.0430034	0.828984
19231	Ptma	1.42154	0.0342743	1.19306	0.02601	-0.228483	0.578943
19240	Tmsb10	0.346805	0.427686	0.466455	0.189323	0.119649	0.72332
19241	Tmsb4x	0.36897	0.225619	2.1181	0.000295569	1.74913	0.00114396
19243	Ptp4a1	-0.482878	0.36316	-0.397824	0.348189	0.0850532	0.854451
19244	Ptp4a2	-0.186156	0.612148	-0.466299	0.124596	-0.280144	0.349449
19245	Ptp4a3	0.217793	0.512285	0.849802	0.0114769	0.63201	0.0342882
19246	Ptpn1	0.387046	0.0515122	-0.0875119	0.531295	-0.474558	0.0135574
19247	Ptpn11	0.518696	0.0160344	1.00494	0.000429096	0.486241	0.00999362
19248	Ptpn12	0.680963	0.0196806	0.35279	0.0727505	-0.328173	0.097381
19249	Ptpn13	-0.446026	0.0374307	-0.774263	0.00183673	-0.328237	0.0543562
19250	Ptpn14	0.278753	0.0941695	0.335658	0.0244831	0.056905	0.652852
19252	Dusp1	0.393149	0.358925	0.366954	0.288643	-0.0261946	0.940412
19255	Ptpn2	-0.026642	0.917039	0.223075	0.217036	0.249717	0.179322
19258	Ptpn4	-0.535161	0.0949424	-0.241795	0.292256	0.293366	0.233354
19260	Ptpn22	-1.25454	0.0222681	-3.72215	0.000454076	-2.46761	0.00433034
19262	Ptpra	0.292835	0.0888404	0.210108	0.115606	-0.0827267	0.524107
19266	Ptprd	-0.0465706	0.940384	-2.4492	0.00467732	-2.40262	0.00685867
19267	Ptpre	-0.0523683	0.879153	0.49904	0.0645049	0.551408	0.0534244
19268	Ptprf	0.490631	0.0728176	-0.553913	0.0222111	-1.04454	0.00318845
19270	Ptprg	0.0780778	0.666235	0.680043	0.00270271	0.601965	0.00589304
19271	Ptprj	-0.486892	0.0229542	-0.708644	0.00202477	-0.221752	0.133395
19272	Ptprk	0.0711887	0.653477	0.149651	0.232982	0.078462	0.539102
19273	Ptpru	0.755632	0.280059	-4.09733	0.00427918	-4.85296	0.00307497
19274	Ptprm	0.412589	0.216406	1.46509	0.00109029	1.0525	0.00394691
19275	Ptprn	0.904417	0.0103066	2.19993	0.000138822	1.29552	0.00121369
19280	Ptprs	0.449978	0.0220213	0.708047	0.00136479	0.25807	0.0685669
19285	Cavin1	0.233466	0.168198	0.338508	0.0297581	0.105042	0.435388
19286	Pts	-0.361276	0.24512	-1.12971	0.00444454	-0.768436	0.0245912
19290	Pura	0.716216	0.0118204	-0.034656	0.850745	-0.750872	0.00454274
19291	Purb	1.1203	0.00549259	0.832124	0.00598371	-0.288172	0.138104
19294	Nectin2	0.132749	0.592808	0.375006	0.0729161	0.242257	0.209082
19296	Pvt1	-0.746438	0.0135926	-0.00746856	0.966631	0.73897	0.00643685
19298	Pex19	-0.0501645	0.775771	-0.194988	0.157635	-0.144823	0.296737
19299	Abcd3	-0.201094	0.294626	-1.06732	0.000685147	-0.866229	0.00264034
19300	Abcd4	-0.0620404	0.753243	-0.341641	0.0500346	-0.279601	0.0985855
19301	Pxmp2	0.583494	0.171272	0.553903	0.110906	-0.0295906	0.926816
19302	Pex2	-0.0911243	0.57765	0.0494565	0.709356	0.140581	0.294171
19303	Pxn	0.465831	0.0409607	0.506627	0.0124102	0.0407959	0.804986
19305	Pex5	-0.653083	0.013941	-0.663544	0.00465505	-0.0104607	0.952628
19309	Pygm	-0.707514	0.27715	0.64588	0.155272	1.35339	0.0252182
19317	Qk	0.282875	0.39845	1.09293	0.0056668	0.81005	0.0220474
19324	Rab1a	-0.0190796	0.965764	-0.0202148	0.95121	-0.00113523	0.997111
19325	Rab10	0.0632135	0.816755	0.631142	0.0153369	0.567928	0.0281892
19326	Rab11b	0.00952598	0.966767	0.188828	0.229414	0.179302	0.258593
19328	Rab12	-0.114082	0.639954	0.372722	0.0712313	0.486805	0.0357989
19329	Rab17	-0.848478	0.0166935	-2.44172	0.000242675	-1.59325	0.00228723
19330	Rab18	-0.248613	0.71	0.109776	0.838987	0.358389	0.494345
19332	Rab20	-0.571037	0.15472	-1.01003	0.0148364	-0.438994	0.212919
19334	Rab22a	0.252535	0.128829	0.46255	0.00813006	0.210015	0.124473
19335	Rab23	0.0326213	0.927433	0.408604	0.109687	0.375983	0.136738
19336	Rab24	0.0376177	0.843936	-0.0524246	0.717321	-0.0900423	0.532836
19338	Rab33b	-0.290697	0.31031	0.248692	0.257069	0.53939	0.0428654
19339	Rab3a	-1.85734	0.0303109	-1.40239	0.0241142	0.454952	0.471075
19340	Rab3d	0.0581202	0.771697	-0.246427	0.125526	-0.304548	0.0786342
19341	Rab4a	-0.245698	0.361038	-0.0885833	0.681035	0.157115	0.468967
19342	Rab4b	0.0977916	0.670189	-0.28191	0.140196	-0.379701	0.0656796
19344	Rab5b	-0.190983	0.413001	0.404342	0.0530195	0.595325	0.0170707
19345	Rab5c	0.243252	0.126061	0.235729	0.0738192	-0.00752281	0.955105
19346	Rab6a	0.0457485	0.883269	0.534579	0.0414866	0.488831	0.0641937
19347	Dennd5a	0.346283	0.055726	0.629753	0.00258626	0.28347	0.0582377
19348	Kif20a	0.0677386	0.933785	-4.95656	0.00255312	-5.02429	0.00371663
19349	Rab7	0.492265	0.0608253	0.231588	0.225255	-0.260678	0.169721
19352	Rabggtb	-0.135001	0.428159	0.0216046	0.884001	0.156606	0.274898
19353	Rac1	0.12165	0.547965	0.0584169	0.725254	-0.0632327	0.709773
19355	Rad1	-0.640003	0.0685112	-0.306271	0.210391	0.333732	0.208946
19356	Rad17	-0.365436	0.20705	0.165907	0.444501	0.531342	0.0451275
19357	Rad21	0.0860397	0.776606	-0.640973	0.0230317	-0.727012	0.018493
19358	Rad23a	0.0143399	0.952036	0.224862	0.17259	0.210522	0.212419
19359	Rad23b	-0.0786357	0.760841	-0.00265048	0.991088	0.0759852	0.712743
19360	Rad50	-0.504684	0.0374307	-0.572351	0.00940539	-0.0676671	0.693142
19361	Rad51	0.154909	0.870465	-3.71329	0.0170565	-3.8682	0.0177169
19362	Rad51ap1	-0.262095	0.771697	-4.34328	0.0103034	-4.08119	0.0168398
19363	Rad51b	-0.105923	0.913432	-0.806049	0.282981	-0.700126	0.356654
19364	Rad51d	-0.522425	0.0661065	-0.150634	0.438942	0.371791	0.0977007
19365	Rad52	-0.341177	0.243081	0.272345	0.214332	0.613522	0.0273904
19366	Rad54l	-0.0397455	0.967809	-3.93467	0.0132914	-3.89492	0.017395
19367	Rad9a	-0.461538	0.2423	-0.4275	0.177498	0.034038	0.92205
19376	Rab34	0.306933	0.141557	0.170283	0.288643	-0.13665	0.403769
19377	Rai1	1.14431	0.000973714	0.838296	0.000747691	-0.306012	0.0408745
19383	Raly	0.433209	0.0642637	0.428691	0.0308403	-0.00451854	0.981159
19384	Ran	0.512897	0.280909	0.250378	0.509878	-0.262519	0.498673
19385	Ranbp1	0.303756	0.290968	0.739283	0.0131689	0.435527	0.087128
19386	Ranbp2	-0.105933	0.639226	-0.0400455	0.831078	0.065888	0.723752
19387	Rangap1	0.33818	0.366137	0.142678	0.640056	-0.195503	0.529382
19395	Rasgrp2	0.263267	0.635278	1.64941	0.00448558	1.38614	0.00883619
19401	Rara	0.766956	0.00875637	0.780456	0.00279899	0.0134994	0.936397
19411	Rarg	-0.670758	0.0411943	0.0453728	0.83694	0.716131	0.0157273
19414	Rasa3	0.015665	0.935011	-0.00199247	0.990011	-0.0176575	0.904774
19645	Rb1	-0.703724	0.142574	-0.512585	0.163619	0.191139	0.619087
19646	Rbbp4	0.0515678	0.749723	0.100042	0.418004	0.0484743	0.707773
19647	Rbbp6	0.16525	0.343073	-0.0188226	0.902494	-0.184073	0.211026
[truncated: 9,081 more rows]

## Sheet: early_up
ENTREZID	GENESYMBOL	LogFC(veh.vs.TGFb2h)	adj.P.val(veh.vs.TGFb2h)	LogFC(veh.vs.TGFb12h)	adj.P.val(veh.vs.TGFb12h)	LogFC(TGFb2h.vs.TGFb12h)	adj.P.val(TGFb2h.vs.TGFb12h)
71874	2310007B03Rik	3.37919	0.000110466	4.25849	4.70795e-05	0.8793	0.0016828
20481	Ski	2.89882	0.000110466	2.04017	7.63907e-05	-0.858649	0.00151072
228846	D630003M21Rik	3.53681	0.000110466	2.89407	5.7651e-05	-0.642735	0.00645873
16477	Junb	3.5156	0.000110466	3.98251	4.73367e-05	0.466911	0.0282106
75234	Rnf19b	2.67141	0.000110466	2.40297	5.65044e-05	-0.268434	0.0604023
12563	Cdh6	2.45597	0.000159189	1.8871	7.63907e-05	-0.568868	0.00620339
22422	Wnt7b	3.00822	0.000192484	3.32871	5.65044e-05	0.320499	0.0744234
14621	Gjb4	2.46316	0.000192484	2.05505	7.63907e-05	-0.408102	0.0174378
229715	Amigo1	3.23912	0.000291007	3.0672	7.63907e-05	-0.171912	0.2232
18591	Pdgfb	2.4937	0.000291007	2.35739	7.63907e-05	-0.136307	0.383481
24055	Sh3bp2	3.36333	0.000291007	3.16509	7.63907e-05	-0.19824	0.19321
75599	Pcdh1	2.198	0.000291007	1.56256	0.000148987	-0.635436	0.00336987
14620	Gjb3	2.31593	0.000291007	2.03302	8.27631e-05	-0.282912	0.0760739
20444	St3gal2	2.23424	0.00039096	2.15162	8.20639e-05	-0.0826281	0.59183
94220	Cnnm4	2.88283	0.00039096	3.04236	7.63907e-05	0.159529	0.387775
102098	Arhgef18	1.82054	0.00039096	2.10402	7.12257e-05	0.28348	0.0668573
83436	Plekha2	1.80779	0.00039096	2.03852	7.63907e-05	0.230728	0.115337
70784	Rasl12	2.62306	0.00039096	2.37198	0.000106365	-0.251078	0.109497
22402	Wisp1	2.79586	0.00039096	3.70677	5.65044e-05	0.910909	0.0046722
18187	Nrp2	2.19244	0.000391624	2.93283	5.65044e-05	0.740388	0.00463964
15277	Hk2	3.06841	0.000391624	3.06971	8.27631e-05	0.00129525	0.995453
52055	Rab11fip5	2.20238	0.000391624	2.92727	5.65044e-05	0.724893	0.00258666
226122	Ubtd1	2.1019	0.000391915	1.98279	0.000101695	-0.119111	0.379113
13496	Arid3a	3.65591	0.000391915	3.61903	8.98607e-05	-0.0368802	0.818866
14284	Fosl2	2.52198	0.000404469	2.24391	0.00012361	-0.278076	0.17456
214855	Arid5a	4.44897	0.000421726	4.3391	0.000100652	-0.10987	0.558546
233328	Lrrk1	1.71855	0.000458776	2.28536	5.7651e-05	0.566811	0.00685867
102371	Myzap	1.90646	0.000478063	2.67862	5.7651e-05	0.77216	0.00197984
13197	Gadd45a	3.0996	0.000478063	4.44549	5.65044e-05	1.34589	0.00102581
330836	Slc7a6	1.86089	0.000478063	1.61587	0.000152337	-0.245021	0.138149
18712	Pim1	3.18549	0.000478063	3.70017	7.63907e-05	0.514675	0.0150405
74646	Spsb1	5.23513	0.000478063	4.65858	0.000147796	-0.576548	0.022869
16449	Jag1	2.56586	0.000478063	4.65864	4.73367e-05	2.09277	0.000453834
18787	Serpine1	4.26938	0.000480795	6.09058	5.7651e-05	1.8212	0.00136878
333654	Ppp1r13l	3.72544	0.000480795	3.66065	0.000114615	-0.064787	0.720591
16480	Jup	1.51746	0.000480795	1.55777	0.000106245	0.0403122	0.765874
11477	Acvr1	2.88214	0.000493073	2.42921	0.000198214	-0.452929	0.0650791
14595	B4galt1	1.7933	0.000527987	1.88507	0.000106836	0.091769	0.562765
17873	Gadd45b	2.51267	0.000527987	2.96102	7.79905e-05	0.448349	0.0316532
65112	Pmepa1	3.57088	0.0005405	3.84062	0.000104242	0.269744	0.394693
74480	Samd4	2.02928	0.000551676	2.0838	0.000120325	0.0545113	0.714345
67393	Cxxc5	3.91504	0.000551676	3.82067	0.000142584	-0.0943628	0.612607
101437	Dhx32	1.48116	0.000551676	1.01198	0.000448542	-0.469179	0.0120597
16398	Itga2	1.91102	0.000551676	2.3949	7.63907e-05	0.483883	0.012944
14238	Foxf2	2.41788	0.000560387	2.4771	0.000125053	0.059223	0.747879
227737	Fam129b	1.40185	0.000560387	0.72808	0.00136052	-0.673767	0.00311076
12394	Runx1	3.30357	0.000560387	3.20211	0.000149133	-0.101459	0.678148
103710	Slc35e4	1.48036	0.000560387	1.31659	0.000208129	-0.163772	0.230649
13822	Epb41l2	1.69949	0.000587338	2.25386	7.63907e-05	0.554361	0.0109999
66895	Pxdc1	1.51809	0.000674861	1.21853	0.000317993	-0.29956	0.052617
12173	Bnc1	1.93404	0.000688387	1.71964	0.000234589	-0.214394	0.24048
21847	Klf10	1.86816	0.000688387	2.10291	0.000112195	0.234755	0.184986
30937	Lmcd1	5.78277	0.000696445	6.25464	0.00012994	0.471874	0.0622437
171543	Bmf	1.63978	0.000696445	1.69119	0.000147796	0.0514135	0.757029
14281	Fos	3.15183	0.000696445	3.49148	0.000115822	0.339651	0.0753677
20893	Bhlhe40	1.95205	0.000714276	2.87665	7.63907e-05	0.924605	0.00394822
18590	Pdgfa	3.21379	0.000714276	4.11526	8.27631e-05	0.901474	0.00488489
16420	Itgb6	2.53419	0.000737407	2.07328	0.000338516	-0.46091	0.0854183
74762	Mdga1	3.57709	0.000737407	2.92661	0.000359306	-0.650473	0.0160798
108797	Mex3b	2.72672	0.000737407	1.95022	0.000620954	-0.776503	0.00770686
18129	Notch2	1.26621	0.000737407	0.449402	0.00867842	-0.81681	0.00156793
213417	Klhdc8a	2.81191	0.000737407	3.0393	0.000141196	0.227391	0.237468
11852	Rhob	3.13585	0.000737407	3.07905	0.000201896	-0.0567987	0.844887
24001	Tiam2	1.56776	0.000737407	1.57082	0.000188887	0.00305844	0.985681
67921	Ube2f	1.4067	0.000773949	1.48858	0.00015857	0.0818825	0.527838
107449	Unc5b	1.25275	0.000773949	1.8794	7.63907e-05	0.626646	0.00397761
74440	Cmip	1.3799	0.000775918	0.565961	0.00572034	-0.813943	0.00196037
67017	Fam210b	2.16368	0.000775918	1.72802	0.000407273	-0.43566	0.0777418
330171	Kctd10	1.28058	0.000779422	1.04098	0.000384014	-0.2396	0.100429
68817	Ddi2	1.50919	0.00078223	1.19247	0.000453832	-0.316718	0.0449659
20613	Snai1	5.75467	0.00078223	5.94936	0.000185229	0.194685	0.394744
208647	Creb3l2	1.98637	0.00078223	1.75449	0.000306121	-0.231881	0.201421
268903	Nrip1	2.16582	0.000786319	1.96798	0.000284448	-0.197839	0.299412
109934	Abr	1.26307	0.000786319	0.754826	0.00133594	-0.508244	0.00874413
244418	Prag1	1.5401	0.000828822	0.673106	0.0048956	-0.866989	0.00248749
13631	Eef2k	1.67762	0.000842119	0.987294	0.0015507	-0.690328	0.00770686
232970	Phldb3	2.96527	0.000842119	2.49607	0.000385226	-0.469197	0.0687243
238330	Irf2bpl	1.75738	0.000842119	2.03148	0.000141196	0.2741	0.154408
13435	Dnmt3a	1.69685	0.000945682	1.29771	0.000607246	-0.399145	0.0459275
11982	Atp10a	1.78696	0.000950434	1.54316	0.000380504	-0.243806	0.17096
414801	Itprip	1.62949	0.000950434	1.29773	0.000521564	-0.331762	0.070452
12193	Zfp36l2	1.86044	0.000950434	1.47513	0.000529755	-0.385309	0.0810977
226976	Kansl3	1.19081	0.000973714	1.08787	0.000331162	-0.102938	0.433387
19377	Rai1	1.14431	0.000973714	0.838296	0.000747691	-0.306012	0.0408745
27260	Plek2	2.23863	0.000973714	1.49614	0.00117343	-0.742492	0.00934117
67399	Pdlim7	2.08316	0.000973714	3.11908	7.65574e-05	1.03592	0.00389292
67313	5730559C18Rik	1.85114	0.00102363	1.56862	0.000448148	-0.28252	0.17122
67220	Plekho1	1.8804	0.0010739	2.5491	0.000100056	0.668704	0.00567239
13025	Ctla2b	2.33205	0.00110773	3.18001	0.000100056	0.847958	0.00361664
72640	Mex3a	1.75751	0.00110773	2.29258	0.000113413	0.535068	0.0124176
13649	Egfr	1.23071	0.00110773	1.71873	0.000101695	0.488014	0.011569
212531	Sh3bgrl2	1.42757	0.00110773	1.60889	0.000196352	0.181323	0.252811
27008	Micall1	1.2794	0.0011204	1.41783	0.000208129	0.138431	0.339814
100689	Spon2	1.0907	0.00113929	0.200285	0.124398	-0.890418	0.0011448
16419	Itgb5	1.79463	0.00113931	2.19722	0.000148987	0.402586	0.0817846
238871	Pde4d	1.33598	0.0011543	1.44628	0.000226734	0.110302	0.42446
16800	Arhgef2	1.13063	0.00117231	0.871738	0.000762363	-0.258897	0.0804772
23871	Ets1	1.98671	0.00117231	1.10976	0.00276032	-0.876958	0.00934117
16782	Lamc2	1.34473	0.00117231	0.557749	0.00995192	-0.786984	0.0026761
102857	Slc6a8	1.34179	0.00117231	1.40828	0.000260694	0.0664885	0.680124
11910	Atf3	2.40792	0.00117503	1.46476	0.00231957	-0.943166	0.00632672
231830	Micall2	1.48489	0.00118798	1.01889	0.00131431	-0.465994	0.0206819
14115	Fbln2	1.28123	0.00118798	2.82018	5.65044e-05	1.53895	0.000453834
20354	Sema4d	2.41662	0.00123235	1.69954	0.00133597	-0.717077	0.0121935
106572	Rab31	1.07078	0.00123235	0.885386	0.000633088	-0.185396	0.168801
16476	Jun	2.32153	0.00124717	1.52842	0.00170546	-0.79311	0.0115951
29875	Iqgap1	1.14463	0.00124913	1.48937	0.000142618	0.344746	0.0397924
245877	Map7d1	1.37695	0.00124913	1.30187	0.000384921	-0.0750734	0.650524
23959	Nt5e	2.14576	0.00124913	5.45546	4.73367e-05	3.3097	0.000159755
75788	Smurf1	1.11952	0.00124913	0.720285	0.0017753	-0.399239	0.0211223
68166	Spire1	1.18073	0.00124913	0.340833	0.0380121	-0.839893	0.00185591
58994	Smpd3	1.20508	0.00126179	0.515356	0.00868965	-0.689721	0.00433754
208777	Sned1	3.77313	0.00127037	4.68838	0.000153289	0.915252	0.00770098
21859	Timp3	4.04028	0.00128168	6.17618	8.29163e-05	2.1359	0.00038411
72042	Cotl1	1.07184	0.00129966	2.23246	5.7651e-05	1.16062	0.000577227
108829	Jmjd1c	1.13085	0.00130706	0.701111	0.00217785	-0.429739	0.0179639
108154	Adamts6	1.59197	0.00132741	2.64073	7.63907e-05	1.04877	0.001338
243300	Nyap1	2.14199	0.0013275	1.40034	0.00207126	-0.741642	0.0101889
320404	Itpkb	1.66163	0.00135838	1.64106	0.000362261	-0.0205664	0.911269
14229	Fkbp5	1.43803	0.00135838	1.67998	0.000218507	0.241946	0.163337
224833	AI661453	1.73109	0.00136615	0.954878	0.00426308	-0.776213	0.00562648
13803	Enc1	1.60731	0.00138308	2.33337	0.000112195	0.726064	0.010608
50794	Klf13	1.3918	0.00138976	0.615764	0.00858756	-0.776031	0.00524657
263406	Plekhg3	1.27703	0.00138976	1.34109	0.000313586	0.0640572	0.693031
14733	Gpc1	1.68557	0.00138976	2.60199	0.000100056	0.916415	0.00522267
13437	Dnpep	1.17954	0.00138976	0.679688	0.00314629	-0.499853	0.0134725
57915	Tbc1d1	1.19619	0.00138976	2.2208	7.63907e-05	1.02461	0.00102581
66102	Cxcl16	1.36792	0.00138976	0.559401	0.0141099	-0.808516	0.00291637
63953	Dusp10	1.76796	0.00139377	1.82188	0.000338516	0.0539121	0.795085
226419	Dyrk3	2.22002	0.00139377	3.33063	0.000106836	1.11061	0.00404069
268739	Arhgef40	1.0556	0.00139377	0.981778	0.000491333	-0.0738204	0.58363
241639	Fermt1	1.56555	0.00139377	1.80359	0.000242675	0.238037	0.234259
381270	March4	3.74213	0.00139377	4.73745	0.000159182	0.995321	0.00532444
22379	Fmnl3	1.01681	0.00139377	0.616626	0.00269685	-0.400182	0.0177861
71946	Endod1	1.31601	0.00142143	2.31341	7.63907e-05	0.997402	0.00196037
212632	Iffo2	1.23534	0.00142378	0.828049	0.00188984	-0.407294	0.0315523
16007	Cyr61	1.44297	0.00143748	2.56961	7.63907e-05	1.12664	0.00146015
13998	Fgd6	1.68436	0.00143748	1.33564	0.00098061	-0.348715	0.0926726
18030	Nfil3	2.04239	0.00143748	1.55118	0.00118368	-0.491214	0.050944
16534	Kcnn4	1.41559	0.00153171	1.68162	0.00023506	0.26603	0.147316
73750	Whrn	3.6737	0.00153689	4.4683	0.000218579	0.794596	0.0202563
15587	Hyal2	1.33698	0.00153689	1.65555	0.000209189	0.318572	0.0666024
21930	Tnfaip6	6.60648	0.00154593	7.09189	0.000310187	0.485408	0.294982
170768	Pfkfb3	2.10284	0.00154593	2.15561	0.00037553	0.0527737	0.804255
237400	Mex3d	1.23217	0.00154593	0.842745	0.0019404	-0.389426	0.0364292
80281	Cttnbp2nl	2.21199	0.00154593	2.43891	0.000307611	0.226923	0.338947
380711	Rap1gap2	1.1113	0.00154593	1.35085	0.000226734	0.239554	0.109575
382075	Odf3l1	4.39985	0.00154593	4.51358	0.000374854	0.113723	0.76012
99010	Lpcat4	1.36113	0.00156869	2.39182	7.79905e-05	1.03069	0.00195216
16998	Ltbp3	1.21284	0.00157865	1.51628	0.000216467	0.303448	0.086918
20355	Sema4f	5.11425	0.00158118	8.0566	7.75766e-05	2.94235	0.000974956
16780	Lamb3	1.608	0.00158785	2.10953	0.00019057	0.501526	0.0479337
74747	Ddit4	2.07688	0.0016229	1.72	0.000946471	-0.356885	0.206099
71323	Rassf8	2.16765	0.0016229	2.07689	0.000536152	-0.0907627	0.667348
13650	Rhbdf1	1.16734	0.00163536	1.04365	0.000712333	-0.123689	0.419014
114601	Ehbp1l1	1.48416	0.00170706	1.69872	0.000301379	0.214556	0.292462
14219	Ctgf	3.09497	0.00173629	6.18578	7.63907e-05	3.0908	0.000577227
20289	Scx	2.01337	0.00177049	1.85726	0.000679395	-0.156117	0.523194
67731	Fbxo32	1.26586	0.00177049	2.58949	7.30738e-05	1.32364	0.000568973
26360	Angptl2	3.0099	0.00177049	4.25007	0.000148987	1.24017	0.00361686
13537	Dusp2	6.38692	0.00177049	6.33538	0.000516583	-0.0515373	0.926188
20353	Sema4c	1.38818	0.00177049	1.60659	0.000301184	0.218409	0.205904
79196	Osbpl5	1.05774	0.00177777	0.924797	0.000847693	-0.132947	0.352226
109711	Actn1	1.08624	0.00177777	2.32586	6.90215e-05	1.23962	0.000736139
68813	Dock5	1.06242	0.00177777	0.939294	0.000815253	-0.123128	0.37793
20779	Src	1.12575	0.00187244	1.44102	0.000231562	0.315274	0.0726657
14766	Adgrg1	1.32349	0.00187244	0.342658	0.0878973	-0.980834	0.00233424
11501	Adam8	2.40873	0.00187755	2.2279	0.000733904	-0.180826	0.442273
14674	Gna13	1.05399	0.00188398	0.474704	0.011944	-0.579284	0.00789184
52065	Mfhas1	1.4222	0.00194365	1.68867	0.000299645	0.266471	0.151693
12608	Cebpb	1.69865	0.00196481	0.716542	0.0197053	-0.982109	0.00406567
353342	Peg13	1.91172	0.00199616	2.33784	0.000261792	0.426127	0.0594269
231147	Sh3tc1	1.00972	0.00199806	0.61353	0.00417042	-0.396188	0.0208262
21983	Tpbg	1.08403	0.00199806	2.13976	7.63907e-05	1.05574	0.000812883
14538	Gcnt2	1.76608	0.00199806	1.46622	0.00117888	-0.299853	0.228652
59009	Sh3rf1	1.25249	0.00203948	0.693176	0.00596196	-0.55931	0.0169311
65964	Map3k20	1.04475	0.00203948	2.71805	5.65044e-05	1.6733	0.00032704
373864	Col27a1	1.44321	0.00203948	2.5929	8.98607e-05	1.14969	0.00159641
93842	Igsf9	1.36119	0.00207156	1.1806	0.00107589	-0.180591	0.268703
12393	Runx2	1.4823	0.00210467	0.626584	0.019144	-0.855719	0.00532444
72500	Ier5l	2.9978	0.00212958	3.07266	0.000550275	0.0748617	0.80248
218454	Lhfpl2	1.08568	0.0021445	0.807772	0.00202685	-0.277911	0.103766
11515	Adcy9	1.15854	0.00221394	0.420702	0.0319912	-0.737834	0.00512802
13024	Ctla2a	2.75772	0.00222626	5.32593	7.63907e-05	2.5682	0.000302496
93736	Aff4	1.12009	0.00227034	0.766906	0.00293124	-0.353181	0.0615713
18018	Nfatc1	1.56792	0.00230335	0.823509	0.00942288	-0.744414	0.0097664
104175	Sbk1	1.22128	0.00230335	1.61966	0.000242675	0.39838	0.036427
17921	Myo7a	1.15545	0.00235502	1.53185	0.000253746	0.376403	0.0552547
29876	Clic4	1.1625	0.00236925	1.45837	0.00030331	0.295869	0.112238
17909	Myo10	1.07744	0.00239866	1.48621	0.000226994	0.408771	0.0356658
74137	Nuak2	1.83814	0.00239866	2.82309	0.000153339	0.984947	0.00651243
52662	Ldlrad4	2.67334	0.00244806	3.19415	0.000351683	0.520807	0.0766267
18550	Furin	1.59881	0.00245184	1.57694	0.000759845	-0.0218666	0.932753
20868	Stk10	1.33718	0.00252977	0.3376	0.124792	-0.999584	0.00276279
320802	Ifitm10	2.99526	0.00263238	4.47421	0.000159182	1.47895	0.00166057
225341	Lims2	1.24886	0.00263238	1.93766	0.000147796	0.6888	0.00455953
382207	Jade3	1.14491	0.0026432	0.891855	0.00214696	-0.253057	0.133357
210741	Kcnk12	4.22797	0.00264446	4.5893	0.000529755	0.361336	0.286779
52357	Wwc2	1.09932	0.00264446	1.88749	0.000125053	0.78817	0.00426779
110351	Rap1gap	1.15995	0.00264446	0.396544	0.0489937	-0.763408	0.00486551
77976	Nuak1	2.33515	0.00264446	3.14523	0.000244924	0.810087	0.0115662
16450	Jag2	1.55617	0.00273528	0.733597	0.0180622	-0.822576	0.00711989
93691	Klf7	1.47584	0.00278125	1.36747	0.00110336	-0.108366	0.550246
19882	Mst1r	3.23489	0.00278624	3.30418	0.000734016	0.0692899	0.811827
59028	Rcl1	1.26806	0.00281012	1.06049	0.00171596	-0.207577	0.245388
94180	Acsbg1	1.63812	0.00281551	2.66682	0.000147796	1.0287	0.00356391
209131	Snx30	1.34824	0.00287641	0.569651	0.0239029	-0.778585	0.00948754
20544	Slc9a1	1.5984	0.00287641	0.737253	0.0178085	-0.861144	0.00961125
211770	Trib1	1.24332	0.00287734	0.535751	0.0250674	-0.707567	0.0073706
20482	Skil	2.05656	0.0029091	2.19987	0.000658323	0.143305	0.660531
75723	Amotl1	1.00994	0.0029684	2.71892	5.65044e-05	1.70898	0.000286691
12819	Col15a1	1.9758	0.00297581	1.47007	0.00312611	-0.505736	0.0601282
228859	Fitm2	1.07142	0.00297581	0.141846	0.412955	-0.92957	0.00221366
98711	Rdh10	1.5768	0.00297928	2.35809	0.000218579	0.781289	0.0150405
13641	Efnb1	1.08852	0.00309361	1.64053	0.000211122	0.552009	0.0109999
240396	Mex3c	1.0158	0.00311554	0.442082	0.0232557	-0.573714	0.0114769
22761	Zfpm1	1.26175	0.00315293	1.36501	0.000658323	0.103263	0.534046
15220	Foxq1	2.01792	0.00319805	2.4129	0.000468998	0.39498	0.157427
99382	Abtb2	2.32606	0.00319805	3.72902	0.000153289	1.40296	0.00195041
72507	Dzip1l	1.05567	0.00321316	1.5083	0.000261792	0.452633	0.0285736
67784	Plxnd1	1.13897	0.00321316	0.657712	0.00835444	-0.481256	0.0312613
53860	Sept9	1.02858	0.00330086	1.18531	0.000566688	0.15673	0.35359
56320	Dbn1	1.12291	0.00336277	2.49129	7.63907e-05	1.36839	0.000659224
208994	Fam83b	1.09392	0.00336396	0.546651	0.0168309	-0.547271	0.0129171
319670	Eml5	1.08291	0.00336396	0.574757	0.0134159	-0.50815	0.0158342
14287	Fpgs	1.29337	0.00336396	1.60395	0.000420831	0.310585	0.111398
15530	Hspg2	1.10169	0.00338042	0.634746	0.00886898	-0.466944	0.0343328
21803	Tgfb1	1.18628	0.00341177	1.11546	0.00132221	-0.0708129	0.681706
117167	Steap4	3.24228	0.0034813	2.95944	0.00158126	-0.282847	0.385846
13875	Erf	1.22875	0.00349567	0.455573	0.0465726	-0.773177	0.00836718
226777	C130074G19Rik	1.14132	0.00351426	0.478795	0.0300752	-0.662521	0.0119705
20204	Prrx2	1.66256	0.00354222	1.23026	0.00383792	-0.432306	0.0831833
11636	Ak1	1.21998	0.00354222	2.53716	9.87233e-05	1.31718	0.00146015
234839	Piezo1	1.05765	0.00366566	1.73762	0.000197744	0.679966	0.00821939
13821	Epb41l1	1.26008	0.00369881	0.908866	0.00414871	-0.351215	0.12412
108899	2700081O15Rik	1.07271	0.00369881	1.89356	0.000141282	0.820856	0.00275782
215819	Nhsl1	1.24824	0.00373533	2.41821	0.000100652	1.16997	0.000970843
17965	Nbl1	1.62988	0.00373533	1.97686	0.000500074	0.346982	0.125449
80889	Tlnrd1	1.1367	0.00374484	0.534776	0.0238107	-0.601924	0.0124036
12740	Cldn4	7.30989	0.00375055	9.1041	0.000473863	1.7942	0.00340171
232334	Vgll4	1.39548	0.00375055	1.08979	0.00313476	-0.305688	0.178702
13654	Egr2	2.90159	0.00378411	2.0989	0.00488994	-0.802685	0.0431349
67266	Fam69a	1.63944	0.00379757	2.70144	0.000171191	1.06201	0.00305726
71712	Dram1	3.11452	0.00379757	2.92668	0.00154892	-0.187834	0.546674
12168	Bmpr2	1.18602	0.00389278	1.15731	0.00133597	-0.0287048	0.886893
228413	Prrg4	1.08796	0.00389775	1.18578	0.000833663	0.0978149	0.549808
23882	Gadd45g	2.69233	0.00392811	3.06854	0.000708769	0.376209	0.232395
320790	Chd7	1.40969	0.00392811	2.11376	0.000242675	0.70407	0.00810502
52389	Adgra1	6.01189	0.00394245	8.3446	0.000346103	2.33271	0.000986882
227731	Slc25a25	1.06819	0.00398806	0.550707	0.0178454	-0.517487	0.0184846
223690	Ankrd54	1.05676	0.00400178	0.72005	0.00573853	-0.336709	0.0846028
219148	Fam167a	3.56903	0.0040045	4.15697	0.000643317	0.58794	0.091192
11519	Add2	1.39744	0.00403189	1.46345	0.00107712	0.0660095	0.794141
16763	Lad1	1.16764	0.00403189	1.58845	0.000384804	0.420819	0.0673687
29815	Bcar3	1.00117	0.00415877	0.529711	0.0157444	-0.471458	0.0262358
69439	Mroh4	4.19537	0.00425918	6.91482	0.000138822	2.71945	0.00268915
11520	Plin2	1.03824	0.00425918	2.07866	0.000123089	1.04042	0.00239361
23921	Sh2b2	4.25134	0.00425918	3.26585	0.00448293	-0.985487	0.0668573
228775	Trib3	1.53616	0.00427859	1.55851	0.00126674	0.0223492	0.922939
67446	Dusp28	1.10791	0.00427912	1.31726	0.00064536	0.209351	0.205379
101772	Ano1	1.21735	0.0042964	1.57032	0.000516583	0.35297	0.130195
67828	Lce1f	4.24352	0.00442146	6.67557	0.000171007	2.43205	0.00433034
12700	Cish	4.5092	0.00446618	4.45032	0.00150964	-0.0588825	0.880067
116701	Fgfrl1	2.02013	0.0044679	2.25564	0.000870725	0.235504	0.347079
15936	Ier2	1.13531	0.0044679	2.0754	0.000143879	0.940084	0.00209422
22142	Tuba1a	1.1084	0.00451276	1.46332	0.000489297	0.35492	0.0954193
74211	1700017B05Rik	1.28062	0.00455956	0.96148	0.00460244	-0.319138	0.184016
70333	Cd3eap	1.53954	0.00468324	1.90674	0.000629499	0.367199	0.133351
170736	Parvb	2.20659	0.00468673	2.41961	0.00102562	0.213014	0.459795
53619	Blcap	1.08688	0.00468673	1.26367	0.000811617	0.176799	0.320034
77590	Chst15	3.30847	0.00492744	3.55927	0.00113186	0.250799	0.452789
225845	Pla2g16	1.12879	0.004956	3.19394	5.7651e-05	2.06515	0.000243968
70686	Dusp16	1.70874	0.00509408	1.40612	0.00355395	-0.302618	0.31602
218271	B4galt7	1.02471	0.00516657	1.2307	0.000792061	0.205991	0.250204
21414	Tcf7	2.12212	0.00521672	2.63791	0.000633088	0.51579	0.0753237
208266	Dot1l	1.10732	0.00532468	1.28976	0.000905352	0.182441	0.319632
72023	Cyb561d1	1.09497	0.0053431	0.739549	0.0085447	-0.355424	0.0810092
19291	Purb	1.1203	0.00549259	0.832124	0.00598371	-0.288172	0.138104
114716	Spred2	1.51651	0.00552497	1.56188	0.00154986	0.0453684	0.844945
22793	Zyx	1.53849	0.00563899	2.70347	0.000226734	1.16497	0.00518337
16848	Lfng	1.70979	0.00575698	1.92426	0.00113186	0.214471	0.420688
17131	Smad7	2.04819	0.00575838	2.67314	0.000650363	0.624952	0.102015
192187	Stab1	3.1329	0.00575838	4.09679	0.000552364	0.963886	0.0238186
74585	Sppl3	1.05261	0.00577279	1.15805	0.00130144	0.105445	0.599514
57265	Fzd2	1.5318	0.00578669	1.8737	0.000803571	0.341908	0.170116
21812	Tgfbr1	2.44842	0.00585723	1.43205	0.0151159	-1.01637	0.0604201
214791	Sertad4	2.06356	0.00610176	2.29424	0.00124701	0.230676	0.398505
13637	Efna2	1.62321	0.00610176	1.82145	0.00118069	0.198241	0.392987
54357	Epb41l4b	1.32481	0.00619297	2.05873	0.00032245	0.733916	0.00906617
102657	Cd276	1.17986	0.00621993	2.02985	0.000242675	0.849984	0.00498987
230761	Zfp362	1.28207	0.00639896	0.905029	0.00890863	-0.377042	0.0992619
66809	Krt20	1.66397	0.00653188	2.23365	0.000668199	0.569675	0.0889109
69068	Tcim	1.44351	0.00670725	1.04024	0.00810806	-0.403277	0.159699
68947	Chst8	2.89074	0.00688857	4.58525	0.000301184	1.6945	0.00442728
27279	Tnfrsf12a	1.39385	0.0069007	1.89275	0.000712333	0.498892	0.105719
214639	4930486L24Rik	1.45839	0.00746658	2.59148	0.000234589	1.1331	0.00269009
17385	Mmp11	1.20915	0.0074758	2.05293	0.000284448	0.843776	0.00544756
14745	Lpar1	1.59503	0.00760502	2.21724	0.000612186	0.62221	0.0304571
66647	Nsmce3	1.58351	0.00760502	3.07376	0.000220368	1.49025	0.00311076
328365	Zmiz1	1.74511	0.00804771	1.35271	0.0073921	-0.392399	0.240758
100494	Zfand2a	1.03945	0.00810546	0.691765	0.013247	-0.347689	0.135247
98660	Atp1a2	1.39348	0.00812803	1.28368	0.00381734	-0.109795	0.63734
29856	Smtn	1.23825	0.00819266	0.930257	0.00857817	-0.307989	0.241124
71146	Golga7b	2.38924	0.00826323	1.69854	0.011944	-0.690699	0.0837089
20677	Sox4	1.44788	0.00826323	1.39989	0.00324964	-0.0479885	0.883804
12842	Col1a1	2.61542	0.00875187	3.55071	0.000759845	0.935284	0.0237489
14299	Ncs1	1.03303	0.00881783	2.76687	8.27631e-05	1.73384	0.000479322
76527	Il34	1.62681	0.00881915	2.44571	0.00049198	0.818896	0.0132067
78286	Nav2	2.12724	0.00883048	2.41762	0.00180056	0.290383	0.404646
329252	Lgr6	4.25522	0.00892167	7.13795	0.000352599	2.88273	0.000827664
140743	Rem2	1.73887	0.00893584	3.4235	0.000187635	1.68463	0.00114396
243743	Plxna4	2.11542	0.00913297	5.01767	0.000112195	2.90226	0.000355284
11838	Arc	4.16533	0.00913297	7.0315	0.000276786	2.86617	0.0030452
207521	Dtx4	1.6427	0.00913297	2.32884	0.000706441	0.686141	0.0347827
70417	Megf10	5.09919	0.00913297	7.50893	0.000456585	2.40974	0.0107748
21956	Tnnt2	2.24004	0.00927844	3.61861	0.000402401	1.37856	0.00459398
18049	Ngf	1.05354	0.00941653	1.54882	0.000690545	0.495275	0.0444328
76477	Pcolce2	1.56976	0.00955193	2.4455	0.00050217	0.87574	0.0138666
51800	Bok	1.90422	0.00980825	1.85838	0.0036877	-0.0458363	0.894783
14159	Fes	1.86902	0.00982642	1.80647	0.00382549	-0.0625517	0.842381
22146	Tuba1c	1.00367	0.00999102	1.14204	0.00211962	0.138369	0.51303
16905	Lmna	1.14416	0.0100123	1.12823	0.00369137	-0.015931	0.954694
12457	Noct	1.35318	0.0100123	1.68998	0.00130407	0.336794	0.16047
13844	Ephb2	3.47872	0.0100882	5.59015	0.000398008	2.11143	0.00384668
15586	Hyal1	1.05765	0.0100882	1.36725	0.00115221	0.309607	0.13488
232431	Gprc5a	1.13229	0.0114564	1.02145	0.0060234	-0.110838	0.635777
109270	Prr5	1.41195	0.0114591	1.76368	0.00150422	0.351735	0.169262
20393	Sgk1	2.08984	0.0116092	3.19583	0.000762411	1.10598	0.0346493
83921	Tmem2	1.1191	0.0119664	0.624162	0.0374514	-0.494934	0.0894294
230775	Adgrb2	2.98932	0.0120643	3.30255	0.00271136	0.313227	0.465383
216456	Gls2	1.1766	0.0121985	0.185391	0.52992	-0.991211	0.00823239
20306	Ccl7	1.53346	0.0121985	1.30297	0.00840466	-0.230492	0.41733
268445	Ankrd13b	1.08526	0.0122785	1.68032	0.000752842	0.595059	0.033689
27984	Efhd2	1.00796	0.0134724	0.506972	0.0632777	-0.500985	0.0512071
224024	Scarf2	1.55108	0.0135636	2.37413	0.00072725	0.823053	0.0170193
21815	Tgif1	1.12147	0.013605	1.61504	0.00113784	0.493568	0.0934582
230279	Tmem268	1.25539	0.0137153	0.970299	0.0136569	-0.285092	0.264119
21664	Phlda1	1.21636	0.0139599	1.29286	0.0037112	0.0765032	0.752003
327958	Pitpnm3	1.68502	0.0144462	1.74548	0.00432166	0.0604532	0.850169
213649	Arhgef19	1.81874	0.0145789	2.37194	0.00162075	0.553205	0.10738
13041	Ctsw	4.64942	0.0145992	8.50492	0.000409284	3.8555	0.000569742
77592	4931406H21Rik	1.18117	0.0147097	1.05038	0.00830402	-0.13079	0.593851
72522	Atxn7l2	1.0045	0.0147545	1.21602	0.00231957	0.211519	0.307618
20602	Ncor2	1.64449	0.0147545	1.39285	0.0100179	-0.251642	0.48223
12931	Crlf1	2.87686	0.0151572	7.60509	0.000100056	4.72823	0.00032704
233315	Mtmr10	1.03933	0.0152387	0.167814	0.511391	-0.871513	0.0135973
320924	Ccbe1	1.47342	0.016988	4.06643	0.000112195	2.59301	0.000400134
74205	Acsl3	1.08531	0.0173202	0.846543	0.0157311	-0.238762	0.400743
229542	Gatad2b	1.41805	0.0174358	0.750754	0.0683448	-0.667298	0.0643579
12579	Cdkn2b	1.00775	0.0174358	2.08643	0.000359306	1.07868	0.00577695
21939	Cd40	2.58341	0.0175187	6.07132	0.000143879	3.48791	0.000838625
108153	Adamts7	1.57884	0.0175253	2.37765	0.00112642	0.798816	0.0380611
320706	Soga1	1.54829	0.0179161	1.66061	0.00476844	0.112322	0.745243
74306	Prss46	2.71109	0.0180107	7.16916	8.06075e-05	4.45806	0.000713538
108078	Olr1	3.59272	0.0182936	3.15526	0.0113569	-0.437456	0.431493
22784	Slc30a3	3.10074	0.019437	3.98429	0.00229062	0.883554	0.0939472
216858	Kctd11	1.07847	0.0195716	2.31094	0.000321117	1.23246	0.00311076
17357	Marcksl1	1.38807	0.0197311	2.49217	0.000645617	1.1041	0.0101551
20666	Sox11	1.84846	0.0202425	1.83912	0.00737075	-0.00934088	0.983976
76365	Tbx18	1.74157	0.0203944	2.44181	0.00162813	0.700244	0.0621617
16777	Lamb1	1.20226	0.0205234	3.75648	0.00010151	2.55422	0.000421821
21924	Tnnc1	1.30833	0.0219021	0.421067	0.271242	-0.887266	0.0278007
16156	Il11	2.51988	0.0219287	5.85022	0.00019833	3.33034	0.000951002
223672	Apol9a	3.0681	0.0224262	3.46463	0.004729	0.396535	0.443453
15460	Hr	1.99269	0.0230418	2.2239	0.00521919	0.231212	0.55873
216850	Kdm6b	1.31451	0.0236423	1.53686	0.00448558	0.222348	0.462997
15364	Hmga2	1.5195	0.0237779	1.7207	0.00540849	0.2012	0.609363
63955	Cables1	1.45486	0.0261853	1.52731	0.00766944	0.0724548	0.835207
71898	Apol9b	4.35505	0.0264897	5.29933	0.00393229	0.944285	0.203367
353310	Zfp703	2.17039	0.027079	1.53049	0.0407432	-0.639901	0.191007
17760	Map6	1.46071	0.0271455	1.79129	0.00421062	0.330578	0.32123
17391	Mmp24	2.3417	0.02722	4.68528	0.000462045	2.34358	0.00219068
240672	Dusp5	1.32365	0.0277077	2.92182	0.000338516	1.59817	0.00196474
242109	Zfp697	1.05211	0.028267	1.097	0.00882892	0.0448878	0.877363
18772	Pkp1	1.87175	0.0283566	3.87928	0.000536152	2.00754	0.00355521
20448	St6galnac4	2.55923	0.0285668	3.70761	0.00212432	1.14838	0.0354053
22421	Wnt7a	2.24664	0.0293618	4.10054	0.000784955	1.8539	0.00441825
751530	751530	2.04483	0.0295592	1.18009	0.0755209	-0.86474	0.179298
16997	Ltbp2	2.56743	0.0297741	5.53648	0.00032706	2.96906	0.00238943
320100	Relt	2.0694	0.0300429	3.63849	0.000926842	1.56909	0.00763843
21961	Tns1	1.58999	0.0315543	4.01788	0.000242941	2.42789	0.000840986
68498	Tspan11	1.10208	0.0317442	0.516026	0.153129	-0.586059	0.0804502
71307	1700018A04Rik	1.58471	0.0323594	1.93321	0.00522608	0.348496	0.338947
214922	Slc39a2	2.27049	0.0333982	4.56368	0.000521128	2.29319	0.00459379
19231	Ptma	1.42154	0.0342743	1.19306	0.02601	-0.228483	0.578943
319520	Dusp4	1.13468	0.0342884	1.54212	0.00415465	0.407445	0.255601
68481	Mpzl1	1.08307	0.0343019	1.02404	0.0165197	-0.0590303	0.843236
270162	Elmod1	2.63027	0.0349475	6.48844	0.000209189	3.85818	0.00151072
16373	Irx3	1.74577	0.0352567	1.68855	0.0157577	-0.057219	0.896914
18218	Dusp8	1.88309	0.0353459	1.96367	0.0113823	0.080582	0.858342
71970	Zbed5	1.39996	0.0354074	1.93636	0.00348879	0.536403	0.129972
76130	Las1l	1.00167	0.0354364	1.45482	0.00330621	0.453147	0.164755
20970	Sdc3	2.25842	0.0360403	4.14522	0.00113841	1.88681	0.00697219
329581	Birc7	3.43937	0.0362284	4.02964	0.00704891	0.590269	0.367297
21825	Thbs1	1.53489	0.0370805	5.34561	0.000148987	3.81071	0.000895909
27389	Dusp13	1.62391	0.03724	1.2439	0.0421257	-0.380013	0.377136
66930	Fank1	1.9804	0.0374359	3.44555	0.00130407	1.46515	0.0115257
13603	Opn3	1.10667	0.0379614	0.821012	0.0475256	-0.285659	0.363032
12831	Col5a1	2.463	0.0383921	3.27223	0.0047984	0.809232	0.146905
140493	Kcnn3	2.83608	0.0386298	6.37605	0.000295569	3.53997	0.00378294
14313	Fst	1.14537	0.0398922	0.550333	0.161694	-0.595038	0.124015
12416	Cbx2	1.15336	0.0399763	0.909336	0.0403587	-0.244022	0.466982
216961	Coro6	2.81852	0.0404973	4.27133	0.00271762	1.45281	0.0286777
213484	Nudt18	1.18679	0.0411943	1.83799	0.00271762	0.651194	0.063072
12268	C4b	1.62385	0.0422381	2.21649	0.00460244	0.592643	0.158844
270210	Zfp651	1.00172	0.0440238	2.28758	0.000552364	1.28586	0.00359703
14283	Fosl1	1.16306	0.0442254	1.24853	0.0136493	0.0854698	0.799204
171180	Syt12	1.61698	0.0445612	4.03989	0.000359306	2.42291	0.00121369
67951	Tubb6	1.21583	0.0450368	1.53989	0.00783156	0.32406	0.405824
12778	Ackr3	1.1371	0.045425	2.56818	0.000633088	1.43108	0.00415222
12569	Cdk5r1	1.34179	0.0455059	3.09282	0.000525503	1.75103	0.00254938
18792	Plau	1.38654	0.0456968	1.61183	0.0103593	0.225294	0.548262
22337	Vdr	1.0193	0.0465227	1.0423	0.0178806	0.0230019	0.943914
67374	Jam2	1.13135	0.0474082	2.28841	0.00106051	1.15706	0.00898349
70559	70559	1.23263	0.0478836	0.915837	0.0611318	-0.316792	0.389793
269356	Slc4a11	1.38956	0.049331	2.61125	0.00138867	1.22169	0.0117916

## Sheet: late_up
ENTREZID	GENESYMBOL	LogFC(veh.vs.TGFb2h)	adj.P.val(veh.vs.TGFb2h)	LogFC(veh.vs.TGFb12h)	adj.P.val(veh.vs.TGFb12h)	LogFC(TGFb2h.vs.TGFb12h)	adj.P.val(TGFb2h.vs.TGFb12h)
107765	Ankrd1	0.175772	0.250819	2.67199	4.73367e-05	2.49621	0.000159755
69675	Pxdn	0.867739	0.0032487	2.3189	5.7651e-05	1.45116	0.00038411
15117	Has2	2.09975	0.076369	10.6069	5.7651e-05	8.50715	0.000238675
15944	Irgm1	0.726835	0.0048996	2.17148	5.7651e-05	1.44464	0.00032704
17967	Ncam1	0.29973	0.0866734	2.14834	5.7651e-05	1.84861	0.000238675
14268	Fn1	0.984483	0.0135636	3.831	6.30035e-05	2.84652	0.000299069
12153	Bmp1	0.979628	0.00341177	2.4505	7.3428e-05	1.47087	0.000557658
74007	Btbd11	0.476473	0.1606	3.41921	7.63907e-05	2.94273	0.000219749
268977	Ltbp1	0.466768	0.0259091	2.01114	7.63907e-05	1.54438	0.00032704
110532	Adarb1	0.825281	0.0370805	3.5197	7.63907e-05	2.69441	0.000238675
13034	Ctse	0.797389	0.0173523	2.85031	7.63907e-05	2.05292	0.000299069
14042	Ext1	0.834085	0.00814766	2.45497	7.63907e-05	1.62089	0.000565969
14389	Gab2	0.755102	0.018464	2.55009	7.63907e-05	1.79499	0.00032704
20698	Sphk1	0.980162	0.00173629	1.80383	7.65574e-05	0.823664	0.00144955
108116	Slco3a1	0.603754	0.0268317	2.2746	7.65574e-05	1.67085	0.00032704
16009	Igfbp3	0.0117485	0.969524	2.59407	7.65574e-05	2.58233	0.000238675
234378	Klhl26	0.801576	0.00617426	2.03994	7.65574e-05	1.23836	0.000565969
71729	Rgs12	0.72867	0.00756248	1.96022	8.20639e-05	1.23155	0.00060375
78908	Igsf3	0.696151	0.0342743	2.58439	8.42924e-05	1.88823	0.00032704
326618	Tpm4	0.101497	0.535018	1.7145	8.98607e-05	1.61301	0.000299069
17384	Mmp10	0.181232	0.782938	4.99361	9.14227e-05	4.81238	0.000250945
214597	Sidt2	0.294384	0.0954122	1.62305	0.00010151	1.32866	0.00043753
22339	Vegfa	0.739854	0.0044679	1.59885	0.000102321	0.858997	0.00143685
76453	Prss23	0.456685	0.0705828	2.02415	0.000108167	1.56746	0.000421821
11787	Apbb2	0.669629	0.039135	2.63825	0.000108916	1.96862	0.000568973
16416	Itgb3	0.569945	0.0181765	1.75429	0.000111446	1.18435	0.00076956
24136	Zeb2	0.716432	0.0205365	2.11882	0.000112195	1.40239	0.000577227
12977	Csf1	0.865937	0.0164175	2.55555	0.000112195	1.68962	0.00076956
16691	Krt8	0.684261	0.00698092	1.63517	0.000112195	0.950907	0.00132607
26432	Plod2	0.700756	0.0282527	2.41017	0.000112771	1.70941	0.000651104
16412	Itgb1	0.173076	0.368719	1.81951	0.000123089	1.64644	0.000414253
19229	Ptk2b	0.649292	0.00835576	1.55954	0.000123089	0.910246	0.00136878
230088	Fam214b	0.738805	0.0121985	1.87733	0.000125053	1.13853	0.000931173
210356	Nckap5	0.218806	0.520641	2.65636	0.000126886	2.43756	0.00032704
12183	Bpgm	0.860902	0.00672791	1.88962	0.000131371	1.02872	0.00144955
16475	Ajuba	0.802985	0.00425918	1.55627	0.000132524	0.753284	0.00284855
225912	Cyb561a3	0.855974	0.00281551	1.45744	0.000133969	0.60147	0.00455953
19275	Ptprn	0.904417	0.0103066	2.19993	0.000138822	1.29552	0.00121369
100604	Lrrc8c	0.94679	0.03136	2.87334	0.000138822	1.92655	0.000574574
104943	Fam110c	-0.204773	0.36574	1.74697	0.000141196	1.95175	0.000299069
102866	Pls3	0.186642	0.275713	1.49214	0.000143879	1.3055	0.000516986
21677	Tead2	0.647215	0.0280051	2.02911	0.000145361	1.3819	0.000895909
17698	Msn	0.984779	0.02027	2.85557	0.000147796	1.87079	0.00121081
56722	Litaf	0.716836	0.0064584	1.50253	0.000147796	0.785692	0.00255734
12334	Capn2	0.934121	0.00203379	1.40123	0.000147796	0.467107	0.0117088
73230	Bmper	0.583706	0.132315	2.74726	0.000147796	2.16355	0.000466705
13614	Edn1	0.0589296	0.929265	3.90774	0.000149233	3.84881	0.00032704
17886	Myh9	0.693292	0.00672791	1.47125	0.000149233	0.777963	0.00263887
17387	Mmp14	0.869942	0.00549215	1.71878	0.000149233	0.848836	0.00315741
107747	Aldh1l1	1.51239	0.0562957	5.10826	0.000152351	3.59587	0.000400134
114874	Ddhd1	0.458843	0.125346	2.13136	0.0001629	1.67252	0.000574574
20238	Atxn1	0.904712	0.0214549	2.33987	0.000165431	1.43516	0.000968345
223435	Trio	0.749656	0.00451276	1.36919	0.000167517	0.619536	0.00472459
81840	Sorcs2	0.464188	0.231666	2.83171	0.000168496	2.36752	0.000492049
212168	Zswim4	0.908367	0.00394245	1.54653	0.000179644	0.638166	0.00494977
21857	Timp1	0.763234	0.051487	2.56069	0.00019057	1.79746	0.000822895
74202	Fblim1	0.877856	0.0030173	1.37244	0.000190916	0.494588	0.0104705
21912	Tspan7	0.35292	0.140324	1.82948	0.000190916	1.47656	0.000809634
16323	Inhba	-0.576259	0.260955	3.0096	0.000207794	3.58586	0.000344038
13636	Efna1	0.243264	0.22154	1.49703	0.000208129	1.25376	0.000716639
21923	Tnc	0.737405	0.304411	4.94179	0.000208129	4.20438	0.0004574
225875	Lrfn4	0.35997	0.0908382	1.45438	0.000209669	1.09441	0.000902382
11490	Adam15	0.648678	0.0109626	1.40946	0.000211158	0.760784	0.00279327
18080	Nin	0.717347	0.00602451	1.3121	0.00021387	0.594754	0.00485666
66195	Lce1g	1.25176	0.364712	7.9136	0.00021387	6.66184	0.000822895
71795	Pitpnc1	0.462963	0.174061	2.29571	0.000214637	1.83274	0.000680262
260299	Cadm4	0.915445	0.0114466	1.88321	0.000217178	0.967766	0.00217079
228608	Smox	0.993561	0.00859244	1.89835	0.000220368	0.904791	0.00288168
109294	Prex2	-0.365072	0.188215	1.74921	0.000224317	2.11428	0.00032704
11853	Rhoc	0.358169	0.0664473	1.33267	0.000224706	0.974498	0.00124043
21417	Zeb1	0.547015	0.0288767	1.4818	0.000224951	0.934786	0.00156793
18263	Odc1	0.770135	0.0137471	1.65311	0.000226734	0.882973	0.00234913
11461	Actb	0.513371	0.0523094	1.78867	0.000226734	1.2753	0.00143685
98403	Zfp451	0.838005	0.00760502	1.60163	0.000226734	0.763621	0.00420324
226525	Rasal2	0.562294	0.042664	1.68269	0.000226734	1.1204	0.00124315
70788	Klhl30	0.994808	0.219136	5.04208	0.00022693	4.04727	0.000481395
216825	Usp22	0.486989	0.0155574	1.1291	0.000234589	0.642113	0.00308522
19225	Ptgs2	-0.672423	0.137245	2.56117	0.000234589	3.2336	0.000344038
72747	Ttc39c	0.695548	0.0808046	2.41864	0.000238492	1.72309	0.00087654
11747	Anxa5	0.20449	0.241557	1.28872	0.000242675	1.08423	0.000909344
14062	F2r	-0.0841413	0.820544	2.40691	0.000242675	2.49105	0.000481395
269941	Chsy1	0.949639	0.0100123	1.88409	0.000245307	0.934451	0.00348206
230779	Serinc2	0.851579	0.0714534	2.77042	0.000245489	1.91884	0.000895909
75577	Dynap	1.07276	0.10124	3.87225	0.00024795	2.79949	0.000662817
241035	Pkhd1	0.395601	0.0732392	1.46305	0.000253746	1.06745	0.00143685
319710	Frmd6	-0.865755	0.0522897	2.14846	0.000253746	3.01421	0.00032704
12406	Serpinh1	0.643339	0.00688251	1.16691	0.000253746	0.523574	0.00739606
102693	Phldb1	0.811143	0.00427395	1.26416	0.000261792	0.453013	0.0140043
27373	Csnk1e	0.87322	0.00236925	1.13528	0.00027386	0.262061	0.0715209
13388	Dll1	0.6253	0.0826926	2.11729	0.00027552	1.49199	0.00106471
16668	Krt18	0.214195	0.307047	1.53402	0.00027552	1.31983	0.000972215
225913	Tkfc	0.312937	0.169237	1.49284	0.000276786	1.17991	0.00100783
22341	Vegfc	0.153154	0.703335	2.40951	0.000277017	2.25635	0.000616844
66665	Msantd3	0.601149	0.0888404	2.07396	0.000277326	1.47281	0.00105436
545389	Cep170	0.491666	0.0188805	1.12791	0.000284252	0.636247	0.00365355
329739	Fam102b	0.188314	0.226012	1.07515	0.000285298	0.886836	0.00106204
12064	Bdnf	0.370918	0.127797	1.54147	0.000286276	1.17055	0.0011448
19241	Tmsb4x	0.36897	0.225619	2.1181	0.000295569	1.74913	0.00114396
18783	Pla2g4a	-0.416152	0.079826	1.44377	0.000295569	1.85992	0.000336039
233103	4931406P16Rik	0.506286	0.0289484	1.2999	0.000295569	0.793615	0.00287743
12836	Col7a1	1.68254	0.0611494	5.16448	0.000296637	3.48194	0.00076765
98267	Stk17b	0.533398	0.0976574	2.02952	0.000299645	1.49612	0.00136878
242406	Rgp1	0.66906	0.00819266	1.19124	0.000301184	0.522177	0.00776018
16978	Lrrfip1	0.937464	0.00297581	1.25798	0.000302451	0.320514	0.060098
108911	Rcc2	0.711708	0.00471618	1.09602	0.00030331	0.384311	0.0207235
70564	Fam213a	0.285345	0.490801	2.74368	0.000305609	2.45833	0.000822305
101502	Hsd3b7	0.794774	0.00700861	1.36387	0.000308999	0.569095	0.0116374
54138	Atxn10	0.205275	0.211307	1.10793	0.000310187	0.902657	0.00125157
51869	Rif1	0.886731	0.00670725	1.48205	0.000318645	0.595322	0.013548
226169	Pprc1	0.502738	0.034499	1.29693	0.00031867	0.794191	0.00262603
12332	Capg	0.297441	0.449701	2.60931	0.00032706	2.31187	0.000903578
94280	Sfxn3	0.723899	0.00451318	1.07563	0.00032706	0.351735	0.027936
216197	Ckap4	0.747591	0.0285401	1.75585	0.00032706	1.00826	0.00276279
16001	Igf1r	0.944542	0.00396741	1.34777	0.000329702	0.403231	0.0390103
54153	Rasa4	0.710647	0.183477	2.98753	0.00033462	2.27688	0.000970843
105245	Txndc5	0.381532	0.0722788	1.28872	0.00033462	0.907191	0.00218438
79201	Tnfrsf23	0.470445	0.0662669	1.50355	0.00033462	1.03311	0.00196037
12814	Col11a1	0.146162	0.883188	4.62715	0.000338516	4.48099	0.000812883
26465	Zfp146	0.395309	0.0448241	1.11018	0.000338516	0.714874	0.00254938
30938	Fgd3	0.97481	0.0254329	2.2522	0.000340874	1.2774	0.00311076
29817	Igfbp7	0.572951	0.110495	2.26232	0.000342619	1.68937	0.00188855
20229	Sat1	0.290655	0.0874831	1.04092	0.000342619	0.750269	0.00207813
101612	Grwd1	0.148367	0.507324	1.40866	0.000349947	1.2603	0.00092075
78697	Pus7	-0.309761	0.250448	1.52684	0.000351683	1.8366	0.000473099
268396	Sh3pxd2b	0.917908	0.00379757	1.26796	0.000351683	0.350054	0.0538076
26563	Ror1	0.770632	0.0312606	1.80944	0.000351683	1.03881	0.00280974
68303	Fam114a1	0.443341	0.0846284	1.48267	0.000351683	1.03933	0.00185591
74241	Chpf	0.729898	0.0378316	1.80996	0.000351683	1.08006	0.00250579
12380	Cast	0.130292	0.407575	1.05249	0.000351695	0.922196	0.00113404
29816	Hip1r	0.87435	0.00391692	1.21166	0.000352527	0.337307	0.053222
56294	Ptpn9	0.293265	0.10971	1.10231	0.000352527	0.809045	0.00178296
52466	Slc46a1	0.270857	0.340001	1.68245	0.000352912	1.41159	0.000986882
170643	Kirrel	0.632169	0.0130622	1.22607	0.000352939	0.593905	0.00805051
11772	Ap2a2	0.924075	0.00173629	1.00693	0.000357374	0.082859	0.511221
68567	Cgref1	0.311985	0.461691	2.441	0.000359306	2.12902	0.000895909
50772	Mapk6	0.550265	0.0223578	1.23161	0.000359306	0.681346	0.00532444
22670	Trim26	0.559151	0.0137153	1.08596	0.000359306	0.526812	0.00751413
56418	Ykt6	0.431502	0.0432653	1.19134	0.000362261	0.759836	0.00332614
107895	Mgat5	0.520679	0.0213863	1.11343	0.000370115	0.592752	0.00511011
16174	Il18rap	0.431879	0.181746	1.85831	0.00037278	1.42643	0.001338
74761	Mxra8	0.316235	0.182507	1.40971	0.000373207	1.09348	0.00144375
20402	Zfp106	0.536546	0.0136923	1.03542	0.000373207	0.498872	0.00886535
225288	Fhod3	0.471915	0.381324	2.96406	0.000374854	2.49215	0.000915776
28169	Agpat3	0.545457	0.0248198	1.22966	0.000374854	0.684199	0.00483806
73945	Otud4	-0.00957079	0.978523	1.93959	0.000374854	1.94916	0.000838625
11752	Anxa8	0.669155	0.022383	1.48004	0.000380752	0.810882	0.00602647
54616	Extl3	0.506592	0.0206832	1.08001	0.000381502	0.573417	0.00583201
11435	Chrna1	0.681487	0.410726	4.37764	0.000382992	3.69615	0.000878572
104662	Tsr1	-0.156772	0.383159	1.14196	0.000384921	1.29873	0.000577227
99982	Kdm1a	0.58922	0.00901295	1.00136	0.000385626	0.412141	0.0156472
13871	Ercc2	0.975171	0.00281551	1.18094	0.00038741	0.205764	0.168876
319477	6030419C18Rik	0.85104	0.150289	3.10246	0.000395306	2.25142	0.00123965
96875	Prg4	0.696378	0.479469	4.96126	0.000402083	4.26488	0.000986882
228836	Dlgap4	0.731547	0.00674089	1.11142	0.000405992	0.379873	0.0226626
117160	Ttyh2	0.515738	0.0181168	1.04597	0.000407658	0.530231	0.00810502
237339	L3mbtl3	0.150284	0.57478	1.50641	0.000422404	1.35612	0.00101973
56312	Nupr1	0.573493	0.236684	2.86578	0.000423163	2.29229	0.00136878
19247	Ptpn11	0.518696	0.0160344	1.00494	0.000429096	0.486241	0.00999362
13639	Efna4	0.981947	0.0044679	1.30676	0.000434504	0.324814	0.0572406
68108	Snhg17	0.0616892	0.772899	1.20113	0.000441517	1.13944	0.000986882
27966	Rrp9	0.0802161	0.723199	1.24982	0.000444608	1.1696	0.000986882
192176	Flna	0.441978	0.0899894	1.50039	0.000444766	1.05841	0.00294852
235036	Ppan	0.238725	0.324337	1.43479	0.000448542	1.19606	0.00141779
14011	Etv6	0.199722	0.265265	1.05002	0.000448542	0.850297	0.00157383
26936	Mprip	0.35497	0.0864943	1.17216	0.000448542	0.817193	0.00308522
66892	Eif4e3	0.523377	0.215951	2.23862	0.000449542	1.71524	0.00136878
107652	Uap1	0.357374	0.117752	1.29301	0.000454564	0.935638	0.00234593
50935	St6galnac6	0.653983	0.0790499	1.93957	0.000458658	1.28558	0.00249166
16402	Itga5	0.878284	0.0747937	2.54879	0.000459921	1.67051	0.0022765
58859	Efemp2	0.318835	0.0793228	1.00304	0.000463643	0.684206	0.00313278
16878	Lif	0.021749	0.963118	2.10516	0.000468227	2.08341	0.000895909
330401	Tmcc1	0.596777	0.0212463	1.17437	0.000477236	0.577589	0.00750395
269713	Clip2	0.415182	0.0465069	1.06851	0.000477261	0.653328	0.00411027
11489	Adam12	0.047223	0.97211	5.26845	0.000478137	5.22123	0.000870948
67268	Myl12a	0.156932	0.484458	1.37239	0.000479725	1.21546	0.00143685
20163	Rsu1	-0.179844	0.305909	1.01569	0.000482405	1.19553	0.000616596
57875	Angptl4	-0.398576	0.333665	2.02056	0.000483252	2.41913	0.000642015
286940	Flnb	0.439536	0.0360045	1.05374	0.000483464	0.614201	0.00602647
224065	Uts2b	0.35116	0.407575	2.24031	0.000483464	1.88915	0.00116575
16172	Il17ra	0.751249	0.00910282	1.19059	0.000489297	0.43934	0.0219208
70097	Sash1	0.883413	0.00297581	1.02571	0.000493874	0.142293	0.309165
12388	Ctnnd1	0.730858	0.00810546	1.13324	0.000495244	0.402386	0.0338516
215418	Csrnp1	0.932914	0.0290061	1.9327	0.000496601	0.999788	0.00492373
13007	Csrp1	0.369673	0.286348	2.04118	0.000520302	1.67151	0.00189875
76687	Spcs3	-0.301284	0.163293	1.22927	0.000520302	1.53055	0.000569742
73690	Glipr1	-0.152305	0.408324	1.10071	0.000527626	1.25301	0.000742513
68337	Crip2	0.861295	0.0173715	1.55327	0.000529573	0.691976	0.0103095
18514	Pbx1	0.23	0.281977	1.25606	0.000532682	1.02606	0.00207813
18301	Fxyd5	0.909652	0.214919	3.65104	0.000536152	2.74139	0.0012437
399558	Flrt2	-0.203129	0.563137	1.80483	0.000536152	2.00796	0.000812088
246710	Rhobtb2	0.55966	0.0387592	1.31571	0.000537833	0.756047	0.00564488
235584	Dusp7	-0.0795617	0.849331	1.94388	0.000539915	2.02344	0.000900576
70310	Plscr3	0.506758	0.0247985	1.02945	0.000552364	0.522689	0.009279
67655	Ctdp1	0.799668	0.00529573	1.05295	0.000552364	0.253285	0.090719
26611	Rcn2	0.350182	0.296855	1.91707	0.000556126	1.56689	0.00190975
66143	Eef1e1	0.283769	0.193273	1.16051	0.000556916	0.876738	0.0022765
106248	Qtrt2	0.0740348	0.78411	1.3579	0.000558043	1.28386	0.0011448
26939	Polr3e	0.332273	0.161945	1.27177	0.000576649	0.939493	0.00258614
12876	Cpe	0.125836	0.588207	1.32653	0.00057756	1.2007	0.00156793
329384	Ptrh1	0.621247	0.0814245	1.74442	0.00057756	1.12317	0.00327562
50768	Dlc1	1.56801	0.116811	4.56074	0.00059467	2.99273	0.00247187
110521	Hivep1	-0.158261	0.509138	1.25831	0.000598679	1.41657	0.000822895
208431	Shroom4	0.904463	0.0515371	2.13568	0.000619897	1.23122	0.0040314
14086	Fscn1	0.862478	0.0460139	1.98334	0.000619897	1.12086	0.00472459
224090	Tmem44	0.195621	0.620334	1.91883	0.00062343	1.72321	0.00128798
19221	Ptgfrn	0.503694	0.0293065	1.05821	0.000629208	0.554518	0.0106593
223701	Mkl1	0.952458	0.00913297	1.43223	0.000630517	0.479768	0.0395238
108150	Galnt7	-0.0299485	0.888724	1.03204	0.000635382	1.06199	0.00102695
71461	Ptk7	0.413027	0.260987	1.8232	0.000643317	1.41017	0.00196037
20271	Scn5a	0.231097	0.840132	4.63737	0.00064375	4.40627	0.00110618
381651	Odaph	1.46074	0.231021	5.69771	0.000645911	4.23698	0.00114396
68184	Denr	0.588076	0.03136	1.24192	0.000645911	0.65384	0.00930269
259300	Ehd2	0.412188	0.0494851	1.01024	0.000645911	0.598057	0.00627469
54667	Atp8b2	0.197503	0.496359	1.51875	0.000645911	1.32125	0.00163358
51789	Tnk2	0.912738	0.00901295	1.34977	0.000647555	0.437032	0.0445937
207683	Igsf11	0.753998	0.0102194	1.15151	0.0006604	0.39751	0.0391845
108897	Aif1l	0.51284	0.25773	2.22177	0.0006683	1.70893	0.00203167
22687	Zpr1	0.253756	0.333824	1.45028	0.000674944	1.19652	0.00229357
73212	3110082I17Rik	0.514567	0.103176	1.49897	0.000677754	0.984399	0.00350822
12759	Clu	1.43881	0.086045	4.39375	0.00067947	2.95495	0.00502987
59014	Rrs1	0.143248	0.593461	1.32683	0.000694757	1.18358	0.00158265
12306	Anxa2	0.514768	0.0522897	1.2819	0.000705561	0.767128	0.0075678
667772	Myh15	1.93649	0.0662669	4.44804	0.000709509	2.51155	0.00485709
12476	Cd151	0.470684	0.0367236	1.0292	0.000710922	0.558511	0.010608
20440	St6gal1	0.400778	0.060533	1.03515	0.000714327	0.63437	0.0069252
20588	Smarcc1	0.434929	0.056372	1.09155	0.000721977	0.656619	0.00735005
15200	Hbegf	-0.42861	0.128977	1.31179	0.000724383	1.7404	0.000631071
234356	Csgalnact1	0.249731	0.363093	1.37339	0.000730505	1.12366	0.0021041
17082	Il1rl1	0.755353	0.180363	2.58663	0.000730505	1.83128	0.0024844
100043424	Gm14005	0.912677	0.0343516	1.80517	0.000737345	0.892492	0.00779592
239393	Lrp12	0.0775606	0.810195	1.44283	0.000759845	1.36527	0.00142397
76566	Rflnb	0.985771	0.0479421	2.14136	0.000760669	1.15559	0.00542118
20498	Slc12a4	0.319467	0.121772	1.03267	0.000761355	0.713205	0.00441068
328232	Gfod1	0.949594	0.0182171	1.56267	0.000770529	0.613075	0.0194564
71910	Plpp5	0.959051	0.00336396	1.02121	0.000772078	0.0621607	0.663114
67179	Ccdc25	0.773576	0.0102828	1.13507	0.000773233	0.361497	0.0554567
72981	Thap12	-0.167388	0.373431	1.01197	0.000773233	1.17936	0.000918591
11443	Chrnb1	0.127837	0.641203	1.32388	0.000783823	1.19604	0.00179422
108673	Ccdc86	0.496747	0.073492	1.27989	0.000797679	0.78314	0.00606933
246154	Vasn	0.822887	0.0129228	1.27023	0.000808743	0.44734	0.0444062
66290	Atp6v1g1	0.564756	0.075263	1.51029	0.000811266	0.945532	0.00685867
94218	Cnnm3	0.851559	0.0065755	1.07287	0.00081457	0.221307	0.159747
238328	Vash1	0.726294	0.26329	2.93012	0.000826934	2.20383	0.00212914
17869	Myc	0.105061	0.814348	1.95885	0.000829394	1.85379	0.00156793
56526	Sept6	0.00767359	0.975052	1.02029	0.000833663	1.01261	0.00144717
226841	Vash2	0.679374	0.0376267	1.35754	0.000845489	0.678164	0.0107282
14201	Fhl3	0.462238	0.0717967	1.15177	0.000845779	0.689531	0.00663601
69259	Kctd5	0.52105	0.0353324	1.04861	0.000851055	0.527563	0.0129688
67134	Nop56	0.0062446	0.979873	1.0747	0.000859075	1.06846	0.00155251
74168	Zdhhc16	0.287863	0.163916	1.0305	0.000859075	0.742641	0.00459379
232943	Klc3	0.808538	0.0375809	1.58334	0.000875341	0.774802	0.0103772
320487	Heatr5a	0.377609	0.0962456	1.07275	0.000898805	0.695138	0.00671954
16885	Limk1	-0.1913	0.480881	1.22899	0.000905739	1.42029	0.00100517
381605	Tbc1d2	0.557074	0.0522897	1.22399	0.000912406	0.666916	0.00905673
214239	A430105I19Rik	0.842447	0.0195279	1.40933	0.000917576	0.566884	0.034412
22174	Tyro3	1.44606	0.0631131	3.21221	0.000917576	1.76615	0.00429744
14758	Gpm6b	-0.0252433	0.96137	2.18774	0.00092584	2.21299	0.00156007
245007	Zbtb38	0.930638	0.00492744	1.06355	0.000936121	0.132911	0.437931
328162	Trmt61a	-0.245443	0.487208	1.52068	0.00095547	1.76613	0.00105436
66725	Lrrk2	0.4614	0.150759	1.49053	0.000999208	1.02913	0.00497724
242126	Slc22a15	0.39253	0.218449	1.43382	0.00101104	1.04129	0.00365078
58250	Chst11	0.377864	0.428588	2.10613	0.00102105	1.72826	0.00239361
54635	Pdgfc	0.633948	0.0367075	1.25977	0.00103227	0.625823	0.0193658
108075	Ltbp4	0.682851	0.0653162	1.53657	0.00103979	0.853714	0.00810502
78749	Filip1l	0.758451	0.0400988	1.53844	0.00106826	0.779987	0.0178395
67533	Ppfibp1	0.741285	0.0157525	1.13036	0.00108129	0.389075	0.0678724
19274	Ptprm	0.412589	0.216406	1.46509	0.00109029	1.0525	0.00394691
67149	Nkain1	0.422937	0.372057	2.08316	0.00109249	1.66022	0.0027504
20708	Serpinb6b	-0.118357	0.578137	1.02979	0.0010947	1.14815	0.001338
104383	Rcor2	0.732149	0.342815	3.23359	0.00109958	2.50144	0.00252392
20515	Slc20a1	0.623925	0.039135	1.23885	0.00110766	0.614923	0.0184846
14066	F3	0.726834	0.0285373	1.2555	0.00112413	0.528666	0.0257739
232313	Gxylt2	0.657923	0.0204824	1.04036	0.00112642	0.38244	0.0435488
13047	Cux1	0.705446	0.0137153	1.02066	0.00113432	0.315211	0.0954193
16897	Llgl1	0.74753	0.0176832	1.15391	0.00113875	0.406379	0.0645255
216835	Usp43	0.763563	0.19268	2.44206	0.00117463	1.67849	0.00379389
18822	Plod1	0.346825	0.124015	1.01319	0.00117463	0.666363	0.0074832
15937	Ier3	-0.366182	0.39154	1.83168	0.00117463	2.19787	0.0011828
435684	Shf	0.871501	0.0327148	1.52658	0.00117778	0.655076	0.0204788
67974	Ccny	0.656078	0.0471523	1.37207	0.00117888	0.715997	0.0184579
20130	Rras	0.495438	0.0961965	1.26196	0.00118069	0.766526	0.00836371
21346	Tagln2	0.367752	0.184657	1.28643	0.00119801	0.918679	0.00651243
68267	Slc25a22	0.639951	0.12401	1.73432	0.00121325	1.09437	0.00638292
16570	Kif3c	0.265161	0.272339	1.10363	0.00121325	0.838466	0.00455953
109624	Cald1	0.434363	0.130819	1.29941	0.00125312	0.865044	0.00854823
50875	Tmod3	0.319052	0.163944	1.04772	0.00125477	0.728664	0.00737371
26422	Nbea	-0.0930705	0.704932	1.04064	0.00126329	1.13371	0.00154243
16202	Ilk	0.167523	0.42716	1.00428	0.00126329	0.836757	0.00396763
240334	Pcyox1l	0.551663	0.0490923	1.09664	0.00130825	0.544975	0.0173616
269152	Kif26b	-0.0349772	0.986332	6.53329	0.00130825	6.56827	0.00225037
66943	Pqlc1	0.407308	0.193582	1.31886	0.00131338	0.911552	0.00560273
66612	Ormdl3	0.188854	0.521416	1.29984	0.00132093	1.11099	0.00322205
18951	Sept5	1.32132	0.0557898	2.59736	0.00132213	1.27604	0.0102667
66849	Ppp1r2	0.268696	0.244723	1.00771	0.00133594	0.739013	0.00525677
50765	Tfr2	0.997604	0.0661965	2.11088	0.00133594	1.11328	0.0101227
432466	Gm5424	0.816045	0.656103	6.59235	0.00135012	5.7763	0.0019579
227801	Dennd1a	0.224741	0.451589	1.27564	0.00136145	1.0509	0.00350052
20706	Serpinb9b	0.155817	0.582666	1.19914	0.00136145	1.04333	0.00309415
244745	Dpy19l1	0.0482671	0.900591	1.61259	0.00136331	1.56432	0.00259064
14609	Gja1	0.336705	0.176278	1.10214	0.00137478	0.765431	0.00723027
77552	Shisa4	0.0614867	0.830762	1.14886	0.00137573	1.08737	0.00252392
386612	Thoc6	0.696063	0.0189391	1.02509	0.00140227	0.32903	0.0783315
23790	Coro1c	0.651091	0.0384689	1.2153	0.00140483	0.564209	0.0325398
320184	Lrrc58	0.453797	0.101077	1.18162	0.00141214	0.727827	0.0123838
229302	Tm4sf4	0.40108	0.103824	1.05877	0.0014277	0.657692	0.0123105
22240	Dpysl3	0.308202	0.218936	1.06193	0.00143496	0.753723	0.00606933
13079	Cyp21a1	0.773875	0.309073	3.02796	0.00145111	2.25408	0.00338226
56857	Slc37a2	0.513152	0.543703	3.20849	0.00149787	2.69533	0.00307497
215280	Wipf1	0.201397	0.568793	1.43095	0.00150862	1.22956	0.00331935
17308	Mgat1	0.923127	0.00683664	1.02991	0.00150964	0.106786	0.565512
54614	Prpf40b	-0.0350979	0.905061	1.09583	0.00151124	1.13093	0.00209395
67839	Gpsm1	0.970342	0.00864619	1.12868	0.00152077	0.158336	0.368157
216963	Git1	0.855469	0.010964	1.07749	0.00154464	0.222022	0.246192
17355	Aff1	0.879015	0.00783952	1.0096	0.00154464	0.13058	0.478662
11898	Ass1	2.49194	0.213052	7.34802	0.0015809	4.85608	0.00356843
66350	Pla2g12a	0.200765	0.403147	1.00632	0.00158126	0.805555	0.00446268
67065	Polr3d	0.328347	0.263304	1.2039	0.00160207	0.875554	0.00591945
72333	Palld	1.02563	0.117372	2.47215	0.00171508	1.44652	0.00783827
18011	Neurl1a	0.573429	0.186135	1.68781	0.00176499	1.11438	0.00755905
16478	Jund	0.881476	0.0174358	1.21178	0.00179152	0.330306	0.158716
70701	Nipal1	0.187031	0.675102	1.66859	0.0018414	1.48155	0.00348206
74145	F13a1	1.45203	0.459926	6.56313	0.0018733	5.1111	0.00699588
12297	Cacnb3	0.506022	0.0705058	1.07575	0.00189734	0.569732	0.0262353
271305	Phf21b	1.22695	0.0562691	2.26304	0.0019021	1.03609	0.0180575
76448	Ppp1r18	0.578059	0.0790499	1.24457	0.00190655	0.666508	0.0197911
503610	Zdhhc18	0.879519	0.0201963	1.19944	0.00198024	0.319919	0.132141
100210	Gpn2	0.494825	0.100577	1.11831	0.00198132	0.623483	0.0155534
216971	Fam222b	0.812644	0.035812	1.30152	0.00199545	0.48888	0.0515688
237253	Lrp11	-0.122868	0.684514	1.1035	0.00201904	1.22637	0.00211293
14163	Fgd1	1.18281	0.27754	3.91992	0.00202477	2.73711	0.00483806
56715	Rabgef1	0.376016	0.177388	1.08298	0.00202477	0.70696	0.010644
21807	Tsc22d1	0.961144	0.0269635	1.4603	0.00203052	0.499156	0.107011
235611	Plxnb1	0.854257	0.0110347	1.011	0.00203214	0.156739	0.411937
17758	Map4	0.252796	0.342159	1.12132	0.00204089	0.868526	0.00743272
230103	Npr2	-0.305027	0.783737	3.40204	0.00208461	3.70707	0.002525
239552	Apol8	1.64634	0.112318	3.66177	0.00208933	2.01543	0.00763843
14634	Gli3	1.29063	0.0981139	2.73427	0.00209648	1.44364	0.0119815
19122	Prnp	0.348034	0.268289	1.29524	0.00211242	0.947202	0.00891079
73710	Tubb2b	0.665007	0.0379942	1.08106	0.00212406	0.416055	0.0566974
225870	Rin1	0.0707604	0.786636	1.02869	0.00212824	0.957932	0.00421268
20619	Snap23	0.215419	0.489651	1.28423	0.0021596	1.06881	0.00581171
216795	Wnt9a	1.09964	0.435823	4.87177	0.00223556	3.77212	0.003818
233107	Kctd15	0.849531	0.100124	1.80849	0.00225257	0.958959	0.0167037
19038	Ppic	-0.0440693	0.880066	1.00658	0.00226467	1.05065	0.00280974
171504	Apobr	-0.191303	0.469482	1.01411	0.00227075	1.20542	0.00196037
71962	Gatsl3	0.157909	0.864354	2.8331	0.00229121	2.67519	0.00348206
75627	Snapc1	0.0714858	0.833485	1.15804	0.00230614	1.08655	0.00365299
11677	Akr1b3	0.43806	0.231885	1.36219	0.00231957	0.92413	0.00944486
52398	Sept11	0.388032	0.230248	1.28551	0.00238805	0.897479	0.0122642
17381	Mmp12	0.333056	0.887714	6.57515	0.00239913	6.24209	0.00341231
74127	Krt80	0.999322	0.191928	2.68819	0.00241735	1.68887	0.00810502
15370	Nr4a1	0.933321	0.130474	2.1369	0.00246492	1.20358	0.0139004
20907	Stx1a	0.518027	0.200812	1.45863	0.00246831	0.940605	0.0110177
70549	Tln2	0.240802	0.366366	1.06793	0.00248984	0.827123	0.00832269
623661	Lipt1	-0.338396	0.347804	1.2317	0.0024977	1.57009	0.00183224
12798	Cnn2	0.147221	0.602049	1.09906	0.00256214	0.951843	0.00622636
64085	Clstn2	-0.00582295	0.984676	1.00321	0.00258193	1.00903	0.00342723
12816	Col12a1	0.581341	0.253735	1.97316	0.00265393	1.39182	0.0125851
18003	Nedd9	0.994866	0.0228826	1.34415	0.00265393	0.349283	0.219877
12585	Cdr2	0.831273	0.116189	1.80976	0.00267265	0.978486	0.0176407
83397	Akap12	0.14213	0.846048	2.23516	0.00267758	2.09303	0.00411027
13653	Egr1	-0.393926	0.45732	1.70668	0.00270334	2.10061	0.00223227
20017	Polr1b	-0.0239505	0.939434	1.02713	0.0027105	1.05108	0.00356246
380629	Heca	0.730164	0.032627	1.08692	0.0027133	0.35676	0.122177
16874	Lhx6	0.977458	0.108012	2.04332	0.00272364	1.06586	0.0183028
215114	Hip1	0.524415	0.0765954	1.04055	0.00273221	0.516136	0.0410952
51801	Ramp1	0.629318	0.215398	1.76636	0.0027689	1.13704	0.011095
381175	Ccdc68	0.518106	0.161945	1.31542	0.00279351	0.797309	0.0172183
231287	Atp10d	0.9017	0.0388307	1.36625	0.00282403	0.464546	0.0896742
227358	Erfe	0.729735	0.267804	2.24192	0.00282403	1.51219	0.00969648
330695	Ctxn1	0.56504	0.1585	1.39001	0.00283467	0.824969	0.0170044
84004	Mcam	1.96766	0.0618372	3.34428	0.00284944	1.37663	0.0267115
269037	Ctif	0.250613	0.459926	1.20442	0.0028524	0.953802	0.00718712
240665	Ccnj	0.895173	0.016175	1.05349	0.00288053	0.158319	0.421334
229937	Znhit6	0.0763218	0.835688	1.17893	0.00291092	1.10261	0.00458844
12827	Col4a2	0.496247	0.0897855	1.0275	0.0029226	0.531248	0.0420213
16447	Ivl	1.00786	0.109015	2.06762	0.0029226	1.05977	0.0231552
13003	Vcan	0.377709	0.197726	1.05668	0.00293124	0.678967	0.0164429
242669	Azin2	0.177852	0.798848	2.12532	0.00296805	1.94747	0.00475457
70796	Zdhhc1	-0.0654369	0.865674	1.1872	0.00301273	1.25263	0.00341231
381232	Mirt1	-0.372105	0.480881	1.65938	0.0030213	2.03148	0.00249342
66153	Fbxo36	-0.335868	0.396455	1.29122	0.00306067	1.62709	0.00223227
18584	Pde8a	0.43947	0.153061	1.10284	0.00309301	0.663365	0.0233771
18824	Plp2	0.747567	0.0276054	1.01388	0.00311947	0.266309	0.210683
22351	Vill	0.737437	0.0303037	1.04062	0.00311947	0.303182	0.195464
67102	D16Ertd472e	1.18242	0.0554263	1.91496	0.00314629	0.732539	0.0576048
66734	Map1lc3a	0.251101	0.451623	1.16501	0.00319712	0.913905	0.00849873
19200	Pstpip1	0.625922	0.446054	2.66117	0.00323611	2.03525	0.0074832
26457	Slc27a1	0.405717	0.176936	1.01893	0.00327767	0.613209	0.0204666
216964	Trp53i13	0.514372	0.284391	1.60631	0.00330853	1.09194	0.0118148
270198	Pfkfb4	0.0995712	0.873259	1.81889	0.00348314	1.71932	0.00515451
19124	Procr	0.163983	0.760281	1.64006	0.00348598	1.47608	0.00579352
78575	B430319G15Rik	0.306281	0.471352	1.40328	0.00353444	1.097	0.00872349
93893	Pcdhb22	0.561585	0.301939	1.78039	0.00357716	1.21881	0.0119705
171580	Mical1	0.5285	0.528436	2.6071	0.00367437	2.0786	0.00770098
12630	Cfi	1.30659	0.32868	4.09965	0.00367458	2.79305	0.0116821
106369	Ypel1	-0.0623563	0.877648	1.18844	0.0036924	1.25079	0.00411027
58235	Nectin1	0.344655	0.642486	2.23609	0.00373815	1.89144	0.0069945
54132	Pdlim1	0.583191	0.333665	1.93768	0.00374905	1.35449	0.0116832
107094	Rrp12	0.0233296	0.948809	1.05486	0.00379407	1.03153	0.00555559
14404	Gabre	-0.00403651	0.991763	1.14884	0.00381734	1.15288	0.00494977
17133	Maff	0.487418	0.242137	1.39316	0.00382952	0.905741	0.01828
104215	Rhoq	0.591154	0.0705828	1.04195	0.00386693	0.450792	0.0859116
66181	Nop10	0.298103	0.38727	1.22322	0.00388893	0.925112	0.0133429
70350	Basp1	0.667402	0.0539368	1.07504	0.00392261	0.40764	0.126719
67263	Zswim6	0.594291	0.0691871	1.01776	0.0039323	0.423465	0.0805974
194401	Mical3	0.957445	0.0229868	1.14526	0.00401682	0.187817	0.425753
18132	Notch4	0.212728	0.822047	2.59709	0.00402523	2.38437	0.00611344
16597	Klf12	0.0751532	0.880066	1.40284	0.00404742	1.32769	0.00587052
217219	Fam171a2	1.05376	0.0590568	1.66695	0.0040635	0.613189	0.0894194
107522	Ece2	0.233204	0.551922	1.26986	0.00413219	1.03665	0.00955909
12578	Cdkn2a	0.58892	0.0749728	1.00993	0.00418896	0.421013	0.0787981
66222	Serpinb1a	0.137186	0.845391	1.92001	0.00431052	1.78282	0.00634683
14362	Fzd1	0.768031	0.0455751	1.11674	0.00437521	0.348711	0.164313
19395	Rasgrp2	0.263267	0.635278	1.64941	0.00448558	1.38614	0.00883619
232533	Stk38l	0.359137	0.261904	1.04466	0.00452934	0.685525	0.0224145
67619	Nob1	0.312513	0.325105	1.0289	0.00455119	0.716389	0.0176255
234686	Fhod1	0.640308	0.068245	1.05828	0.0045989	0.417972	0.105334
20713	Serpini1	-0.637672	0.302748	1.67246	0.00460558	2.31013	0.00283313
54725	Cadm1	0.22173	0.507808	1.14934	0.00463973	0.92761	0.0138009
53867	Col5a3	1.26519	0.499066	5.33083	0.00467225	4.06565	0.00699588
14282	Fosb	2.62291	0.130819	4.94181	0.00469319	2.3189	0.0343901
101543	Wtip	0.465537	0.282274	1.35145	0.00470229	0.885908	0.019042
277973	Slc9a5	0.404694	0.465419	1.72377	0.00472021	1.31908	0.0120466
18044	Nfya	0.864203	0.0324542	1.09757	0.00483355	0.233369	0.340387
74103	Nebl	0.236678	0.612397	1.3751	0.00500839	1.13842	0.0101954
56405	Dusp14	0.421922	0.266223	1.16301	0.00520174	0.741088	0.0249434
14600	Ghr	-0.173671	0.669485	1.26918	0.0052027	1.44285	0.00468807
73680	Zbtb8a	1.12023	0.0985726	1.93072	0.0053335	0.810486	0.0626383
233552	Gdpd5	0.307326	0.449655	1.24449	0.00533708	0.937163	0.0149148
69698	Slc52a3	0.881532	0.20138	2.00799	0.0053929	1.12645	0.0284574
27205	Podxl	0.391859	0.234152	1.01151	0.00543237	0.619648	0.0319425
13393	Dlx3	1.31945	0.0697619	2.02983	0.00546524	0.710375	0.101661
73173	Pcdh18	0.92657	0.205272	2.1217	0.00546524	1.19512	0.0309338
319371	D030028A08Rik	0.0867215	0.863312	1.33276	0.00551996	1.24604	0.00799999
77531	Anks1b	0.650118	0.404176	2.24882	0.00553598	1.59871	0.0146305
66406	Sac3d1	0.388813	0.234348	1.00502	0.00555287	0.616204	0.0331576
17299	Mettl1	-0.0569124	0.884769	1.04308	0.0055831	1.09999	0.00588586
19317	Qk	0.282875	0.39845	1.09293	0.0056668	0.81005	0.0220474
74648	S100pbp	0.185682	0.66404	1.21293	0.00575932	1.02724	0.011045
30927	Snai3	1.02949	0.0906331	1.69308	0.0057626	0.663591	0.0869893
18008	Nes	0.799138	0.363819	2.50609	0.00584523	1.70695	0.0170044
93840	Vangl2	1.03883	0.0562558	1.47094	0.00588373	0.432108	0.179322
626534	Gm6682	0.97391	0.0339513	1.18237	0.00589345	0.208456	0.425525
105785	Kdelr3	0.33275	0.551965	1.57688	0.00606908	1.24413	0.0135973
52857	Gramd1a	0.459515	0.311814	1.3385	0.00611175	0.87899	0.0252293
72400	Pinx1	0.250752	0.635855	1.46547	0.00614353	1.21472	0.0119665
64074	Smoc2	1.7675	0.332568	5.01768	0.00616309	3.25018	0.0113654
100040259	Gm16379	0.0798145	0.877272	1.31095	0.00617231	1.23114	0.00874446
432649	Gm5434	0.881143	0.10936	1.51176	0.00638994	0.630614	0.0858058
12400	Cbfb	0.484758	0.233734	1.25032	0.00638994	0.765565	0.0465791
215690	Nav1	0.55113	0.172355	1.16298	0.0063924	0.611848	0.0555751
16985	Lsp1	1.45028	0.110186	2.46222	0.00640708	1.01194	0.0690756
17089	Lyar	0.0130715	0.978289	1.12389	0.00662279	1.11082	0.00824714
68214	Gsto2	0.173543	0.677916	1.1364	0.00667866	0.962857	0.0126609
17684	Cited2	0.519822	0.261617	1.39483	0.00681817	0.875003	0.0410536
100217436	Snord93	0.0367221	0.953572	1.4111	0.00689548	1.37437	0.00883619
50780	Rgs3	1.09644	0.114628	1.86576	0.00697968	0.769323	0.0872267
68040	Zfp593	0.190537	0.625403	1.07356	0.00701779	0.883024	0.0147611
50786	Hs6st2	0.162268	0.918419	3.45141	0.00730792	3.28914	0.00919787
140629	Ubox5	-0.38694	0.406039	1.19674	0.0073183	1.58368	0.00410816
241950	Bbs12	-0.15859	0.71133	1.10453	0.00736622	1.26312	0.00606933
56421	Pfkp	0.125499	0.777027	1.18165	0.00779379	1.05615	0.0134586
19679	Pitpnm2	0.636527	0.153019	1.19902	0.00793822	0.562497	0.0814053
56470	Rgs19	0.405302	0.342159	1.17963	0.00795448	0.774332	0.0320728
270118	Maml2	-0.0994326	0.869123	1.41999	0.00802548	1.51942	0.00770686
14425	Galnt3	0.324274	0.366365	1.01981	0.0082629	0.695539	0.0337308
269604	Gpr157	1.28934	0.0908382	1.93801	0.00840466	0.648666	0.160026
94088	Trim6	0.757694	0.0617762	1.01655	0.00855787	0.258857	0.303166
67896	Ccdc80	0.0630847	0.904648	1.23917	0.00869734	1.17609	0.0116545
279653	Pcdh19	0.575724	0.301569	1.48219	0.00880812	0.906462	0.0396372
72556	Zfp566	-0.0470297	0.917518	1.03618	0.00889934	1.08321	0.00897428
107581	Col16a1	0.970658	0.0540645	1.22149	0.0091878	0.250828	0.392981
59033	Slc4a8	0.478967	0.305953	1.23851	0.00981612	0.759546	0.0495098
94249	Slc24a3	-0.0536674	0.934108	1.37325	0.0101757	1.42692	0.0103772
68867	Rnf122	0.459445	0.560115	1.9229	0.0101766	1.46345	0.022542
245684	Cnksr2	-0.488408	0.348786	1.20161	0.0105551	1.69002	0.00496761
226999	Slc9a2	0.870943	0.100459	1.28972	0.0106293	0.41878	0.208483
16177	Il1r1	0.948167	0.0421128	1.06874	0.0107589	0.120574	0.669138
19128	Pros1	-0.182611	0.730586	1.19702	0.0110756	1.37963	0.00852968
22750	Zfp9	-0.521224	0.315494	1.17121	0.011082	1.69244	0.00481113
13032	Ctsc	0.140821	0.71949	1.00675	0.0111386	0.865927	0.0225316
320398	Lrig3	-0.0804148	0.874267	1.10018	0.0112603	1.1806	0.0105267
625018	C4a	0.229353	0.706584	1.41571	0.0113766	1.18636	0.0212461
68737	Angel1	0.439819	0.446685	1.41556	0.0116465	0.975745	0.0382868
18173	Slc11a1	1.43957	0.060649	1.74975	0.0119571	0.310179	0.470639
93891	Pcdhb20	1.20645	0.177831	2.13771	0.011976	0.931255	0.109023
13642	Efnb2	0.773598	0.0793228	1.05203	0.0120054	0.278432	0.362454
100042498	Mir22hg	0.623618	0.153102	1.09792	0.0121465	0.474301	0.16534
239096	Cdh24	0.630153	0.194596	1.17897	0.0121465	0.548814	0.111464
93888	Pcdhb17	0.125177	0.809926	1.15439	0.0124476	1.02922	0.0191509
67815	Sec14l2	0.439432	0.429396	1.34456	0.0125752	0.905126	0.0430669
104156	Etv5	-0.658691	0.287056	1.30959	0.0125967	1.96828	0.00504788
73569	Vgll3	-0.00986142	0.984676	1.08694	0.0130385	1.0968	0.0141812
67752	Ppp1r32	0.362157	0.590441	1.54109	0.0133358	1.17894	0.0322376
18227	Nr4a2	-0.406235	0.391507	1.04639	0.0137337	1.45263	0.00621301
19009	Pou6f1	-0.247816	0.594691	1.02336	0.013753	1.27118	0.00823845
54646	Ppp1r3f	0.129987	0.800394	1.11207	0.0140217	0.98208	0.0220772
68147	Gar1	0.28874	0.649032	1.41015	0.0143139	1.12141	0.0297401
66532	Rep15	0.808902	0.123945	1.20352	0.0143386	0.394614	0.24894
75746	Morc4	-0.323681	0.511205	1.07436	0.0144413	1.39804	0.00770686
69159	Rhebl1	0.206436	0.707852	1.22308	0.0144417	1.01665	0.0270305
77446	Heg1	0.13656	0.878129	1.77511	0.0144492	1.63855	0.0199678
67876	Coq10b	0.920791	0.0984743	1.28028	0.0144789	0.359492	0.342766
110310	Krt7	0.775658	0.277362	1.63806	0.0152145	0.862399	0.0894868
58802	Kcnmb4	0.243824	0.72094	1.45429	0.015907	1.21047	0.0295409
245469	Pdzd4	0.634135	0.363819	1.57806	0.0164994	0.943924	0.0722108
384009	Glipr2	0.635206	0.478633	1.95336	0.0169343	1.31815	0.050493
14182	Fgfr1	1.04032	0.189219	1.74347	0.0171513	0.703154	0.163967
381845	Rnf225	-0.199983	0.767487	1.32325	0.0172362	1.52323	0.0128133
14828	Hspa5	0.363242	0.477544	1.24055	0.0174287	0.877306	0.0680823
15507	Hspb1	0.718071	0.352759	1.71428	0.0175493	0.996208	0.0784877
68875	Tmcc2	2.41617	0.152382	3.6345	0.0175758	1.21833	0.16884
83490	Pik3ap1	0.040547	0.942669	1.07198	0.0175985	1.03143	0.0220474
75957	Mir17hg	0.69694	0.287815	1.46764	0.0177237	0.770698	0.101661
66953	Cdca7	0.0515958	0.947352	1.41174	0.0178002	1.36014	0.0212633
20360	Sema6c	0.751095	0.134558	1.08448	0.0186291	0.33339	0.309462
239546	Zfp647	0.52428	0.364712	1.27017	0.0194742	0.745885	0.0871107
66616	Snx9	0.777903	0.17242	1.23411	0.0195398	0.456204	0.241124
228807	Zfp341	0.714666	0.183477	1.14486	0.0202936	0.430195	0.234318
270151	Nlrx1	0.507518	0.40627	1.30475	0.020847	0.797234	0.0856262
320554	Tcp11l1	0.229215	0.696267	1.1799	0.0212476	0.950682	0.0433699
66993	Smarcd3	0.509237	0.356162	1.16653	0.0227175	0.657293	0.109575
56745	C1qtnf1	0.396899	0.441663	1.08035	0.0231678	0.683448	0.0858088
56306	Fam60a	0.145144	0.883093	1.71829	0.0236363	1.57315	0.0314198
77810	A930015D03Rik	-0.364261	0.557674	1.16169	0.0237375	1.52595	0.0118826
100041269	100041269	0.218024	0.703335	1.1036	0.0245845	0.885577	0.0488279
320844	Amigo3	0.0384889	0.951154	1.0382	0.0249336	0.999711	0.0297501
20365	Serf1	-0.138467	0.816348	1.07117	0.0255351	1.20963	0.0191509
18612	Etv4	-0.522258	0.439606	1.23587	0.0258127	1.75813	0.0106955
50524	Sall2	0.392718	0.539003	1.26579	0.0259625	0.873075	0.0744292
11931	Atp1b1	0.159158	0.776494	1.11122	0.0285806	0.952058	0.0569804
100302601	Snord83b	0.193304	0.737929	1.04946	0.0297581	0.856153	0.055389
11465	Actg1	0.606789	0.269231	1.09311	0.0300186	0.486319	0.23058
19896	Rpl10a	0.590599	0.257573	1.02689	0.0301373	0.436292	0.24732
170829	Tram2	0.44721	0.610409	1.60429	0.0306688	1.15708	0.0751641
14027	Evpl	0.922693	0.240308	1.4883	0.0323601	0.565612	0.27584
20753	Sprr1a	0.712671	0.17717	1.02532	0.033281	0.312644	0.455738
12291	Cacna1g	0.790905	0.269109	1.3357	0.0356642	0.544795	0.265978
14489	Mtpn	-0.088922	0.880904	1.01386	0.0425597	1.10278	0.0392195

## Sheet: early_down
ENTREZID	GENESYMBOL	LogFC(veh.vs.TGFb2h)	adj.P.val(veh.vs.TGFb2h)	LogFC(veh.vs.TGFb12h)	adj.P.val(veh.vs.TGFb12h)	LogFC(TGFb2h.vs.TGFb12h)	adj.P.val(TGFb2h.vs.TGFb12h)
99662	Eps8l3	-1.58191	0.0477934	-3.72599	0.00268975	-2.14408	0.0355206
232339	Ankrd26	-1.0804	0.0465069	-0.538355	0.135085	0.542042	0.182181
224093	Fam43a	-1.48087	0.0459899	-1.03451	0.054307	0.446363	0.425977
75424	Zfp820	-1.58551	0.0445612	-0.696141	0.157774	0.88937	0.142102
17132	Maf	-1.13718	0.0445612	-1.566	0.00676789	-0.428824	0.345688
63828	Fn3k	-1.68437	0.0432351	-6.7438	0.000458658	-5.05943	0.00303783
21950	Tnfsf9	-1.35801	0.041651	-2.11767	0.00479314	-0.759656	0.198163
73086	Rps6ka5	-1.10141	0.0409786	-1.00089	0.0219905	0.100513	0.811077
106064	AW549877	-1.08511	0.040213	-0.711581	0.0666629	0.373534	0.317073
14760	Gpr19	-1.01394	0.039928	-0.35294	0.246084	0.661004	0.0814956
54384	Mtmr7	-1.72401	0.0399177	-2.24143	0.00769174	-0.517415	0.461413
73451	Zfp763	-1.00298	0.0390764	-0.532947	0.101231	0.470033	0.185221
192287	Slc25a36	-1.25112	0.0384689	-1.00975	0.0316832	0.241368	0.573097
330914	Arhgap32	-1.7481	0.0379942	-5.26227	0.00068546	-3.51417	0.00664497
16011	Igfbp5	-1.91261	0.03724	-4.84329	0.00136479	-2.93068	0.017355
77996	Cutal	-1.16256	0.0362439	-2.09317	0.0023855	-0.930611	0.0684793
237877	Atad5	-1.04437	0.0361454	-1.16815	0.00964789	-0.123775	0.744361
212070	Clrn3	-1.28013	0.0350539	-4.0344	0.000900768	-2.75427	0.00699588
170772	Glcci1	-1.08064	0.0350539	-1.5271	0.00455119	-0.446468	0.269425
75541	Nat8f4	-1.34455	0.0347514	-0.734814	0.0782463	0.609736	0.188532
50997	Mpp2	-1.01322	0.033498	-0.812933	0.0258215	0.20029	0.553364
15902	Id2	-1.70062	0.0333734	-3.60458	0.00112642	-1.90395	0.0176681
328274	Zfp459	-1.24348	0.032627	-0.765612	0.0543451	0.47787	0.251011
66540	Fam107b	-1.14937	0.032627	-1.34352	0.00704853	-0.194149	0.596443
100637	N4bp2l1	-1.42046	0.0319812	-1.22727	0.0181068	0.193181	0.696116
384763	Zfp667	-1.17882	0.0318461	-0.977386	0.0216252	0.201437	0.610801
238690	Zfp458	-1.03219	0.0315733	-0.327798	0.248555	0.704391	0.0566622
21898	Tlr4	-1.13117	0.0303847	-1.81974	0.00237768	-0.688564	0.100878
19339	Rab3a	-1.85734	0.0303109	-1.40239	0.0241142	0.454952	0.471075
114615	Elac1	-1.26121	0.0302592	-0.483887	0.160064	0.777325	0.0762092
241627	Wdr76	-1.05796	0.0297741	-1.32272	0.00538632	-0.264759	0.464205
70082	Lysmd2	-1.37409	0.0294725	-2.30817	0.00266038	-0.934087	0.103137
107146	Glyat	-1.11984	0.0292538	-5.40513	0.000374854	-4.28529	0.00187316
210035	Nemp1	-1.30027	0.0289656	-1.64035	0.00526388	-0.34008	0.45312
407795	BC030870	-1.14955	0.0289137	-2.83758	0.000826934	-1.68802	0.0109999
338351	Akap17b	-1.34277	0.0288767	-1.60405	0.00606908	-0.26128	0.576123
223332	Ranbp3l	-1.17985	0.0286097	-5.39636	0.000516485	-4.21652	0.00251604
211135	D130040H23Rik	-1.39242	0.0277077	-1.00429	0.0275034	0.388125	0.383056
268512	Slc26a11	-1.46792	0.0276236	-4.51148	0.000965328	-3.04355	0.00770686
12448	Ccne2	-1.33774	0.0274138	-2.32744	0.00211242	-0.989707	0.0771299
235956	Zfp825	-1.19133	0.0255653	-0.944661	0.0189133	0.246671	0.502157
381067	Zfp229	-1.11851	0.0252391	-0.265362	0.340272	0.853145	0.0308912
14245	Lpin1	-1.10075	0.0233652	-2.28815	0.000769293	-1.1874	0.0148623
14537	Gcnt1	-1.66951	0.0231523	-4.25534	0.00127187	-2.58583	0.0139541
394436	Ugt1a1	-1.45326	0.0228826	-3.99864	0.000657606	-2.54538	0.00702911
17311	Kitl	-1.16402	0.022383	-2.26355	0.000647825	-1.09952	0.0143743
212569	Zfp273	-1.33735	0.0223018	-0.513851	0.128725	0.823501	0.0590923
19260	Ptpn22	-1.25454	0.0222681	-3.72215	0.000454076	-2.46761	0.00433034
100040766	Mroh2a	-1.07416	0.022128	-3.83848	0.000354819	-2.76432	0.0024844
20452	St8sia4	-2.67622	0.0220213	-4.812	0.00306067	-2.13577	0.0969424
71769	Bbs10	-1.17491	0.0218891	-0.817382	0.0241264	0.35753	0.301781
210104	Zfp658	-1.00797	0.0205881	-0.150881	0.525108	0.85709	0.0165779
27219	Sgk2	-1.74036	0.0204116	-7.18739	0.000244884	-5.44703	0.00149575
243382	Ppm1k	-1.15113	0.0202425	-0.911536	0.0145781	0.239591	0.470606
170826	Ppargc1b	-1.52801	0.019461	-2.00954	0.00300443	-0.481532	0.327386
238722	Zfp72	-1.30908	0.0188915	-0.500426	0.115968	0.808649	0.0504681
236790	Ints6l	-1.13139	0.0188824	-1.46762	0.00286276	-0.336226	0.330688
240041	Zfp945	-1.50887	0.0188459	-0.781219	0.0495434	0.727653	0.107961
320343	Lypd6	-1.94673	0.0184584	-1.81303	0.00753431	0.133701	0.829952
217588	Mbip	-1.62944	0.0182308	-1.73015	0.00520233	-0.100706	0.841368
622434	Arhgef26	-1.23409	0.0179311	-2.36086	0.000974928	-1.12678	0.0286777
382253	Cdkl5	-1.03313	0.0176153	-0.468751	0.0754849	0.564378	0.067159
17864	Mybl1	-1.50208	0.0174924	-1.87665	0.00312611	-0.374566	0.42009
111002	Marcksl1-ps4	-1.59227	0.0174358	-2.49552	0.00183673	-0.903253	0.111196
414108	9230114K14Rik	-1.08359	0.0171335	-1.25005	0.00360855	-0.166458	0.593851
271221	Rubcnl	-2.26869	0.016563	-3.2816	0.00243862	-1.01291	0.205314
140917	Dclre1b	-1.13555	0.016563	-0.814193	0.0165726	0.321358	0.299297
17858	Mx2	-2.20296	0.0165479	-4.43628	0.00133594	-2.23332	0.0335805
14236	Foxn2	-1.15753	0.0161078	-0.853877	0.0152235	0.303653	0.329201
78751	Zc3h6	-1.52492	0.0160658	-0.922971	0.0263452	0.601949	0.162472
269423	Abhd18	-1.25188	0.0160344	-1.43186	0.00353104	-0.179978	0.618575
74637	Shpk	-1.02473	0.0158305	-1.38857	0.00203052	-0.363847	0.224387
77128	Crebrf	-1.32889	0.015497	-0.818513	0.0316832	0.510377	0.151601
214804	Syde2	-1.4147	0.0153912	-0.475279	0.129197	0.939418	0.0326999
213393	8430408G22Rik	-4.12175	0.0153199	-9.48472	0.00106393	-5.36297	0.0207144
227094	Nemp2	-1.11589	0.0150966	-1.75905	0.00124836	-0.643163	0.0796718
353504	Dio3os	-2.20467	0.0148998	-8.64667	0.00133623	-6.44201	0.00678864
233987	Zfp958	-1.06615	0.0148099	-0.292974	0.221035	0.773174	0.0220384
245945	Rbm47	-1.0031	0.0146751	-2.73599	0.000197092	-1.7329	0.00182353
14825	Cxcl1	-2.553	0.0140275	-3.69948	0.00262585	-1.14648	0.208178
20348	Sema3c	-1.18583	0.013941	-2.86848	0.000213296	-1.68265	0.00251523
170742	Sertad3	-1.07579	0.013941	-0.259786	0.25858	0.816004	0.0176237
114713	Rasa2	-1.08222	0.0137396	-0.738379	0.0187929	0.343838	0.213435
22033	Traf5	-1.4473	0.0130935	-1.21844	0.00743877	0.22886	0.550183
52609	Cbx7	-1.33184	0.013004	-1.40858	0.0036376	-0.076742	0.83917
224014	Fgd4	-1.0719	0.0119951	-1.67963	0.000855003	-0.60773	0.0550756
20855	Stc1	-3.22703	0.0116631	-6.68771	0.000503359	-3.46068	0.0161343
215748	Cnksr3	-1.09515	0.0115651	-0.351953	0.13453	0.743196	0.0224997
73284	Ddit4l	-1.06326	0.0114747	-0.689261	0.0164355	0.373998	0.165036
226098	Hectd2	-1.21799	0.0112039	-1.25307	0.00343231	-0.0350839	0.915986
20311	Cxcl5	-3.38327	0.0110778	-6.97709	0.00273414	-3.59382	0.0451013
241062	Pgap1	-1.01166	0.0110302	-1.75809	0.000629208	-0.746437	0.0269786
19735	Rgs2	-2.37029	0.0106859	-1.70525	0.00870961	0.665043	0.277846
66816	Thap2	-1.03136	0.0104294	-0.517156	0.0367624	0.514201	0.0595253
67607	Zfp788	-1.14653	0.0100882	-0.328084	0.159115	0.818442	0.0165461
231570	A830010M20Rik	-1.16189	0.0100882	-1.27008	0.00255634	-0.108189	0.714487
100040608	Fancf	-1.34919	0.0100123	-0.503849	0.0754682	0.845343	0.027219
320204	Etfbkmt	-1.90121	0.0100123	-1.63688	0.00513153	0.264328	0.5832
215512	Fam117a	-1.202	0.00999102	-0.511053	0.05356	0.690945	0.0366338
11504	Adamts1	-1.02088	0.00961591	-3.24165	0.000114615	-2.22078	0.000873239
93681	Zkscan8	-1.00779	0.00947664	-0.031034	0.884259	0.976756	0.00516127
19013	Ppara	-2.35398	0.00919668	-2.13079	0.00391868	0.223189	0.714601
380863	Tmem171	-1.32496	0.00913297	-1.4258	0.00242339	-0.100838	0.764584
223864	Rapgef3	-1.26365	0.00901295	-1.97734	0.000769933	-0.713689	0.0589094
69847	Wnk4	-1.0431	0.0089447	-3.66492	0.000149233	-2.62182	0.00105436
212398	Frat2	-1.20837	0.00874667	-0.97813	0.00573853	0.230239	0.406507
232288	Frmd4b	-1.19943	0.00843205	-1.59111	0.00110146	-0.391677	0.18924
14048	Eya1	-1.75432	0.00826323	-3.40548	0.000556382	-1.65116	0.0176144
214424	Parp16	-1.04807	0.00813865	-0.676519	0.0119823	0.371552	0.128581
170770	Bbc3	-1.31316	0.0080672	-0.391272	0.118235	0.921889	0.0141812
74253	Klrg2	-2.08932	0.00806078	-1.45251	0.00741629	0.636814	0.202403
230661	Tesk2	-1.09037	0.00804771	-1.25341	0.00163162	-0.163038	0.517203
57895	Ccdc126	-1.28737	0.00768291	-1.54088	0.00140483	-0.253513	0.406869
329735	4933431E20Rik	-1.41835	0.00765958	-1.76563	0.00128977	-0.347279	0.316876
66412	Arrdc4	-1.65365	0.00754236	-0.714163	0.0342161	0.939489	0.0307972
80290	Gpr146	-1.87395	0.00742599	-2.47766	0.00117664	-0.60371	0.224196
77864	Ypel2	-1.11716	0.00698092	-2.13841	0.000306121	-1.02126	0.00853844
108115	Slco4a1	-1.65678	0.00688251	-2.68568	0.000539422	-1.0289	0.033864
228993	Slc17a9	-2.16093	0.00688251	-2.57716	0.00139701	-0.416225	0.437931
56349	Net1	-1.09818	0.00686127	-1.30984	0.00118416	-0.211665	0.357225
67035	Dnajb4	-1.1482	0.0068563	-0.170278	0.410692	0.977918	0.00615121
53412	Ppp1r3c	-4.72207	0.00683664	-7.62383	0.000550275	-2.90176	0.0613097
207278	Fchsd2	-1.21219	0.00683664	-1.18549	0.00243656	0.0266984	0.925328
99929	Tiparp	-1.12465	0.00682302	-0.545438	0.0283342	0.579209	0.0371599
11484	Aspa	-1.1541	0.006805	-5.27248	0.000132524	-4.11837	0.000683604
20324	Cavin2	-1.09324	0.00672791	-1.3411	0.00108248	-0.247856	0.300591
75698	Fam35a	-1.15945	0.00672791	-0.383843	0.0807566	0.775605	0.0141066
207798	Gramd1c	-1.67378	0.00667469	-0.901189	0.014663	0.772591	0.0560544
54710	Hs3st3b1	-1.21902	0.00662479	-1.48749	0.00109496	-0.268475	0.322998
20297	Ccl20	-3.32167	0.00661697	-7.26811	0.000325053	-3.94643	0.00828395
71764	C2cd2l	-1.19199	0.00647347	-0.760417	0.00955067	0.43157	0.104574
433022	Plcxd2	-1.48977	0.00643448	-2.27613	0.000635382	-0.78636	0.0604088
667370	Ifit3b	-3.12154	0.00622439	-6.4702	0.000260694	-3.34866	0.00816168
68041	Mid1ip1	-1.16274	0.00614646	-1.70593	0.000483464	-0.543189	0.0480305
68044	Chac2	-1.21147	0.00596836	-1.8804	0.000482405	-0.668925	0.0411868
16890	Lipe	-1.11829	0.00595339	-0.982356	0.00291113	0.135933	0.556429
219094	Khnyn	-1.21424	0.00578336	-1.17829	0.00214696	0.0359478	0.886788
11601	Angpt2	-1.40073	0.0057738	-4.00818	0.000206022	-2.60745	0.00195946
636931	Trim71	-2.91357	0.00563899	-3.97742	0.00102777	-1.06385	0.185807
142980	Tlr3	-1.54312	0.00556149	-2.05329	0.000764002	-0.510168	0.167779
53625	B3gnt2	-1.07693	0.00551427	-0.890096	0.00348891	0.186838	0.375322
17937	Nab2	-1.53155	0.0053431	-0.798295	0.0141415	0.733251	0.0399089
71436	Flrt3	-2.38852	0.0053431	-1.52184	0.00645053	0.86668	0.0955999
15903	Id3	-1.05549	0.00528273	-2.05011	0.000209846	-0.994615	0.00513102
72852	Mblac2	-1.59811	0.00499214	-1.79071	0.00110336	-0.192597	0.575972
338523	Kdm7a	-1.01124	0.00455777	-0.909127	0.00224828	0.102109	0.582674
14367	Fzd5	-1.16761	0.00451318	-0.425454	0.0529791	0.74216	0.0116335
242705	E2f2	-2.39719	0.00446618	-4.61731	0.000462945	-2.22011	0.0155496
272589	Tbcel	-1.37701	0.00445642	-1.07256	0.00324482	0.304451	0.248359
109019	Nabp1	-1.30881	0.00442146	-1.0984	0.00266253	0.210409	0.381508
12953	Cry2	-1.17279	0.00439154	-0.926619	0.00300735	0.246175	0.270611
242125	Mab21l3	-1.88082	0.00425918	-3.15784	0.000386637	-1.27702	0.0252845
12159	Bmp4	-1.73315	0.00425918	-1.30021	0.00314629	0.432936	0.204079
230809	Pdik1l	-1.42007	0.00409811	-0.893921	0.00582679	0.526148	0.0717063
109050	Fam212b	-1.15003	0.0040587	-0.654307	0.00911128	0.49572	0.0422827
67528	Nudt7	-1.27046	0.00403384	-1.29958	0.00112677	-0.0291204	0.910412
224912	Crb3	-1.17363	0.00377044	-2.00849	0.000250398	-0.834863	0.0120597
65247	Asb1	-1.49541	0.00369881	-0.526717	0.0375346	0.968693	0.00898349
237436	Gas2l3	-1.15509	0.00354222	-4.53803	7.63907e-05	-3.38294	0.000429606
64453	Zfp280b	-1.10071	0.00343615	-0.863819	0.00237337	0.236892	0.225886
230162	Zfp189	-1.303	0.00339265	-1.38905	0.000784955	-0.08605	0.7192
230784	Sesn2	-1.30235	0.00336277	-0.754866	0.00646412	0.547487	0.0380611
70727	Rasgef1a	-2.67689	0.00336277	-2.06916	0.00177144	0.607733	0.237751
13841	Epha7	-1.19753	0.00310475	-2.55266	0.000125053	-1.35513	0.00236338
74365	Lonrf3	-1.00798	0.00297581	-4.33947	6.79961e-05	-3.33149	0.000302496
13170	Dbp	-1.85589	0.00297581	-2.6105	0.000369458	-0.754618	0.0732161
242721	Klhdc7a	-1.75665	0.00297581	-2.37089	0.000383376	-0.614241	0.0981228
14786	Grb7	-1.41536	0.00281012	-1.27653	0.00110766	0.138825	0.556697
19017	Ppargc1a	-1.90986	0.00281012	-3.25361	0.000279306	-1.34375	0.0153731
227545	Proser2	-1.96442	0.00264446	-2.00085	0.000694757	-0.036428	0.922939
67245	Peli1	-1.31302	0.00264446	-1.4263	0.000569923	-0.113282	0.598404
12660	Chka	-1.60186	0.00248265	-2.08492	0.000308101	-0.483061	0.0866202
246103	Atxn7	-1.21801	0.00239701	-1.35288	0.000471526	-0.134876	0.491706
13113	Cyp3a13	-1.86242	0.00222536	-3.88942	0.000147796	-2.027	0.00308683
211323	Nrg1	-1.2493	0.00221394	-0.289212	0.113105	0.960091	0.00303443
235130	Adamts15	-2.01467	0.00220252	-3.06691	0.000261792	-1.05224	0.0303546
18024	Nfe2l2	-1.04607	0.00215609	-1.26136	0.000321117	-0.215289	0.17596
16599	Klf3	-1.04386	0.00215609	-1.02673	0.000647052	0.0171326	0.918782
432779	Lrrc14b	-2.15212	0.00211696	-3.61511	0.000226734	-1.46299	0.0139541
77938	Fam53b	-1.44726	0.00211159	-1.11568	0.00137738	0.331588	0.154095
70617	Fam241a	-1.55277	0.00199806	-1.93355	0.000306121	-0.380784	0.15928
18128	Notch1	-1.03126	0.00183289	-3.31628	4.73367e-05	-2.28501	0.000238675
238673	Zfp367	-1.3252	0.00177049	-1.34542	0.000456211	-0.0202202	0.925066
239554	Foxred2	-1.57931	0.00173629	-5.67784	8.97672e-05	-4.09853	0.000577227
13521	Slc26a2	-1.76507	0.00156869	-2.53152	0.000141196	-0.766449	0.015239
244871	Zc3h12c	-1.18413	0.00153689	-1.02749	0.00064375	0.156639	0.340264
320051	Exph5	-1.50355	0.00153689	-2.24869	0.000153163	-0.745145	0.0176204
71839	Osgin1	-2.26752	0.00142378	-2.6338	0.000280716	-0.366282	0.307566
67579	Cpeb4	-1.68787	0.00139377	-1.24714	0.000946977	0.440733	0.079975
67016	Tbc1d2b	-1.59486	0.00139377	-0.595331	0.0106193	0.999533	0.00388072
240055	Neurl1b	-2.02891	0.00135838	-4.93747	7.3428e-05	-2.90856	0.000579201
269424	Jade1	-1.13884	0.00112051	-1.38344	0.000149233	-0.244595	0.0956192
93694	Clec2d	-3.51322	0.0010739	-2.69109	0.000352527	0.822131	0.103556
15376	Foxa2	-1.95123	0.000737407	-2.62654	0.000100056	-0.675304	0.0231747
74194	Rnd3	-2.02079	0.000674861	-1.78862	0.000226734	0.232174	0.247482
80859	Nfkbiz	-1.52236	0.000527987	-1.58516	0.000110265	-0.062798	0.660637

## Sheet: late_down
ENTREZID	GENESYMBOL	LogFC(veh.vs.TGFb2h)	adj.P.val(veh.vs.TGFb2h)	LogFC(veh.vs.TGFb12h)	adj.P.val(veh.vs.TGFb12h)	LogFC(TGFb2h.vs.TGFb12h)	adj.P.val(TGFb2h.vs.TGFb12h)
14629	Gclc	-0.894127	0.00427859	-3.79892	4.73367e-05	-2.90479	0.000159755
14860	Gsta4	-0.238682	0.179213	-3.21092	4.73367e-05	-2.97223	0.000159755
432720	Akr1c19	-0.854382	0.00664604	-6.62217	4.73367e-05	-5.76778	0.000159755
16552	Kif12	-0.489886	0.0204342	-4.79443	5.65044e-05	-4.30454	0.000159755
11668	Aldh1a1	-0.348343	0.0747483	-4.39133	5.65044e-05	-4.04298	0.000159755
239273	Abcc4	-0.00566632	0.975363	-2.73488	5.65044e-05	-2.72922	0.000159755
69083	Sult1c2	-0.576834	0.0496705	-5.09285	5.65044e-05	-4.51602	0.000180695
11529	Adh7	-0.317751	0.199928	-5.6353	5.65044e-05	-5.31755	0.000159755
70152	Mettl7a1	-0.237428	0.158243	-2.36573	5.65044e-05	-2.1283	0.000180695
27360	Add3	-0.399016	0.0370165	-2.54414	5.65044e-05	-2.14512	0.000219954
107272	Psat1	-0.244885	0.266495	-2.95707	5.7651e-05	-2.71219	0.000219749
20425	Shmt1	-0.465502	0.0268724	-2.68759	5.7651e-05	-2.22208	0.000250945
11670	Aldh3a1	-0.0671261	0.722075	-5.04513	6.49537e-05	-4.978	0.000180695
72281	Sh2d4a	-0.302975	0.171022	-2.92097	7.63907e-05	-2.618	0.000250945
12716	Ckmt1	-0.122735	0.526046	-3.38722	7.63907e-05	-3.26449	0.000238675
59027	Nampt	-0.718807	0.00519648	-1.95054	7.63907e-05	-1.23174	0.000577227
394432	Ugt1a7c	-0.285072	0.292926	-3.90734	7.63907e-05	-3.62227	0.000250945
231821	Adap1	0.331818	0.0908382	-3.24788	7.63907e-05	-3.5797	0.000180695
20322	Sord	-0.602502	0.0352239	-3.01757	7.63907e-05	-2.41507	0.00032704
15926	Idh1	-0.420682	0.0685112	-2.36824	7.63907e-05	-1.94756	0.000324358
227620	Uap1l1	-0.0150247	0.95182	-2.39604	7.63907e-05	-2.38101	0.000238675
69787	Anxa13	-0.259648	0.188215	-2.14836	7.63907e-05	-1.88871	0.000299069
12189	Brca1	-0.747119	0.0145992	-3.59902	7.63907e-05	-2.8519	0.000346038
18553	Pcsk6	0.154603	0.389289	-2.85169	7.63907e-05	-3.00629	0.000219954
20341	Selenbp1	-0.196534	0.341648	-4.5988	7.65574e-05	-4.40227	0.000250945
20499	Slc12a7	-0.399564	0.0358387	-1.75337	7.65574e-05	-1.35381	0.000382284
72361	Ces2g	-0.112428	0.521445	-2.60352	7.65574e-05	-2.49109	0.000250945
433375	Creg1	-0.0387823	0.844084	-2.03768	7.65574e-05	-1.9989	0.000250945
11979	Atp7b	-0.36983	0.102939	-3.10481	7.67776e-05	-2.73498	0.000302496
81877	Tnxb	-0.121786	0.596158	-3.43247	8.20639e-05	-3.31069	0.000271522
14183	Fgfr2	-0.495233	0.0450497	-3.44889	8.27631e-05	-2.95365	0.00032704
544963	Iqgap2	-0.160671	0.490701	-2.51995	8.27631e-05	-2.35928	0.000299069
19662	Rbp4	-0.0236946	0.931005	-2.84757	8.33104e-05	-2.82388	0.000265624
78925	Srd5a1	-0.192957	0.297242	-2.4817	8.48443e-05	-2.28875	0.000299069
83814	Nedd4l	-0.328804	0.1146	-2.51849	8.98607e-05	-2.18969	0.00032704
97998	Deptor	-0.288965	0.116247	-2.03427	9.17999e-05	-1.74531	0.000344038
71093	Atoh8	0.0451977	0.846415	-4.47277	9.87233e-05	-4.51797	0.000271522
20249	Scd1	-0.0615669	0.7723	-2.04637	0.000100056	-1.9848	0.000299069
19215	Ptgds	-0.330434	0.108312	-2.64993	0.000100056	-2.31949	0.000344038
18710	Pik3r3	0.483643	0.0232686	-1.84558	0.000100056	-2.32922	0.000180695
17309	Mgat3	-0.605613	0.0145091	-1.84445	0.000100056	-1.23884	0.000742513
100039795	Ildr2	-0.11968	0.491327	-1.9405	0.000100056	-1.82082	0.000324358
66905	Plin3	-0.0418208	0.812232	-1.65061	0.000100652	-1.60879	0.000299069
78789	Vsig1	-0.198583	0.37998	-2.31568	0.000101695	-2.1171	0.00032704
18826	Lcp1	-0.596056	0.0230952	-2.72382	0.000101695	-2.12776	0.000531942
16669	Krt19	-0.0236947	0.916788	-1.95084	0.000106836	-1.92715	0.000302496
14645	Glul	-0.513153	0.107374	-2.9373	0.000106836	-2.42415	0.000461702
53881	Slc5a3	-0.110351	0.631412	-2.19479	0.00010913	-2.08444	0.00032704
217325	Llgl2	-0.463576	0.0285373	-1.69644	0.000109402	-1.23287	0.000654302
69538	Antxr1	-0.0940904	0.625735	-2.20048	0.000112195	-2.10639	0.00032704
24059	Slco2a1	-0.267985	0.401487	-4.54317	0.000112195	-4.27519	0.00032704
74186	Ccdc3	-0.312543	0.190702	-2.81477	0.000112195	-2.50223	0.000392019
17287	Mep1a	-0.378716	0.147667	-5.2303	0.000112195	-4.85158	0.000344038
110460	Acat2	-0.28013	0.220574	-2.19847	0.000113709	-1.91834	0.000429606
18542	Pcolce	0.121708	0.511105	-1.97758	0.000114201	-2.09929	0.000299069
69274	Ctdspl	-0.373508	0.0554263	-1.69367	0.000114615	-1.32017	0.000577227
17829	Muc1	-0.211959	0.33341	-3.16108	0.00011657	-2.94912	0.000347138
100727	Ugt2b34	-0.791453	0.103824	-5.33768	0.000121102	-4.54623	0.000475672
216439	Agap2	-0.406983	0.0938695	-3.10389	0.000123089	-2.6969	0.000473099
12499	Entpd5	-0.521946	0.104173	-3.40922	0.000125053	-2.88728	0.000492049
77125	Il33	-0.791988	0.0202994	-4.53372	0.000125053	-3.74173	0.000565969
235527	Plscr4	-0.77467	0.0044679	-1.67818	0.000126469	-0.903508	0.00212293
212647	Aldh4a1	-0.104416	0.560115	-1.84092	0.00012994	-1.7365	0.000378966
17101	Lyst	-0.551452	0.0606219	-2.54393	0.000132524	-1.99248	0.000642015
77697	Mmab	-0.398588	0.0507184	-1.79574	0.000132524	-1.39715	0.000659224
112407	Egln3	-0.801232	0.00997378	-2.46716	0.000132561	-1.66593	0.00106584
67041	Oxct1	-0.148622	0.366137	-1.50187	0.000133783	-1.35325	0.000453834
68528	Smim6	-0.269879	0.288241	-6.57769	0.000134115	-6.30781	0.000378966
109672	Cyb5a	-0.397149	0.216114	-2.8332	0.000136415	-2.43605	0.000516835
73246	Rassf6	-0.980064	0.0032487	-1.86749	0.000137295	-0.887423	0.00350822
231507	Plac8	-0.223422	0.270693	-1.84915	0.000137486	-1.62572	0.000481395
19041	Ppl	-0.275327	0.273301	-2.28612	0.000142584	-2.01079	0.000503363
17524	Mpp1	-0.2363	0.210312	-1.61592	0.000143879	-1.37962	0.000565969
22329	Vcam1	0.203764	0.422423	-2.28652	0.000146446	-2.49029	0.000320675
17155	Man1a	-0.353564	0.147667	-2.17023	0.000147796	-1.81666	0.000596399
22635	Zan	-0.636893	0.0405507	-3.45045	0.000147796	-2.81356	0.000673736
54486	Hpgds	-0.412198	0.189544	-3.71752	0.000147796	-3.30533	0.000516986
67844	Rab32	-0.731994	0.0264897	-2.51702	0.000148987	-1.78502	0.000986882
15980	Ifngr2	0.241032	0.187847	-1.53489	0.000149233	-1.77593	0.000299069
212073	Syne3	-0.62427	0.0264897	-2.50764	0.0001514	-1.88337	0.000909344
110959	Nudt19	-0.136909	0.539616	-2.20071	0.000153339	-2.06381	0.000473099
15442	Hpse	-0.256455	0.363868	-5.34065	0.000166016	-5.0842	0.000473099
68292	Stt3b	-0.176412	0.263182	-1.2967	0.000166121	-1.12029	0.000613884
76252	Atp6v0e2	-0.213781	0.324674	-2.29507	0.000173484	-2.08129	0.000565969
78894	Aacs	-0.582816	0.0271877	-1.7365	0.000178261	-1.15369	0.00136878
69574	Cmbl	-0.215594	0.313459	-2.01292	0.000181083	-1.79733	0.000577227
65970	Lima1	-0.0364913	0.861358	-1.55951	0.000185829	-1.52302	0.000473099
14120	Fbp2	-0.382023	0.335363	-5.79897	0.000187635	-5.41695	0.000557658
76261	0610040J01Rik	-0.561263	0.0219287	-1.73538	0.000188471	-1.17412	0.00142641
20363	Selenop	-0.427318	0.186287	-2.52172	0.000188887	-2.0944	0.000747632
226243	Habp2	-0.0204246	0.933469	-1.81667	0.000192925	-1.79624	0.000473099
330938	Dixdc1	-0.647084	0.0245609	-2.04439	0.000197744	-1.39731	0.00142641
71907	Serpina9	-0.527678	0.112318	-5.36158	0.000201485	-4.8339	0.000627302
18010	Neu1	-0.360634	0.0630726	-1.37596	0.000201896	-1.01533	0.00108622
74114	Crot	-0.831783	0.0302592	-2.48872	0.000201896	-1.65694	0.0015152
83965	Enpp5	-0.34378	0.133393	-1.83266	0.000202541	-1.48888	0.000863464
17161	Maoa	-0.342585	0.102939	-1.54959	0.00020282	-1.20701	0.000958999
72472	Slc16a10	-0.809629	0.0141193	-2.12305	0.00020282	-1.31342	0.00205927
215113	Slc43a2	0.56583	0.0122837	-1.51467	0.00020282	-2.0805	0.000238675
12894	Cpt1a	0.163972	0.291179	-1.22711	0.00020282	-1.39108	0.000332069
170439	Elovl6	-0.75652	0.0350539	-2.69043	0.000208129	-1.93391	0.00124327
63913	Fam129a	-0.152212	0.396668	-1.43684	0.000208129	-1.28463	0.000654302
14862	Gstm1	-0.157653	0.518303	-2.19918	0.000208129	-2.04152	0.000577227
105387	Akr1c14	-0.939034	0.0255075	-3.93344	0.000208129	-2.99441	0.00108067
73316	Calr3	-0.737953	0.0432731	-4.48089	0.000213819	-3.74293	0.000870948
214359	Tmem51	-0.862119	0.0178486	-2.92347	0.000218507	-2.06135	0.00152414
17295	Met	-0.52402	0.0302831	-1.50992	0.000220368	-0.985902	0.00184995
18511	Pax9	-0.889876	0.0108112	-2.4031	0.000220368	-1.51322	0.00237307
78798	Eml4	-0.818067	0.00556044	-1.46342	0.000220907	-0.645356	0.0068563
100102	Pcsk9	0.148391	0.530549	-1.98976	0.000224706	-2.13816	0.000429606
12591	Cdx2	-0.36123	0.204597	-3.44941	0.000224706	-3.08818	0.000716639
76524	Cln6	-0.173492	0.370456	-1.74495	0.000225446	-1.57146	0.000683604
109689	Arrb1	-0.0311374	0.899701	-1.7925	0.000226734	-1.76136	0.000565969
243780	E330009J07Rik	-0.0249857	0.891934	-1.29358	0.00022693	-1.26859	0.000568973
333433	Gpd1l	-0.0178603	0.955664	-2.02146	0.000229377	-2.0036	0.000565969
12580	Cdkn2c	-0.206202	0.424201	-2.62392	0.000238492	-2.41772	0.000680262
74338	Slc6a19	-0.610461	0.0747483	-3.98132	0.000238492	-3.37086	0.000915693
20443	St3gal4	-0.321058	0.107845	-1.3938	0.000239988	-1.07274	0.0011448
17855	Mvk	-0.0787184	0.735047	-1.73924	0.000240731	-1.66052	0.000624768
19329	Rab17	-0.848478	0.0166935	-2.44172	0.000242675	-1.59325	0.00228723
216134	Pdxk	-0.829758	0.0109	-2.03345	0.000242941	-1.20369	0.00321652
226352	Epb41l5	-0.639769	0.015497	-1.47914	0.000247631	-0.839369	0.00333133
22350	Ezr	-0.253068	0.257573	-1.62522	0.000249853	-1.37215	0.000922298
81879	Tfcp2l1	-0.413035	0.174061	-3.33865	0.000250279	-2.92562	0.000864541
18770	Pklr	-0.0993256	0.626035	-1.69002	0.000253175	-1.59069	0.000662817
192653	Ttc36	-0.125999	0.673857	-3.65148	0.000253746	-3.52548	0.000630101
121022	Mrps6	-0.13218	0.515956	-1.57117	0.000253746	-1.43899	0.000750109
13360	Dhcr7	-0.308818	0.18576	-1.91667	0.000256574	-1.60785	0.000974086
27029	Sgsh	-0.424346	0.193982	-4.38389	0.000256574	-3.95954	0.00081499
19212	Pter	-0.523147	0.0411943	-1.80108	0.000257862	-1.27793	0.00171764
74340	Ahcyl2	-0.241263	0.141697	-1.15979	0.000257862	-0.918531	0.00114118
18563	Pcx	0.330382	0.0977196	-1.60176	0.000260694	-1.93214	0.00032704
18640	Pfkfb2	-0.528469	0.0201199	-1.28142	0.000260694	-0.752953	0.0031198
70423	Tspan15	-0.41224	0.203017	-2.47701	0.00026146	-2.06477	0.000986882
15901	Id1	0.0878684	0.703168	-1.83581	0.000261792	-1.92368	0.000516986
16987	Lss	-0.341793	0.305985	-2.44668	0.000261792	-2.10488	0.000918591
75974	Dock11	-0.549746	0.0352567	-1.65461	0.000261792	-1.10486	0.00208044
56357	Ivd	0.084919	0.631721	-1.38156	0.000261792	-1.46648	0.000492049
329877	Dennd4c	-0.720272	0.00678794	-1.28609	0.000261792	-0.565817	0.00834841
18105	Nqo2	-0.516821	0.03136	-1.42695	0.000264571	-0.910133	0.00245346
68636	Fahd1	-0.334086	0.100207	-1.54885	0.000266039	-1.21477	0.00123965
26897	Acot1	-0.135887	0.570784	-2.04067	0.000273066	-1.90478	0.000742513
68385	Tlcd1	-0.149834	0.487208	-1.69203	0.00027552	-1.5422	0.000822895
52469	Coa3	-0.121978	0.436972	-1.15137	0.000276786	-1.02939	0.000870948
142688	Asb13	-0.605468	0.0830632	-2.85704	0.000277017	-2.25157	0.00126536
106565	Dlk2	-0.478929	0.181376	-5.31438	0.000279306	-4.83545	0.000860688
72157	Pgm2	-0.130711	0.43399	-1.24784	0.000279316	-1.11713	0.000870948
14261	Fmo1	0.127683	0.778933	-5.41962	0.000280716	-5.5473	0.000569742
56615	Mgst1	-0.0766633	0.769071	-1.7712	0.000282487	-1.69453	0.000729825
67103	Ptgr1	-0.171535	0.489651	-2.2767	0.000283965	-2.10516	0.000812883
241452	Dhrs9	-1.19654	0.0640351	-6.68006	0.000284448	-5.48352	0.00125921
71897	Lypd6b	-1.01254	0.0674201	-4.91458	0.000285069	-3.90204	0.00142397
16790	Anpep	0.510281	0.0967178	-3.61106	0.000285866	-4.12134	0.000421821
20111	Rps6ka1	0.0617573	0.69817	-1.11977	0.000285866	-1.18153	0.000565969
56794	Hacl1	-0.359288	0.141216	-2.01439	0.000286276	-1.6551	0.00114396
72074	Anks4b	-0.277362	0.206307	-1.57039	0.000287071	-1.29303	0.00112673
20349	Sema3e	-0.106549	0.697598	-2.38528	0.000289506	-2.27873	0.000736139
66790	Grtp1	-0.303052	0.185578	-1.88849	0.000290241	-1.58544	0.00106584
14205	Vegfd	-0.366619	0.218567	-3.08246	0.000290775	-2.71585	0.000963997
12834	Col6a2	0.257599	0.373431	-3.10172	0.000293381	-3.35932	0.000503761
212326	Fam149a	-0.299079	0.1334	-1.33159	0.000295569	-1.03251	0.00140756
71687	Tmem25	-0.548338	0.0627491	-2.38527	0.000295569	-1.83693	0.00151072
17252	Rdh11	-0.157153	0.382771	-1.35526	0.000298823	-1.19811	0.000951002
18705	Pik3c2g	-0.559711	0.114674	-3.57725	0.000299645	-3.01754	0.00111346
74741	C2cd5	-0.491258	0.0557849	-1.82756	0.000300424	-1.33631	0.00185413
98386	Lbr	-0.416813	0.0656392	-1.42727	0.000302867	-1.01046	0.00196474
50909	C1ra	-0.252731	0.411593	-3.14135	0.000306121	-2.88862	0.000878572
110196	Fdps	-0.103502	0.703335	-1.81829	0.000308439	-1.71479	0.000838625
70099	Smc4	-0.45646	0.152382	-2.19799	0.000313586	-1.74153	0.00139305
73910	Arhgap18	-0.797749	0.0269635	-2.35163	0.000313586	-1.55388	0.0027928
319876	Cobll1	-0.443911	0.0436403	-1.37527	0.000317993	-0.931355	0.00245796
108058	Camk2d	-0.302245	0.20456	-1.60638	0.000318274	-1.30413	0.0012825
75600	Calml4	-0.150048	0.500338	-1.86761	0.000321117	-1.71756	0.000895909
94284	Ugt1a6a	-0.703479	0.0682829	-3.24304	0.000321117	-2.53956	0.00154916
64929	Scel	-0.338098	0.29165	-2.73998	0.000321117	-2.40188	0.00103204
13661	Ehf	-0.384572	0.329105	-3.36719	0.000325592	-2.98261	0.00100611
227059	Slc39a10	-0.756748	0.0706316	-2.5613	0.000325912	-1.80455	0.00212948
71934	Car13	-0.560061	0.0378316	-1.79167	0.00032706	-1.23161	0.00252392
319625	Galm	-0.350488	0.277714	-3.41658	0.000331162	-3.0661	0.000989244
12521	Cd82	0.109934	0.542432	-1.34326	0.000331193	-1.45319	0.000569742
80752	Fam20c	0.300922	0.124459	-1.46994	0.000335638	-1.77087	0.000413522
53972	Ngef	-0.304452	0.371224	-5.11423	0.000338516	-4.80978	0.000895909
14073	Faah	-0.258248	0.259797	-1.74324	0.000339668	-1.48499	0.00118236
170459	Stard4	-0.0983903	0.592335	-1.24294	0.000342975	-1.14455	0.000965873
75735	Pank1	-0.908734	0.0118969	-1.96842	0.000342975	-1.05969	0.00641573
110094	Phka2	-0.158183	0.388945	-1.27249	0.000351413	-1.1143	0.00111346
76901	Jade2	-0.667487	0.0114564	-1.32561	0.000351683	-0.658124	0.00794783
73102	Slc22a23	-0.19952	0.480404	-1.91804	0.000351683	-1.71852	0.00104635
18201	Nsmaf	-0.681656	0.00590368	-1.09054	0.000351683	-0.408888	0.0206825
20846	Stat1	-0.236664	0.181746	-1.21371	0.000351683	-0.977048	0.00144955
56473	Fads2	0.124335	0.61202	-1.60131	0.000351683	-1.72565	0.000624768
15109	Hal	-0.502063	0.170274	-6.2481	0.000351683	-5.74604	0.000986882
13885	Esd	-0.1824	0.308717	-1.19478	0.000351683	-1.01238	0.00125157
72754	Arhgef10l	0.375648	0.0752652	-1.32542	0.000351683	-1.70107	0.00038411
22436	Xdh	-0.0728268	0.797875	-2.03242	0.000351683	-1.95959	0.000870948
216805	Flcn	-0.759497	0.0135719	-1.51879	0.000352527	-0.759288	0.0074103
99470	Magi3	-0.567287	0.0362346	-1.48912	0.000353166	-0.921836	0.00359287
14164	Fgf1	-0.0545114	0.854888	-2.02322	0.000357374	-1.96871	0.000870948
74055	Plce1	-0.209933	0.241605	-1.1851	0.000359306	-0.975168	0.00142397
14081	Acsl1	-0.724459	0.0639145	-2.86681	0.000359306	-2.14235	0.00207289
234564	Ces1f	-0.439007	0.440098	-6.30618	0.000359306	-5.86717	0.000986882
329165	Abi2	-0.401098	0.0860121	-1.61027	0.000362261	-1.20917	0.0020375
20660	Sorl1	0.314892	0.144338	-1.38079	0.000363176	-1.69568	0.000461702
67800	Dgat2	0.824713	0.00808579	-1.65184	0.000363181	-2.47655	0.00029859
67063	Tmem246	-0.657823	0.020422	-1.59705	0.000363657	-0.93923	0.00493098
330267	Thsd7a	0.16302	0.572088	-2.89493	0.000363843	-3.05795	0.000654302
13180	Pcbd1	-0.339309	0.102041	-1.29015	0.000364753	-0.950837	0.00211433
56695	Pnkd	-0.297073	0.184657	-1.66712	0.000364753	-1.37005	0.00144955
22361	Vnn1	-0.43735	0.429249	-4.05372	0.000364753	-3.61637	0.00112175
14104	Fasn	-0.128896	0.491327	-1.22784	0.000366927	-1.09895	0.00111458
26401	Map3k1	-0.719636	0.0102194	-1.28918	0.000374854	-0.569547	0.0120934
227622	Paxx	-0.749493	0.016563	-1.68981	0.000374854	-0.940312	0.0062593
20351	Sema4a	-0.600309	0.0723376	-2.51341	0.000375212	-1.9131	0.00207813
21401	Tcea3	-0.272504	0.458718	-4.6305	0.000379291	-4.35799	0.000986882
27376	Slc25a10	0.108831	0.71133	-1.93679	0.000380504	-2.04562	0.000718321
11522	Adh1	-0.0218908	0.960733	-4.95303	0.000382296	-4.93114	0.000860688
14254	Flt1	0.431086	0.0324542	-1.07839	0.000382992	-1.50947	0.00032704
14667	Gm2a	-0.00987678	0.9638	-1.32164	0.000382992	-1.31176	0.000841472
68646	Nadk2	-0.517957	0.042094	-1.49867	0.000383376	-0.980713	0.00340858
68832	Ldah	-0.319685	0.0882502	-1.13902	0.000384014	-0.819334	0.00244199
170745	Xpnpep2	-0.253783	0.297211	-1.91472	0.000385226	-1.66093	0.00127887
241308	Ralgps1	-0.276557	0.177536	-1.44255	0.00038741	-1.16599	0.00164524
26408	Map3k5	-0.281123	0.121708	-1.11891	0.00038741	-0.837792	0.00213704
270097	Vat1l	-0.224494	0.531124	-4.58098	0.000388353	-4.35649	0.000986882
69583	Tnfsf13	-0.321878	0.305701	-3.02287	0.000393846	-2.70099	0.00121081
211945	Plekhh1	-0.0374454	0.845365	-1.23461	0.000396215	-1.19716	0.000918591
228482	Arhgap11a	-0.343801	0.329043	-2.76268	0.000403192	-2.41888	0.00129074
12606	Cebpa	-0.824036	0.076369	-3.65972	0.000406822	-2.83568	0.00204013
13078	Cyp1b1	-0.568561	0.133555	-2.82243	0.000407658	-2.25387	0.00185694
74760	Rab3il1	-0.419743	0.206433	-3.01384	0.000409975	-2.5941	0.00143685
66058	Tmem176a	-0.152078	0.510949	-1.47928	0.000410791	-1.3272	0.00122864
104158	Ces1d	-0.557809	0.293794	-5.18933	0.000414919	-4.63152	0.00129214
272396	Tarsl2	-0.402403	0.055726	-1.2575	0.000414919	-0.855097	0.00318845
16329	Inpp1	-0.630664	0.0606003	-2.38192	0.000417161	-1.75126	0.00258666
59038	Pxmp4	-0.323904	0.132315	-1.42546	0.000421312	-1.10156	0.00207813
64297	Gprc5b	-0.773795	0.028746	-2.09315	0.000422572	-1.31936	0.00451478
240660	Slc35g1	-0.219753	0.28161	-1.40665	0.000432897	-1.1869	0.00153713
216618	Cfap36	-0.184285	0.323821	-1.25393	0.000434504	-1.06964	0.00146514
56410	Cbln3	-0.855643	0.0572722	-5.67197	0.000439025	-4.81632	0.00158136
26358	Aldh1a7	-0.0923005	0.813052	-4.64282	0.000442373	-4.55052	0.000981835
13370	Dio1	0.052487	0.877648	-3.02287	0.000442912	-3.07536	0.000870948
75744	Svip	-0.685623	0.0500969	-2.30447	0.000444766	-1.61885	0.00315852
12122	Bid	-0.0933927	0.618838	-1.15262	0.000448542	-1.05923	0.00121081
72373	Psca	0.212822	0.690609	-6.35443	0.000448542	-6.56725	0.000841472
20186	Nr1h4	-0.761403	0.0736677	-4.17284	0.000448542	-3.41144	0.00192589
102502	Pls1	-0.24636	0.455869	-2.39001	0.000456585	-2.14365	0.00132607
208092	Chmp6	-0.378164	0.0593316	-1.09274	0.000468227	-0.714572	0.00388072
73813	Fam83e	-0.476114	0.111694	-2.17918	0.000469581	-1.70306	0.00227756
208795	Tmem63a	-0.132587	0.633002	-1.67394	0.000472286	-1.54136	0.00125157
74134	Cyp2s1	-0.220457	0.689729	-6.05083	0.000476729	-5.83037	0.00109848
107515	Lgr4	-0.577402	0.0730033	-1.82297	0.000477261	-1.24557	0.00343786
22117	Tst	0.0907416	0.669485	-1.47026	0.000483103	-1.561	0.000814824
14605	Tsc22d3	-0.705589	0.0268296	-1.63628	0.000483252	-0.930687	0.00678864
14933	Gk	-0.487588	0.100477	-1.98379	0.000483464	-1.4962	0.00262603
59126	Nek6	-0.143282	0.401845	-1.0527	0.000483464	-0.909419	0.00157915
12833	Col6a1	0.0512877	0.89388	-2.1606	0.000490052	-2.21189	0.000963997
11676	Aldoc	-0.128913	0.620187	-1.84954	0.000491333	-1.72062	0.00123031
96957	Tmem62	-0.271213	0.276219	-1.67964	0.000493071	-1.40843	0.00182353
11744	Anxa11	0.0443565	0.811609	-1.15876	0.000493674	-1.20312	0.000878572
14453	Gas2	-0.415614	0.131838	-1.93652	0.000496601	-1.52091	0.00234593
19731	Rgl1	-0.528517	0.0820935	-1.8612	0.00052387	-1.33269	0.00331935
20411	Sorbs1	-0.278614	0.209466	-1.33896	0.000529266	-1.06035	0.00231189
171170	Mbnl3	-0.362057	0.23032	-2.32529	0.000529266	-1.96323	0.00192589
74190	Exoc3l4	-0.967241	0.0453281	-4.4882	0.000532682	-3.52096	0.00256868
64291	Osbpl1a	-0.157012	0.418761	-1.29635	0.000532682	-1.13934	0.00157383
230972	Arhgef16	0.221435	0.238252	-1.25396	0.000537833	-1.47539	0.000624405
226251	Ablim1	-0.302441	0.150289	-1.18498	0.000543049	-0.882536	0.00288628
76279	Cyp2d26	-0.661188	0.20738	-4.96948	0.000543495	-4.30829	0.00187909
76267	Fads1	0.0134136	0.957123	-1.20986	0.000544741	-1.22327	0.00106042
107569	Nt5c3	-0.822365	0.00660007	-1.18777	0.000550275	-0.36541	0.0605984
12051	Bcl3	0.372226	0.1243	-1.70122	0.000550275	-2.07344	0.000568973
23956	Neu2	-0.372312	0.323821	-3.71688	0.000552364	-3.34456	0.00157383
74090	Paqr5	-0.0977589	0.765681	-2.58693	0.00057756	-2.48917	0.0012461
14049	Eya2	1.47453	0.000714276	-1.1628	0.000578473	-2.63732	0.000174566
16551	Kif11	-0.254368	0.67317	-5.16613	0.00060481	-4.91176	0.00138225
22359	Vldlr	-0.00369964	0.989991	-1.55666	0.00060481	-1.55296	0.00117553
229905	Kyat3	-0.505301	0.0967178	-1.95936	0.000610961	-1.45406	0.00338902
21827	Thbs3	0.220881	0.440687	-2.28066	0.000611149	-2.50154	0.000864541
18438	P2rx4	-0.489999	0.113955	-1.76188	0.000612186	-1.27188	0.00350822
213006	Mfsd4a	-0.196786	0.488008	-2.14886	0.000613293	-1.95207	0.0015847
76954	St5	-0.549712	0.0497151	-1.51973	0.000618239	-0.970021	0.00570355
72634	Tdrkh	-0.237707	0.347876	-1.78009	0.000618381	-1.54238	0.00193774
11746	Anxa4	-0.164068	0.483484	-1.337	0.000619897	-1.17293	0.00188855
68312	Gstm7	-0.163897	0.648931	-3.13358	0.000620954	-2.96969	0.00141687
319893	A230057D06Rik	-0.897684	0.0603161	-3.6051	0.000622139	-2.70742	0.00348206
432516	Myo1a	-0.326968	0.426646	-3.8552	0.000629208	-3.52823	0.00163487
68026	Pclaf	-0.45836	0.28751	-6.3728	0.000635382	-5.91445	0.00157915
110454	Ly6a	-0.518663	0.301562	-4.31611	0.000641462	-3.79744	0.00197876
19885	Rorc	-0.612979	0.106819	-2.40442	0.000641462	-1.79144	0.00343786
12780	Abcc2	-0.713071	0.0674201	-2.58079	0.000644744	-1.86772	0.0040192
65963	Tmem176b	-0.165735	0.412049	-1.1464	0.00064536	-0.980661	0.00210866
22236	Ugt1a2	-0.406822	0.262485	-2.85894	0.00064536	-2.45212	0.00212914
98845	Eps8l2	-0.0831629	0.657774	-1.02766	0.000646205	-0.944497	0.0016556
110877	Slc18a1	-0.322764	0.343073	-2.63495	0.000646483	-2.31219	0.00196474
27375	Tjp3	-0.7707	0.0448612	-2.3395	0.00064653	-1.5688	0.00535015
14859	Gsta3	-0.282598	0.45682	-3.56357	0.000647052	-3.28098	0.0016556
107029	Me2	-0.11612	0.491476	-1.00887	0.000647052	-0.89275	0.00187909
16922	Phyh	-0.194545	0.331817	-1.25699	0.000647825	-1.06244	0.00217006
230073	Ddx58	-0.419415	0.0993484	-1.47467	0.000657606	-1.05526	0.0040141
245670	Rragb	-0.285178	0.387587	-2.60619	0.0006604	-2.32101	0.00192589
270192	Rab6b	-0.423547	0.296388	-3.98005	0.00067947	-3.5565	0.00196037
11671	Aldh3a2	-0.145616	0.522964	-1.27724	0.000679955	-1.13162	0.00196474
19299	Abcd3	-0.201094	0.294626	-1.06732	0.000685147	-0.866229	0.00264034
228911	Tshz2	-0.33106	0.273932	-1.87037	0.000690545	-1.53931	0.00256752
27062	Cadps	-0.111549	0.798633	-5.25344	0.000691548	-5.14189	0.00141779
171531	Mlph	0.367848	0.137697	-1.41384	0.00069804	-1.78169	0.000657696
71345	Ano9	-0.114466	0.765185	-2.92968	0.000699175	-2.81521	0.00146042
394430	Ugt1a10	0.499264	0.205731	-3.68809	0.000709509	-4.18736	0.000864541
13088	Cyp2b10	-0.378392	0.58179	-6.32509	0.000712333	-5.9467	0.00169389
320026	A330076H08Rik	-1.01575	0.0582443	-5.12805	0.000719731	-4.1123	0.00309415
13849	Ephx1	-0.0917547	0.750152	-1.50211	0.000724383	-1.41036	0.00170583
66459	Pyurf	-0.421288	0.0467908	-1.04116	0.00072725	-0.619872	0.00805118
64209	Herpud1	0.0921159	0.767674	-1.61902	0.00072725	-1.71113	0.0011448
20504	Slc17a1	-0.495156	0.252225	-4.40161	0.000728734	-3.90645	0.00212293
226250	Afap1l2	0.934059	0.0285781	-2.14622	0.000730505	-3.08028	0.000481395
269437	Plch1	-0.369365	0.10971	-1.21079	0.000747691	-0.841427	0.00480772
170799	Rtkn2	0.0575217	0.865812	-2.34662	0.000750126	-2.40414	0.00122864
53978	Lpar2	-0.720704	0.0100123	-1.09477	0.000752243	-0.374064	0.0584717
71819	Kif23	-0.165822	0.750152	-4.05995	0.00075238	-3.89413	0.00162464
70028	Dopey2	0.0394089	0.854888	-1.09099	0.000754328	-1.1304	0.00125474
269344	Ell3	-0.655865	0.169799	-4.38287	0.000754964	-3.72701	0.00258666
21973	Top2a	-0.0261699	0.973989	-4.88156	0.000761355	-4.85539	0.00144955
208618	Etl4	-0.484254	0.0331866	-1.01847	0.000761355	-0.534216	0.0126832
20148	Dhrs3	-0.452364	0.296483	-4.21359	0.000762363	-3.76123	0.00215139
11966	Atp6v1b2	-0.264542	0.198505	-1.07364	0.000766651	-0.809099	0.00367828
12444	Ccnd2	-0.686925	0.0359612	-1.62161	0.000766651	-0.934686	0.0103772
14457	Gas7	-0.0463029	0.938312	-5.31223	0.000767078	-5.26593	0.00144717
14319	Fth1	0.241348	0.448977	-1.71679	0.000767101	-1.95814	0.000983643
66970	Ssbp2	-0.202179	0.473507	-1.90403	0.000768177	-1.70185	0.0021001
69534	Avpi1	0.0582824	0.83093	-1.35692	0.000779634	-1.4152	0.00127887
170719	Oxr1	-0.974382	0.0249935	-1.8303	0.000779634	-0.85592	0.0193037
68549	Sgo2a	-0.498114	0.267992	-4.39205	0.000779978	-3.89393	0.00227681
235461	Mindy2	-0.379476	0.116523	-1.21606	0.000786693	-0.83658	0.00521287
78785	Clip4	-0.713821	0.20138	-4.45307	0.000792221	-3.73925	0.00288628
74185	Gbe1	-0.174981	0.389354	-1.2134	0.000797202	-1.03842	0.00249166
230603	Ttc39a	0.0574604	0.852402	-1.93668	0.000797202	-1.99414	0.00126798
68671	Pcyt2	-0.0689476	0.782822	-1.26155	0.000803571	-1.1926	0.00186849
13605	Ect2	-0.411869	0.415863	-3.63483	0.000803571	-3.22296	0.00228786
240752	Pik3c2b	-0.593361	0.0479421	-1.52368	0.000803571	-0.930322	0.00857928
109857	Cbr3	-0.236694	0.599514	-3.85937	0.000808719	-3.62268	0.00191403
19079	Prkab1	-0.208318	0.373681	-1.29703	0.000811266	-1.08871	0.0027596
75007	Mindy1	0.10735	0.5861	-1.04347	0.000814202	-1.15082	0.00111223
246133	Kcne2	0.404128	0.307796	-4.00642	0.00082386	-4.41055	0.00105837
66861	Dnajc10	-0.533299	0.100207	-1.577	0.000826934	-1.0437	0.00619833
226409	Zranb3	-0.00672796	0.982774	-1.77099	0.000826934	-1.76427	0.00146514
171210	Acot2	-0.449065	0.121708	-1.65766	0.000830406	-1.20859	0.0046867
15114	Hap1	-0.272272	0.301569	-1.64676	0.000836799	-1.37449	0.00288628
212442	Lactb2	-0.53505	0.124681	-1.94179	0.000839814	-1.40674	0.00476756
76408	Abcc3	0.00300567	0.993667	-1.77249	0.000843933	-1.7755	0.00156793
67759	Plgrkt	-0.301198	0.124459	-1.02023	0.000848018	-0.719029	0.00515571
54609	Ubqln2	0.279769	0.423394	-2.03133	0.000851072	-2.3111	0.00104407
18194	Nsdhl	-0.203709	0.381475	-1.23229	0.000856039	-1.02859	0.00294852
27204	Syn3	-0.151853	0.570622	-1.69686	0.000856039	-1.545	0.00212948
66141	Ifitm3	0.00349257	0.993837	-3.70254	0.000861043	-3.70603	0.00154535
50790	Acsl4	-0.677327	0.0936253	-1.93129	0.000872618	-1.25396	0.00692648
17380	Mme	-0.654311	0.168198	-3.82858	0.000875341	-3.17427	0.00323285
66985	Rassf7	-0.624949	0.0334855	-1.309	0.000878662	-0.684053	0.015394
16859	Lgals9	-0.100572	0.681118	-1.25867	0.000896797	-1.1581	0.00218438
13198	Ddit3	-0.777471	0.0399177	-1.88478	0.000897489	-1.10731	0.011243
19099	Mapk8ip1	0.0343834	0.90776	-1.67504	0.000898402	-1.70942	0.00143685
68603	Pmvk	0.255124	0.343607	-1.47898	0.000898805	-1.73411	0.000986882
170721	Papln	0.258181	0.569761	-3.77491	0.000905616	-4.03309	0.00124327
16432	Itm2b	-0.114731	0.563808	-1.01505	0.000905739	-0.900315	0.00252392
30928	Zbtb18	-0.956316	0.00997378	-1.36163	0.000912318	-0.405317	0.095451
108800	Ston2	-0.467063	0.0847115	-1.32596	0.000912406	-0.858894	0.00733259
26399	Map2k6	-0.908336	0.0268085	-1.84461	0.000927272	-0.936278	0.0195055
53315	Sult1d1	-0.902728	0.144338	-6.03887	0.000936121	-5.13615	0.00315553
23936	Lynx1	-0.289639	0.404566	-2.29665	0.000937182	-2.00701	0.00272492
20514	Slc1a5	-0.325078	0.22544	-1.5098	0.000941096	-1.18473	0.00389292
52589	Ncald	-0.341351	0.293986	-1.69759	0.000948817	-1.35624	0.00365078
75296	Fgfr1op	-0.870102	0.0072481	-1.11872	0.00096007	-0.248621	0.199938
192156	Mvd	-0.156217	0.604321	-1.55712	0.00096007	-1.4009	0.00251523
110784	Nr3c2	-0.441522	0.188215	-1.87956	0.00096007	-1.43804	0.00440064
16644	Kng1	-0.743009	0.111694	-3.00063	0.00096145	-2.25762	0.00503712
15170	Ptpn6	-0.519468	0.124602	-1.98665	0.000961834	-1.46719	0.00518751
19088	Prkar2b	-0.408449	0.260453	-2.08091	0.000996596	-1.67246	0.0037551
282619	Sbsn	-0.153759	0.667964	-2.37558	0.0009989	-2.22182	0.00220067
107585	Dio3	-0.717726	0.200946	-8.64364	0.00101104	-7.92591	0.00249342
15958	Ifit2	-0.662807	0.0906435	-2.27207	0.00102732	-1.60927	0.00644218
76187	Adhfe1	-0.902811	0.0657935	-2.87264	0.00103589	-1.96983	0.00754193
12611	Cebpg	-0.348586	0.103844	-1.00782	0.00103589	-0.659231	0.00770686
407786	Taf9b	-0.757049	0.0359707	-1.69502	0.00103643	-0.937972	0.0158311
20775	Sqle	-0.235964	0.335459	-1.22697	0.00103979	-0.99101	0.00377449
72000	Lmntd2	-0.474707	0.132315	-1.78039	0.00105717	-1.30569	0.00567165
66375	Dhrs7	-0.0407427	0.868775	-1.24134	0.00106393	-1.2006	0.00203635
67138	Herc6	-0.451219	0.210211	-2.23672	0.00107616	-1.78551	0.00423868
231214	Cc2d2a	-0.435814	0.056195	-1.03937	0.00108129	-0.603553	0.0123709
227960	Gca	-0.847712	0.0221186	-1.53093	0.00108253	-0.683215	0.0351508
20768	Sephs2	0.0369289	0.870799	-1.02791	0.00108415	-1.06484	0.00172659
209186	Acnat2	-0.737723	0.222396	-5.0134	0.00108415	-4.27567	0.00348659
12266	C3	-0.156179	0.799061	-2.91554	0.00108953	-2.75937	0.00235058
17687	Msh5	-0.157565	0.470176	-1.20457	0.00110336	-1.04701	0.00307353
56224	Tspan5	-0.570561	0.0650733	-1.44906	0.00110649	-0.878503	0.0111809
52123	Agpat5	-0.273049	0.262766	-1.26361	0.00110649	-0.990562	0.00442728
74580	Pyroxd2	-0.430653	0.215973	-2.0926	0.00111187	-1.66195	0.00443445
320024	Nceh1	-0.736213	0.0248211	-1.28693	0.00111509	-0.550721	0.036669
212307	Mapre2	-0.11974	0.680605	-1.63265	0.00112353	-1.51291	0.00250579
68021	Bphl	-0.105697	0.706521	-1.41741	0.00112497	-1.31172	0.00257904
72480	Tspyl4	-0.833948	0.0993484	-3.55997	0.00112593	-2.72603	0.00532444
67725	Nudt13	-0.482851	0.0940485	-1.46391	0.00112642	-0.981057	0.00810502
70719	Arhgap45	-0.0206686	0.956773	-2.00389	0.00112642	-1.98322	0.00196474
14199	Fhl1	-0.556772	0.23659	-3.48956	0.00113061	-2.93279	0.00366297
225600	Pde6a	-0.20029	0.577466	-2.31554	0.00113752	-2.11525	0.00270598
207495	Baiap2l2	-0.377121	0.404366	-3.15845	0.00113752	-2.78133	0.00315802
66610	Abi3	-0.299809	0.240261	-1.40324	0.00113883	-1.10343	0.00456353
77300	Raph1	-0.6078	0.0493931	-1.39691	0.00114441	-0.789115	0.0149991
77832	Tchp	-0.480854	0.044619	-1.03846	0.00114556	-0.557602	0.0176237
70266	Kyat1	-0.3332	0.168822	-1.24788	0.00115662	-0.91468	0.0059589
70031	Cmtm8	0.292757	0.323683	-1.79389	0.00115718	-2.08665	0.00112718
71918	Zcchc24	-0.57369	0.110959	-1.96513	0.00115952	-1.39144	0.00702911
16421	Itgb7	0.128282	0.831771	-4.65643	0.00117463	-4.78471	0.00192589
54208	Arl6ip1	-0.215982	0.366137	-1.1667	0.00117664	-0.950714	0.00411027
60525	Acss2	-0.219814	0.581417	-2.51868	0.00118396	-2.29887	0.00284855
109212	Pimreg	-0.174313	0.726443	-5.89309	0.00120209	-5.71877	0.00236338
22643	Zfp101	-0.737634	0.0374307	-1.55975	0.00122344	-0.822114	0.0215386
17762	Mapt	0.0781977	0.788986	-1.64784	0.00122563	-1.72604	0.00168959
20761	Sprr2g	-0.205714	0.575565	-2.30776	0.00123529	-2.10205	0.00291637
72735	Eldr	-0.55475	0.423705	-5.11221	0.00123529	-4.55746	0.00333482
67121	Mastl	-0.323645	0.435681	-2.69407	0.00124139	-2.37043	0.00336923
280408	Rilp	-0.149371	0.491203	-1.1506	0.00126329	-1.00123	0.00339207
211329	Ncoa7	-0.99869	0.00482992	-1.04765	0.00126329	-0.0489576	0.809453
14870	Gstp1	0.0852299	0.78411	-1.55653	0.00126329	-1.64176	0.00182353
108096	Slco1a5	-0.921803	0.113873	-4.43938	0.00128151	-3.51757	0.00532444
18634	Pex7	-0.210322	0.32256	-1.06868	0.00129133	-0.858353	0.00458827
26359	Anxa10	-0.188287	0.689355	-3.76651	0.00130144	-3.57822	0.00265631
12623	Ces1g	-0.37901	0.366137	-2.83216	0.00130144	-2.45315	0.00366297
13807	Eno2	-0.848273	0.0497826	-2.12894	0.00130144	-1.28067	0.0145745
80986	Ckap2	-0.323209	0.561439	-3.80387	0.00131551	-3.48066	0.0030918
382113	Slc22a14	-0.246642	0.798237	-6.40341	0.0013201	-6.15677	0.00259009
22259	Nr1h3	0.0677222	0.801228	-1.36379	0.0013222	-1.43151	0.00184718
110417	Pigh	-0.719038	0.0190776	-1.13835	0.00133488	-0.419316	0.073329
319190	Hist2h2be	-0.603396	0.0685112	-1.55978	0.00133594	-0.956388	0.0132108
12121	Bicd1	-0.901948	0.0178501	-1.41617	0.00134889	-0.514226	0.0807014
20652	Soat1	-0.442094	0.0780789	-1.06563	0.00135383	-0.623541	0.0142869
76969	Chst1	0.391231	0.179737	-1.55055	0.00136479	-1.94178	0.00100783
15216	Hfe	-0.154793	0.694491	-2.44207	0.00136506	-2.28728	0.00287757
20250	Scd2	-0.0979098	0.74473	-1.31786	0.00137478	-1.21995	0.00311076
12615	Cenpa	-0.0131029	0.981309	-4.6094	0.00138173	-4.59629	0.00238962
237711	Eml6	-0.420705	0.100364	-1.19234	0.00140227	-0.771636	0.0109913
20359	Sema6b	-0.593572	0.0905997	-1.73029	0.00140594	-1.13671	0.0110177
22417	Wnt4	1.11115	0.0398922	-4.98715	0.00140775	-6.09829	0.00114118
22340	Vegfb	-0.351101	0.223484	-1.47092	0.00141064	-1.11982	0.00619514
191578	Helq	-0.632795	0.0235602	-1.04332	0.00143496	-0.410522	0.0626383
69908	Rab3b	-0.166905	0.748679	-5.06787	0.00145519	-4.90096	0.00276387
69071	Tmem97	-0.242502	0.455481	-1.78684	0.0014733	-1.54434	0.0040141
24058	Sigirr	-0.106681	0.688229	-1.35982	0.00147923	-1.25314	0.00315741
14583	Gfpt1	-0.458968	0.112711	-1.25155	0.00148054	-0.792586	0.011704
66044	Dtd1	-0.0333221	0.90058	-1.254	0.00148647	-1.22067	0.00258666
17920	Myo6	-0.276568	0.314231	-1.25531	0.00148647	-0.978741	0.00584901
230163	Aldob	0.396565	0.582577	-5.29707	0.00149719	-5.69363	0.00184025
71900	Tmem106b	-0.60566	0.0596499	-1.29105	0.00149989	-0.685387	0.0217496
14012	Mpzl2	-0.253834	0.249094	-1.02382	0.00150307	-0.769984	0.00662622
18828	Plscr2	-0.538623	0.134373	-1.56134	0.00150437	-1.02271	0.010644
11600	Angpt1	-0.915425	0.102869	-7.69012	0.00150862	-6.7747	0.00394351
240427	Setbp1	-0.380235	0.226527	-1.59979	0.00150862	-1.21956	0.00653425
70291	Mkrn2os	-0.189984	0.644499	-2.4045	0.00152295	-2.21452	0.00333953
71761	Amdhd1	-0.0715953	0.893483	-4.16472	0.00154464	-4.09312	0.00272933
70546	Zdhhc2	-0.45066	0.10971	-1.30507	0.0015484	-0.854407	0.0115257
22268	Upk1b	-0.121391	0.720531	-1.86465	0.00154892	-1.74325	0.00315802
72119	Tpx2	0.0297764	0.966767	-4.70701	0.0015507	-4.73678	0.00258579
385643	Kng2	-0.599328	0.281492	-3.80482	0.00155141	-3.20549	0.00493098
22685	Zfp239	-0.865649	0.0138679	-1.18168	0.00155141	-0.316029	0.174652
18642	Pfkm	0.0305788	0.930818	-1.40196	0.0015545	-1.43253	0.0024844
26570	Slc7a11	-0.391476	0.233225	-1.74709	0.00156511	-1.35561	0.00644191
234673	Ces2e	-0.0532954	0.892579	-2.17253	0.00158624	-2.11924	0.00277446
170835	Inpp5j	-0.316679	0.484993	-2.85417	0.00159718	-2.53749	0.00398007
20342	Selenbp2	-0.738272	0.203928	-5.39728	0.00160508	-4.65901	0.00458474
11606	Agt	-0.577834	0.301728	-5.13076	0.00162965	-4.55292	0.00409801
16592	Fabp5	-0.0113169	0.978643	-2.08153	0.00163162	-2.07021	0.00263887
18795	Plcb1	-0.380773	0.388833	-2.91064	0.00163162	-2.52987	0.00442728
268697	Ccnb1	-0.06905	0.902784	-5.88714	0.00164239	-5.81809	0.00284855
217653	Mis18bp1	-0.547158	0.249742	-3.0848	0.00164487	-2.53765	0.00559368
71263	Mro	-0.434169	0.388958	-3.68539	0.00164961	-3.25122	0.00427164
74754	Dhcr24	-0.00330073	0.990636	-1.08597	0.00165513	-1.08267	0.00280974
69454	Clic3	0.160278	0.637051	-1.93461	0.00166506	-2.09489	0.00195946
12428	Ccna2	-0.0579921	0.938361	-6.03349	0.00168671	-5.9755	0.00288628
107869	Cth	-0.160893	0.629243	-1.80133	0.001697	-1.64044	0.00366297
14102	Fas	-0.898643	0.0481348	-1.96673	0.00170024	-1.06809	0.026076
20526	Slc2a2	-0.644763	0.197914	-2.95984	0.00172724	-2.31508	0.0069945
12534	Cdk1	-0.149063	0.818103	-4.268	0.00173228	-4.11894	0.00319533
68201	Ccdc34	-0.276059	0.400626	-1.6584	0.00173248	-1.38234	0.00524657
20465	Sim2	-0.624852	0.150339	-2.35963	0.00173276	-1.73478	0.00868774
243085	Ugt2b35	-1.09387	0.14428	-6.71439	0.00175947	-5.62052	0.00565928
68235	Mturn	-0.269722	0.365893	-1.52703	0.00176724	-1.25731	0.00559368
97031	Tprn	-0.513992	0.0467908	-1.01993	0.00177144	-0.505936	0.0343106
68743	Anln	-0.179725	0.801228	-3.76424	0.00177144	-3.58452	0.00341231
14677	Gnai1	-0.370251	0.307358	-1.64178	0.00177144	-1.27153	0.00687193
83379	Klb	-0.101488	0.891026	-4.86271	0.00178398	-4.76122	0.00307827
17117	Amacr	-0.55674	0.15642	-1.82146	0.00179498	-1.26472	0.0104701
226090	Ermp1	-0.245428	0.586502	-2.83694	0.00180056	-2.59151	0.00393622
110052	Dek	-0.400546	0.151221	-1.21231	0.00180235	-0.811762	0.0115662
76282	Gpt	0.250019	0.388135	-1.41616	0.00182569	-1.66618	0.00162437
11666	Abcd1	-0.128176	0.650288	-1.36355	0.00185977	-1.23537	0.0040141
224171	C330027C09Rik	-0.225258	0.681899	-3.06804	0.00189156	-2.84278	0.00390195
234577	Cpne2	0.175271	0.644134	-2.13416	0.00189511	-2.30944	0.00216284
50528	Tmprss2	-1.13013	0.0714534	-3.76943	0.00190133	-2.6393	0.0116188
667277	C1rb	-0.489442	0.363112	-3.67041	0.0019021	-3.18097	0.00515451
17345	Mki67	-0.0621561	0.95292	-5.23662	0.00191072	-5.17446	0.00319687
18599	Padi1	-0.280087	0.617024	-5.1132	0.00196861	-4.83311	0.00377449
230751	Oscp1	-0.193184	0.464985	-1.29643	0.00197145	-1.10325	0.00527928
232371	C1rl	-0.624881	0.265956	-4.5182	0.00198069	-3.89332	0.00538746
21335	Tacc3	0.0244296	0.973168	-3.68162	0.00198306	-3.70605	0.00309961
624219	Angptl8	-0.652875	0.170603	-2.61783	0.00198369	-1.96496	0.00900471
72307	2510002D24Rik	-0.172565	0.467649	-1.11229	0.0019858	-0.939724	0.00546389
66934	Dsn1	-0.430493	0.140365	-1.29188	0.00199545	-0.861392	0.013056
252838	Tox	-0.938373	0.097281	-3.19122	0.00199871	-2.25285	0.0116289
72090	Entpd8	-0.635287	0.241779	-3.16259	0.00200632	-2.5273	0.00730464
52538	Acaa2	0.00480278	0.985422	-1.06613	0.00200632	-1.07093	0.00311076
71586	Ifih1	-0.521171	0.145244	-1.65813	0.00200944	-1.13695	0.0121808
232370	Clstn3	-0.285902	0.682222	-5.00054	0.0020165	-4.71464	0.00389292
56356	Gltp	-0.0290858	0.932009	-1.46408	0.002017	-1.435	0.00327562
50915	Grb14	-0.528388	0.148235	-1.7289	0.00204586	-1.20051	0.0119333
230161	Acnat1	-0.947026	0.1158	-3.62915	0.00207791	-2.68212	0.010073
73327	Pradc1	-0.667531	0.0562691	-1.41465	0.00210125	-0.747122	0.033592
66359	Cox20	-0.493867	0.0926481	-1.21459	0.00211242	-0.720721	0.0210499
72789	Veph1	-0.528226	0.211962	-2.19788	0.0021244	-1.66966	0.00898349
68338	Golt1a	-0.498132	0.13011	-1.46478	0.00212824	-0.966648	0.0146433
331004	Slc9a9	0.0804361	0.864373	-2.55604	0.00212843	-2.63647	0.00284855
211666	Mgst2	-0.388274	0.209466	-1.34739	0.00213313	-0.959118	0.0109224
52830	Pnrc2	-0.319089	0.22118	-1.07451	0.00217463	-0.755423	0.0113477
237082	Nxt2	-0.747269	0.0613777	-1.6152	0.00217785	-0.867934	0.0325398
64051	Sv2a	-0.573754	0.14973	-1.85844	0.0021794	-1.28469	0.013056
110749	Chaf1b	-0.325563	0.34814	-1.65779	0.00223952	-1.33223	0.00738282
106795	Tcf19	-0.489762	0.347578	-3.42279	0.00224473	-2.93303	0.00611344
26382	Fgd2	-0.36606	0.447243	-2.65835	0.00225465	-2.29229	0.0059589
380713	Scarf1	-0.999631	0.0431435	-1.96519	0.00226158	-0.965564	0.0494409
72759	Tmem135	-0.32868	0.333824	-1.45619	0.00226162	-1.12751	0.00834841
217845	Ifi27l2b	-0.265847	0.550017	-2.52402	0.00226263	-2.25817	0.00514974
67442	Retsat	0.156769	0.497981	-1.0883	0.00226263	-1.24507	0.00203352
74107	Cep55	-0.343681	0.555793	-4.80948	0.00227176	-4.4658	0.00457882
214345	Lrrc1	-0.527634	0.075092	-1.10923	0.00227176	-0.581597	0.0327799
15893	Ica1	-0.217287	0.491476	-1.52365	0.00228086	-1.30636	0.00593177
12316	Aspm	-0.273948	0.695439	-5.78695	0.00229119	-5.513	0.00421184
280662	Afm	-0.976287	0.115089	-3.8891	0.00231957	-2.91282	0.010608
71878	Fam83d	-0.0469661	0.939067	-7.08345	0.00233052	-7.03648	0.00366297
235293	Sc5d	0.055955	0.857733	-1.16827	0.00233052	-1.22423	0.00313278
319722	E330033B04Rik	-0.901109	0.0133538	-1.09718	0.00233787	-0.196072	0.409909
59007	Ngly1	-0.50306	0.102869	-1.25287	0.00234499	-0.749806	0.0224279
89867	Sec16b	-0.217424	0.514543	-1.51972	0.00236408	-1.30229	0.00615828
66607	Ms4a4d	-0.696955	0.436654	-5.87677	0.00237768	-5.17981	0.00606933
18968	Pola1	-0.186808	0.686041	-2.31342	0.00239913	-2.12662	0.00491175
28028	Mrpl50	-0.900718	0.0179449	-1.17449	0.00240049	-0.273768	0.26535
237886	Slfn9	-0.611596	0.403147	-4.88393	0.00240676	-4.27233	0.00621301
21834	Thrb	-0.158846	0.65942	-1.69078	0.00240888	-1.53194	0.0051128
66336	Cenpp	-0.353318	0.527646	-3.96606	0.00241983	-3.61274	0.00521287
68631	Cryl1	0.00676349	0.983269	-1.36169	0.0024202	-1.36845	0.00341796
20496	Slc12a2	-0.381449	0.266688	-1.37117	0.00242339	-0.989721	0.0114121
56369	Apip	7.63985e-05	0.999805	-1.14855	0.00243774	-1.14863	0.00359685
237911	Brip1	-0.319764	0.53365	-3.23838	0.00244139	-2.91862	0.00546389
207818	Smagp	-0.331815	0.283754	-1.41742	0.0024438	-1.08561	0.00949698
232078	Thnsl2	0.0478995	0.889951	-1.5618	0.00246092	-1.6097	0.00315802
11539	Adora1	1.21804	0.0348567	-3.23936	0.00247153	-4.45741	0.00107138
11804	Aplp2	-0.0411675	0.906143	-1.26412	0.00249098	-1.22295	0.00431802
11304	Abca4	-0.258385	0.634087	-3.06227	0.00249098	-2.80388	0.00518337
18005	Nek2	0.177332	0.77757	-5.39521	0.0024939	-5.57254	0.00342723
12496	Entpd2	-0.114814	0.804889	-2.31783	0.00249988	-2.20302	0.00441825
72749	Tonsl	-0.35637	0.36777	-1.95116	0.00251927	-1.59479	0.00783315
20347	Sema3b	-0.224737	0.405725	-1.22565	0.00255312	-1.00091	0.00767511
19348	Kif20a	0.0677386	0.933785	-4.95656	0.00255312	-5.02429	0.00371663
14465	Gata6	-0.720077	0.0227016	-1.00149	0.00255634	-0.281418	0.205556
331535	Serpina7	-0.962736	0.162587	-4.27165	0.00256108	-3.30892	0.0104428
77675	5033406O09Rik	-0.473253	0.196732	-1.65721	0.00256214	-1.18396	0.0130775
100039781	Hrct1	-0.135104	0.755898	-2.14735	0.00256214	-2.01224	0.004759
74895	Ccdc181	-0.433612	0.117031	-1.09966	0.00256946	-0.666051	0.0230011
68323	Nudt22	-0.5287	0.0988687	-1.27107	0.00258517	-0.742368	0.0271752
56175	Bace2	-0.245827	0.598578	-2.26578	0.00259003	-2.01995	0.00589194
108000	Cenpf	-0.0375604	0.963061	-5.48008	0.00261917	-5.44252	0.00409398
77744	Bora	-0.741335	0.079315	-1.73372	0.00262276	-0.992386	0.0318108
19075	Prim1	-0.177361	0.709962	-2.39752	0.00262585	-2.22016	0.00516127
106618	Wdr90	0.164305	0.703335	-2.00966	0.00263738	-2.17397	0.00297233
69885	Aunip	0.432993	0.628997	-5.51207	0.00267265	-5.94506	0.00288168
67307	Pbld2	-0.272973	0.589017	-2.69866	0.0026829	-2.42569	0.00593177
12190	Brca2	-0.580247	0.136402	-1.67282	0.00268903	-1.09257	0.0191782
13121	Cyp51	0.299681	0.306963	-1.149	0.00269608	-1.44868	0.00195946
67150	Rnf141	-0.330737	0.257282	-1.25222	0.00272014	-0.921479	0.0119665
56363	Tmeff2	-0.109327	0.808043	-2.09422	0.00276071	-1.9849	0.00488489
108907	Nusap1	-0.259017	0.676845	-6.64595	0.00276503	-6.38694	0.00486828
16192	Il5ra	-0.656961	0.102792	-1.6448	0.00276503	-0.987838	0.0275361
78755	Fam122b	-0.51996	0.205887	-1.85462	0.00278747	-1.33466	0.0139541
67733	Itgb3bp	-0.442167	0.269109	-1.88777	0.00279351	-1.4456	0.0111112
107589	Mylk	0.0621145	0.875525	-1.47211	0.00279899	-1.53422	0.00366297
51944	Knstrn	0.0326528	0.963884	-3.3393	0.00279899	-3.37195	0.00408327
12224	Klf5	-0.305594	0.297052	-1.25736	0.00279992	-0.951763	0.0111713
234214	Sorbs2	-0.644111	0.0968541	-1.38961	0.00284515	-0.745502	0.0373679
12235	Bub1	-0.146238	0.819352	-6.08843	0.00285225	-5.94219	0.00472569
68472	Tmem126b	-0.646623	0.0368464	-1.02683	0.00285818	-0.380206	0.118819
71522	Ggt6	-0.18479	0.670042	-2.12186	0.00286154	-1.93707	0.00587939
53970	Rfx5	-0.637696	0.104006	-1.53033	0.0028677	-0.892639	0.030493
228026	Pdk1	-0.145316	0.636459	-1.17248	0.00289468	-1.02716	0.00692448
66333	Aqp11	-0.754732	0.122204	-2.07962	0.0029226	-1.32489	0.0238296
16571	Kif4	0.0208711	0.978018	-5.24655	0.00293185	-5.26742	0.0043782
74166	Tmem38a	-0.328667	0.258483	-1.2219	0.00295305	-0.893236	0.01322
57435	Plin4	-0.262345	0.476797	-1.62244	0.0029544	-1.3601	0.00810502
22214	Ube2h	0.137466	0.631546	-1.08319	0.00296805	-1.22066	0.00305726
210544	Tbc1d31	-0.292377	0.468873	-1.87089	0.00298583	-1.57852	0.00807448
14181	Fgfbp1	-0.537574	0.377012	-4.11804	0.00298583	-3.58046	0.00750395
229841	Cenpe	-0.19187	0.797055	-5.07872	0.00300735	-4.88685	0.00521287
17245	Mdm1	-0.138803	0.720575	-1.75596	0.00300735	-1.61716	0.00589727
108079	Prkaa2	-0.727314	0.0478836	-1.292	0.00304765	-0.564689	0.0826588
545370	Hmcn1	-1.18748	0.218936	-4.94497	0.00306067	-3.75749	0.0139215
102920	Cenpi	-0.184163	0.766765	-4.36233	0.0030612	-4.17817	0.0053557
14266	Aff2	-0.119398	0.820544	-2.59374	0.00310674	-2.47434	0.00532444
69310	Pacrg	-0.558908	0.196458	-1.86319	0.00311947	-1.30428	0.0173616
77577	Spns3	0.316138	0.378587	-1.78146	0.00313961	-2.0976	0.00241733
66443	Tnfaip8l1	-0.503627	0.143663	-1.35951	0.00314051	-0.855882	0.0248185
211401	Mtss1	-0.679868	0.0490681	-1.13117	0.00314629	-0.4513	0.0969234
70645	Oip5	0.00116693	0.99872	-5.28104	0.00316016	-5.2822	0.00468807
16012	Igfbp6	-0.165005	0.739422	-2.31989	0.00317675	-2.15489	0.00606364
12531	Cdc25b	-0.0547781	0.938836	-3.45695	0.00317675	-3.40217	0.00502193
71207	Nudt4	-0.640336	0.0747937	-1.21726	0.00317724	-0.576926	0.0594472
20269	Scn3a	-0.707584	0.19505	-2.5263	0.00317834	-1.81872	0.0164177
77055	Krt76	-0.19089	0.8077	-4.11387	0.0031784	-3.92298	0.00562862
217946	Cdca7l	-0.790795	0.0483603	-1.40609	0.0031784	-0.615299	0.0868854
72121	Dennd2d	-0.600894	0.285851	-2.88125	0.00317845	-2.28036	0.0114677
22137	Ttk	-0.139808	0.831913	-5.59023	0.00320803	-5.45042	0.00525407
60455	Tmem8	-0.222748	0.366652	-1.01942	0.00321069	-0.796672	0.0110436
12369	Casp7	-0.218655	0.502102	-1.41156	0.00322229	-1.1929	0.00841931
13819	Epas1	0.268919	0.474187	-1.87385	0.00322229	-2.14277	0.0027615
107995	Cdc20	0.0864845	0.910618	-5.13089	0.00322396	-5.21738	0.00457882
13809	Enpep	0.215652	0.819188	-5.82021	0.00325175	-6.03586	0.00406769
217138	Prr15l	-1.53926	0.0607225	-3.67952	0.00325741	-2.14026	0.0407461
233899	Ccdc189	-0.351657	0.227444	-1.18159	0.00326538	-0.829936	0.016916
66140	Ska2	-0.800802	0.041942	-1.30728	0.003267	-0.506482	0.118865
12236	Bub1b	0.365485	0.612397	-3.67148	0.00328621	-4.03696	0.00356391
107221	Ffar4	0.217314	0.711322	-3.34152	0.00328623	-3.55883	0.00366297
105988	Espl1	0.0153178	0.982774	-5.27781	0.00329829	-5.29312	0.00488515
78558	Htra3	0.487371	0.251998	-2.1464	0.0033002	-2.63377	0.00212914
17060	Blnk	0.142025	0.767674	-2.24141	0.00330364	-2.38344	0.00365355
15458	Hpx	-0.273403	0.51143	-1.90925	0.00330621	-1.63585	0.00836718
15366	Hmmr	-0.292306	0.676845	-5.82513	0.00330621	-5.53283	0.00601919
100042480	Nhsl2	-0.000776659	0.998135	-1.2796	0.00330621	-1.27882	0.00468807
23965	Tenm3	-0.147062	0.735047	-1.96418	0.00330621	-1.81711	0.00632672
71988	Esco2	-0.0587038	0.932358	-5.69382	0.00330621	-5.63512	0.00514974
231396	Ugt2b36	-0.897772	0.275445	-7.71842	0.00330946	-6.82065	0.00785553
66400	Alkbh7	-0.141511	0.670187	-1.38938	0.00332991	-1.24787	0.00697219
78733	Troap	-0.186211	0.775812	-5.21893	0.0033333	-5.03272	0.00572208
13171	Dbt	-0.620509	0.0842123	-1.29389	0.00337187	-0.673383	0.0515562
100041085	Mfsd4b3	-0.598835	0.232236	-2.22461	0.00337187	-1.62578	0.0160435
223626	Them6	-0.16961	0.652184	-1.63286	0.00337416	-1.46325	0.0071532
26934	Racgap1	0.188855	0.784876	-2.97111	0.00338435	-3.15996	0.00409801
14710	Gngt2	-0.0982533	0.828417	-1.99583	0.00339998	-1.89758	0.00583577
12442	Ccnb2	0.0814625	0.909567	-4.27607	0.00340306	-4.35753	0.00472459
70574	Cpm	-0.839259	0.315303	-6.34828	0.00340504	-5.50902	0.00872118
66060	Cystm1	-0.0422961	0.917019	-1.32612	0.00341534	-1.28382	0.00579624
100041574	9030025P20Rik	-1.06418	0.0665902	-2.26255	0.00343119	-1.19837	0.0550756
78248	Armcx1	-0.733444	0.0717967	-1.47708	0.00345899	-0.743634	0.0605984
16835	Ldlr	-0.499006	0.192697	-1.36055	0.00348314	-0.861547	0.0250353
192678	Rassf3	-0.481238	0.147902	-1.25686	0.00348879	-0.77562	0.029142
547253	Parp14	-0.908767	0.0202928	-1.11601	0.00353104	-0.207246	0.443912
239570	Ttc38	-0.36375	0.235789	-1.22948	0.0035355	-0.865728	0.0180213
66183	Sptssb	-0.516549	0.423045	-7.91464	0.00354464	-7.39809	0.00669791
18569	Pdcd4	-0.287635	0.371724	-1.19645	0.00354701	-0.908818	0.0134988
110385	Pde4c	-0.160763	0.702934	-1.83826	0.00354701	-1.67749	0.0069945
100503704	Gm16861	-0.684225	0.14746	-1.94983	0.00354876	-1.26561	0.0263891
30939	Pttg1	-0.0526301	0.935208	-3.12834	0.00354876	-3.07571	0.00552423
213121	Ankrd35	0.497024	0.491898	-4.02462	0.00354984	-4.52165	0.00315857
26912	Gcat	0.177898	0.609256	-1.30586	0.00354984	-1.48376	0.00341633
107986	Ddb2	-0.541742	0.0865893	-1.1149	0.00355764	-0.57316	0.054957
14469	Gbp2	-0.389814	0.377139	-1.99046	0.00359947	-1.60064	0.0116312
60345	Nrip2	-0.157207	0.7207	-1.96922	0.00363151	-1.81201	0.00695517
69693	Pof1b	-0.902908	0.208499	-3.83987	0.00363171	-2.93696	0.0149376
65973	Asph	-0.401997	0.225554	-1.24323	0.00363199	-0.841228	0.020901
108961	E2f8	-0.792307	0.260345	-4.71505	0.0036328	-3.92275	0.0108236
319482	9530053A07Rik	-0.0319614	0.917922	-1.12541	0.00364558	-1.09345	0.00564488
20661	Sort1	-0.276068	0.436529	-1.52577	0.0036614	-1.2497	0.0108101
66270	Retreg1	-0.759354	0.155611	-1.88006	0.00366649	-1.1207	0.0326735
14618	Gjb1	-0.362442	0.631412	-5.43187	0.00367061	-5.06943	0.00696756
76131	Depdc1a	-0.954899	0.219919	-4.5512	0.00369137	-3.5963	0.0135007
66279	Tmem218	-0.539663	0.0798544	-1.0624	0.00373815	-0.522735	0.0651045
65099	Irak1bp1	-0.461947	0.216114	-1.50683	0.00376424	-1.04488	0.0206819
12411	Cbs	-0.128427	0.686249	-1.27594	0.00378168	-1.14752	0.00763843
237411	Zfp938	-0.874557	0.0319812	-1.2339	0.00379785	-0.359348	0.240725
13361	Dhfr	-0.297054	0.580323	-2.68772	0.00379926	-2.39066	0.00836718
107373	Fam111a	-0.505418	0.407335	-3.27303	0.00379926	-2.76761	0.0104701
73852	D3Ertd751e	-0.223421	0.432499	-1.14725	0.00380105	-0.923827	0.0115773
18952	Sept4	-0.118932	0.818472	-2.25983	0.00380313	-2.1409	0.00653425
211651	Fancd2	-0.0687719	0.922775	-5.2291	0.00380434	-5.16033	0.00587282
50799	Slc25a13	-0.338895	0.317962	-1.33763	0.00380434	-0.99874	0.0154427
12269	C4bp	-0.246808	0.648231	-2.6115	0.00380445	-2.36469	0.00781177
14137	Fdft1	0.0365081	0.916788	-1.11183	0.00381734	-1.14834	0.00511521
71724	Aox3	-0.165155	0.809059	-3.63131	0.00381734	-3.46615	0.00653425
668253	Dleu2	-0.859132	0.0615557	-1.59761	0.00381734	-0.738481	0.08492
18604	Pdk2	-0.384216	0.214339	-1.17891	0.00382444	-0.794692	0.0226666
66528	Smim5	0.894971	0.204676	-4.03941	0.00383104	-4.93438	0.0024844
66190	Acer3	-0.942414	0.0446682	-1.4366	0.00386257	-0.494184	0.158653
20568	Slpi	-0.371578	0.705486	-5.21337	0.00391488	-4.84179	0.00750395
76464	Knl1	-0.48144	0.471352	-4.47878	0.00392994	-3.99734	0.00864031
75786	Ckap5	-0.320369	0.284258	-1.06198	0.00393259	-0.741612	0.0199086
216616	Efemp1	-0.283034	0.620334	-2.75694	0.00397008	-2.47391	0.00838864
66011	Ranbp17	-0.248633	0.417616	-1.21864	0.00398146	-0.970008	0.0125537
229499	Fcrl1	-0.768445	0.234212	-3.01426	0.0040043	-2.24582	0.0178044
67420	Far1	-0.663554	0.117859	-1.40803	0.00401957	-0.744478	0.0515562
76843	Dtl	-0.421288	0.348442	-1.97032	0.00416038	-1.54904	0.0142544
231506	Lin54	-0.191857	0.576379	-1.33713	0.00416953	-1.14528	0.0101889
236930	Ercc6l	-0.293336	0.648416	-3.76851	0.00424726	-3.47517	0.00810502
276829	Smtnl2	-0.904515	0.153391	-2.81637	0.0042599	-1.91186	0.027183
54123	Irf7	-0.237194	0.597345	-1.86616	0.00426368	-1.62897	0.00974459
19273	Ptpru	0.755632	0.280059	-4.09733	0.00427918	-4.85296	0.00307497
545481	Arhgap40	-0.317666	0.639249	-3.94355	0.00429131	-3.62588	0.00824714
71302	Arhgap26	-0.294807	0.490406	-1.84823	0.0043079	-1.55342	0.0113539
208628	Kntc1	-0.137318	0.852695	-5.58711	0.00431815	-5.44979	0.0067943
20556	Slfn2	-1.7226	0.0534905	-4.1722	0.00431815	-2.4496	0.047806
56050	Cyp39a1	-0.0672931	0.817972	-1.03783	0.00436411	-0.970541	0.00742385
13867	Erbb3	-0.201326	0.505146	-1.16803	0.00437573	-0.966706	0.011704
15408	Hoxb13	-0.0834135	0.899684	-2.99525	0.00437888	-2.91184	0.00674513
230828	Il22ra1	1.11506	0.0087959	-1.25887	0.00437888	-2.37393	0.000631071
240641	Kif20b	-0.386871	0.608919	-4.08999	0.0043803	-3.70312	0.0088525
16404	Itga7	0.0475178	0.936082	-2.49093	0.00439532	-2.53845	0.00559368
59056	Evc	-0.274473	0.425749	-1.38677	0.00439532	-1.1123	0.0134586
11717	Ampd3	0.161322	0.73293	-2.15044	0.00441082	-2.31176	0.00454274
14265	Fmr1	-0.542983	0.204616	-1.45229	0.00442201	-0.909305	0.0323675
76044	Ncapg2	-0.14228	0.831771	-3.34109	0.00442202	-3.19881	0.00729533
19286	Pts	-0.361276	0.24512	-1.12971	0.00444454	-0.768436	0.0245912
75317	Parpbp	-0.175377	0.797055	-4.15583	0.00444454	-3.98045	0.00736305
53381	Prdx4	-0.0845762	0.794813	-1.17223	0.00444846	-1.08765	0.00784591
13058	Cybb	-0.715221	0.287866	-3.90362	0.00446369	-3.1884	0.0135574
66423	Coprs	-0.0948162	0.787838	-1.29313	0.00446975	-1.19832	0.00796591
70561	Txndc16	-0.326525	0.420383	-1.67041	0.00447673	-1.34389	0.0137292
76373	Zfp773	-0.917445	0.0384649	-1.33387	0.00449962	-0.41642	0.234806
223920	Soat2	-0.00296241	0.993837	-1.47341	0.00451197	-1.47045	0.00611344
79362	Bhlhe41	-0.319129	0.391507	-1.49864	0.00456486	-1.17951	0.0150405
70466	Ckap2l	-0.18862	0.791272	-6.03807	0.00456753	-5.84944	0.00730511
30805	Slc22a4	-0.0806658	0.857733	-1.73946	0.00456753	-1.6588	0.00732113
27057	Ncoa4	-0.0596958	0.863523	-1.21789	0.00457905	-1.15819	0.00736503
20198	S100a4	0.0344058	0.929265	-1.14746	0.00462569	-1.18187	0.00608549
20210	Saa3	-0.87772	0.501229	-7.11414	0.00464915	-6.23642	0.0114769
66634	Mcm8	0.0130187	0.981579	-2.35976	0.00465316	-2.37278	0.00622636
56150	Mad2l1	-0.0265004	0.971227	-3.30537	0.00465316	-3.27887	0.00672357
15439	Hp	-0.599015	0.372057	-7.11557	0.00465316	-6.51656	0.00906617
17948	Naip2	-0.487441	0.173356	-1.22683	0.00465448	-0.739387	0.0394254
68014	Zwilch	-0.246018	0.689596	-3.09963	0.00467225	-2.85362	0.00883619
272551	Gins2	0.228571	0.672013	-2.69465	0.00467732	-2.92322	0.00468807
19266	Ptprd	-0.0465706	0.940384	-2.4492	0.00467732	-2.40262	0.00685867
20135	Rrm2	-0.122742	0.852236	-3.00078	0.00468871	-2.87804	0.00761889
623474	Rad54b	-0.731749	0.232512	-2.69623	0.00468871	-1.96448	0.022376
241877	Slc10a5	-0.84301	0.250447	-3.84477	0.00475396	-3.00176	0.0175877
71960	Myh14	0.153612	0.624488	-1.17731	0.00478244	-1.33093	0.00408327
14211	Smc2	-0.168176	0.77459	-2.2013	0.00479649	-2.03313	0.00891079
12176	Bnip3	-0.784449	0.111314	-1.75377	0.0047984	-0.969319	0.0581681
12684	Cideb	0.179138	0.570505	-1.22336	0.00481991	-1.4025	0.00384668
170755	Sgk3	-0.607678	0.165349	-1.56331	0.00482712	-0.955631	0.0407563
218977	Dlgap5	-0.0898771	0.905876	-5.42527	0.00483553	-5.33539	0.00730464
26456	Sema4g	-0.650219	0.0640019	-1.09906	0.00484008	-0.448839	0.131518
170752	Bco2	0.706738	0.163724	-2.30346	0.00484291	-3.0102	0.00234913
240638	Slc16a12	-0.223938	0.720922	-2.96907	0.00485282	-2.74513	0.00898349
74180	Muc5b	-0.364486	0.60058	-3.83927	0.0048625	-3.47479	0.00999362
51799	Rundc3a	0.290082	0.488983	-1.80596	0.00486458	-2.09604	0.00363355
11861	Arl4a	-0.585922	0.198369	-1.68067	0.00486458	-1.09474	0.0332311
226791	Lyplal1	-0.168785	0.597309	-1.16248	0.00488994	-0.993696	0.0116455
12879	Cys1	-0.0349698	0.950565	-2.08399	0.00488994	-2.04902	0.0069945
67426	Coq8a	-0.201584	0.620334	-1.61635	0.00489188	-1.41477	0.0109066
13167	Dbi	-0.0323605	0.940957	-1.27054	0.00489597	-1.23818	0.00770098
72391	Cdkn3	-0.259327	0.703335	-3.94544	0.00491297	-3.68612	0.0088522
19881	Rom1	0.269661	0.356983	-1.15356	0.00491376	-1.42322	0.00303783
15357	Hmgcr	0.00386931	0.991763	-1.13461	0.00497021	-1.13848	0.00702911
214854	Neurl3	-0.779212	0.185475	-2.38279	0.00504135	-1.60358	0.0317161
50776	Polg2	-0.934607	0.0241383	-1.09094	0.00504319	-0.156329	0.592518
228421	Kif18a	-0.595836	0.290868	-2.41396	0.00509867	-1.81812	0.0206403
24014	Rnasel	-0.305827	0.386315	-1.34295	0.0051001	-1.03713	0.0177865
22042	Tfrc	-0.428256	0.20138	-1.08433	0.00510785	-0.656076	0.0410536
54392	Ncapg	-0.264375	0.720922	-5.77329	0.00516411	-5.50892	0.00857928
104806	Fancm	-0.340625	0.281009	-1.13767	0.00516411	-0.797044	0.0256002
11287	Pzp	-0.472855	0.365632	-2.26708	0.00521435	-1.79423	0.0173318
107350	AW112010	-0.39596	0.537643	-2.9954	0.00521919	-2.59944	0.0121393
100039805	D5Ertd605e	-0.137609	0.900639	-4.89069	0.00526388	-4.75308	0.00799999
70024	Mcm10	-0.447759	0.362292	-1.98254	0.00532642	-1.53478	0.0189061
68612	Ube2c	0.202005	0.778568	-5.61415	0.0053333	-5.81616	0.00658398
17279	Melk	0.0194685	0.979972	-4.32069	0.0053335	-4.34016	0.00723027
70552	Lrrc56	-0.151695	0.648474	-1.21432	0.0053399	-1.06262	0.0114519
23888	Gpc6	0.158223	0.593585	-1.11536	0.00537219	-1.27358	0.00423868
29807	Tpk1	-0.219685	0.453209	-1.04992	0.00537219	-0.830239	0.0167023
14161	Fga	-2.01636	0.111776	-4.81179	0.00537774	-2.79542	0.0659409
74246	Gale	-0.112882	0.759956	-1.26929	0.00538059	-1.15641	0.0101925
66442	Spc25	-0.186086	0.796163	-4.17451	0.00540849	-3.98842	0.00880714
654804	4732471J01Rik	-1.14662	0.0586819	-1.91114	0.00541288	-0.764521	0.160098
320415	Gchfr	0.218389	0.420955	-1.01125	0.00541767	-1.22964	0.00344287
215387	Ncaph	-0.0340273	0.959778	-2.40137	0.00543539	-2.36734	0.00776018
28194	Apon	0.407569	0.406427	-2.16575	0.00544145	-2.57332	0.00365299
66977	Nuf2	-0.127167	0.86745	-6.3479	0.00546978	-6.22073	0.00818442
29870	Gtse1	-0.018364	0.978289	-2.34156	0.00552146	-2.3232	0.00770686
381280	Hjurp	-0.428859	0.190875	-1.03784	0.00553206	-0.608981	0.0483276
15473	Rida	-0.376032	0.271979	-1.16415	0.00555245	-0.78812	0.0307454
108912	Cdca2	-0.184985	0.80448	-4.80745	0.0055831	-4.62247	0.00886625
71664	Mettl7b	0.025188	0.967809	-2.4242	0.00562419	-2.44939	0.00718808
52679	E2f7	0.18536	0.808043	-4.32106	0.00567411	-4.50642	0.00657163
11799	Birc5	-0.0708644	0.930436	-5.96331	0.00569153	-5.89244	0.00821939
79059	Nme3	0.0485284	0.883188	-1.0854	0.00571732	-1.13393	0.00634683
71242	Spata24	-0.314516	0.613929	-2.66007	0.00572034	-2.34556	0.0123574
54141	Spag5	-0.0448444	0.958905	-3.5841	0.00572141	-3.53926	0.00820939
103220	Ttc41	-0.7246	0.0882502	-1.34591	0.00572571	-0.621307	0.110593
20873	Plk4	-0.172585	0.782449	-2.7844	0.00573188	-2.61182	0.00989242
20501	Slc16a1	-0.329672	0.297211	-1.02233	0.00573442	-0.692661	0.0310088
71909	Haus5	-0.0708859	0.889285	-1.92921	0.00573853	-1.85833	0.00870904
27214	Dbf4	-0.0622973	0.852203	-1.05139	0.00574418	-0.98909	0.00964456
233406	Prc1	0.111588	0.882567	-2.60469	0.00575932	-2.71628	0.00698025
18974	Pole2	-0.468633	0.311814	-1.78416	0.00582969	-1.31553	0.0248185
18074	Nid2	-0.516924	0.289495	-1.87665	0.00585098	-1.35972	0.0267115
67052	Ndc80	-0.113218	0.883188	-6.57618	0.00588041	-6.46296	0.00867514
231532	Arhgap24	-0.907268	0.162313	-2.42924	0.00588568	-1.52197	0.0480365
14793	Cdca3	-0.0125441	0.987773	-5.17368	0.00589345	-5.16113	0.00821101
20203	S100b	-0.0109836	0.984676	-2.16234	0.00590576	-2.15136	0.00783983
20725	Serpinb8	0.209152	0.502596	-1.074	0.00595876	-1.28315	0.00431978
209737	Kif15	-0.250044	0.736092	-4.52828	0.00595876	-4.27824	0.010208
219114	Ska3	-0.119198	0.876057	-3.97592	0.00596672	-3.85672	0.00905673
26886	Cenph	-0.342958	0.605813	-3.138	0.00596672	-2.79505	0.0125329
73804	Kif2c	0.0405635	0.962237	-5.4438	0.00598629	-5.48436	0.00804094
67293	3110039M20Rik	0.0400499	0.905876	-1.10936	0.00599452	-1.14941	0.00678864
17218	Mcm5	0.268786	0.730984	-4.02658	0.00599724	-4.29536	0.00664271
68055	Atp5s	-0.415283	0.264648	-1.3083	0.00599755	-0.893013	0.0330729
80982	Cemip	0.531387	0.199431	-1.65291	0.0060068	-2.1843	0.00276647
234683	Elmo3	0.0472254	0.891037	-1.10702	0.00601412	-1.15425	0.00681325
380912	Zfp395	0.0488499	0.903677	-1.38608	0.00601412	-1.43493	0.00682711
26411	Map4k1	-0.466401	0.407575	-2.245	0.0060833	-1.77859	0.0199572
14381	G6pdx	0.143517	0.803806	-1.85378	0.00611175	-1.9973	0.00662622
52637	Cisd1	0.0822296	0.808809	-1.11511	0.00611395	-1.19734	0.00626715
68298	Ncapd2	0.197069	0.790528	-2.87702	0.00614834	-3.07409	0.00679266
225908	Myrf	-0.0485226	0.891451	-1.0279	0.00615353	-0.979379	0.0102561
21944	Tnfsf12	-0.0761776	0.864963	-1.53427	0.00617224	-1.4581	0.00973239
381062	Ermard	-0.45914	0.22154	-1.27388	0.00630067	-0.814737	0.043278
209334	Gen1	-0.27319	0.690669	-3.31021	0.0063029	-3.03702	0.011746
22238	Ugt2b5	-1.09547	0.368244	-6.0337	0.00640708	-4.93823	0.0201726
234797	6430548M08Rik	-0.418794	0.203928	-1.07936	0.00640708	-0.660566	0.0502845
170738	Kcnh7	-0.823753	0.318465	-4.81428	0.00650169	-3.99052	0.0184683
15242	Hhex	-0.630885	0.274545	-1.93309	0.00658738	-1.30221	0.036886
217517	Stxbp6	-0.754766	0.216381	-2.34294	0.00663441	-1.58818	0.0395523
71904	Paqr7	0.480308	0.202394	-1.26042	0.00666091	-1.74073	0.00288082
20878	Aurka	0.295147	0.697337	-4.18335	0.00672876	-4.47849	0.00711989
56316	Ggcx	-0.334222	0.455444	-1.41413	0.00679113	-1.07991	0.0238536
78767	Efcab11	-0.0158686	0.98486	-4.20353	0.00680229	-4.18766	0.00915398
71876	Cenpu	-0.143476	0.83301	-2.88302	0.00681093	-2.73955	0.0109999
234258	Neil3	-0.114591	0.908121	-6.63162	0.00682542	-6.51703	0.00998903
270906	Prr11	-0.219631	0.790889	-5.37684	0.00683127	-5.15721	0.0109402
13590	Lefty1	-1.04679	0.055063	-1.55271	0.00686296	-0.50592	0.266843
72151	Rfc5	-0.00212136	0.997116	-1.94081	0.0068883	-1.93869	0.00898349
277360	Prex1	-0.0413393	0.960426	-3.2085	0.00694917	-3.16716	0.00962429
224792	Adgrf5	-0.467829	0.484993	-2.81268	0.00694917	-2.34486	0.0185964
20419	Shcbp1	-0.151599	0.85334	-5.59401	0.00695948	-5.44241	0.0105267
381293	Kif14	-0.374014	0.628997	-6.20696	0.00700914	-5.83295	0.0119274
14863	Gstm2	-0.29465	0.40627	-1.20596	0.00701779	-0.91131	0.0255764
20273	Scn8a	-0.213222	0.604206	-1.42824	0.0070467	-1.21501	0.0166072
66234	Msmo1	-0.394505	0.351252	-1.29591	0.00714682	-0.901402	0.0344803
240518	Peli3	-0.272658	0.414838	-1.13683	0.00716191	-0.864175	0.0253318
14814	Grin2d	0.173338	0.709477	-1.7011	0.00720477	-1.87443	0.00630227
75516	Ttc32	-0.33838	0.313464	-1.12451	0.00720772	-0.786127	0.0349133
76960	Bcas1	-0.765477	0.613854	-6.406	0.00723167	-5.64052	0.0167253
13394	Dlx4	-1.10817	0.0764245	-1.87341	0.00724124	-0.765244	0.17986
60530	Fignl1	-0.54537	0.445561	-3.52893	0.00730009	-2.98356	0.018525
67455	Klhl13	-0.242458	0.674876	-2.0657	0.00730792	-1.82324	0.0151508
100041677	Zfp984	-0.807672	0.0595567	-1.18773	0.00731963	-0.380059	0.270964
71492	Bbs7	-0.197483	0.594206	-1.23035	0.00735479	-1.03286	0.0179646
73991	Atl1	-0.0154933	0.976513	-1.58993	0.00736168	-1.57444	0.00969648
103172	Chchd10	0.527142	0.183215	-1.40565	0.0073798	-1.9328	0.00288628
72930	Ppp2r2b	-0.359813	0.540527	-2.34666	0.00744104	-1.98684	0.0184347
77022	2700099C18Rik	-0.0936498	0.916576	-4.31716	0.00761736	-4.22351	0.0109913
66497	Cmss1	-0.0166012	0.963884	-1.03313	0.00766984	-1.01653	0.0102252
110033	Kif22	0.055627	0.949467	-3.76464	0.00766984	-3.82027	0.00967788
14962	Cfb	-0.187896	0.716685	-1.55222	0.00779611	-1.36432	0.0164795
252967	Ropn1l	-0.0575409	0.886596	-1.26175	0.00786572	-1.2042	0.0116289
433323	Sgpp2	-0.676518	0.317831	-2.6974	0.00786673	-2.02088	0.0319914
18817	Plk1	0.370856	0.628523	-5.71202	0.00797257	-6.08288	0.00842613
70252	Jpx	-0.647681	0.107677	-1.17745	0.00797257	-0.529769	0.142871
227541	Camk1d	-0.0668035	0.874417	-1.33336	0.00797299	-1.26655	0.0119272
68283	9530077C05Rik	-1.15267	0.066637	-1.7837	0.00800979	-0.631032	0.249418
71564	Izumo4	-1.08323	0.0514959	-1.5031	0.00805406	-0.419865	0.359734
71085	Arhgap19	-0.255393	0.736059	-3.03571	0.00807377	-2.78031	0.0146315
74442	Sgms2	-0.942616	0.0354074	-1.09534	0.00810806	-0.15272	0.628982
14160	Lgr5	-1.50849	0.142315	-4.48789	0.00812002	-2.97941	0.0530392
76915	Mnd1	-0.0484064	0.953375	-2.88684	0.00819418	-2.83844	0.0111713
72899	Macrod2	-0.477606	0.163102	-1.02873	0.00823006	-0.551124	0.0900271
83815	Cenpq	-0.443762	0.430131	-2.12789	0.00824826	-1.68413	0.0260643
20877	Aurkb	0.277964	0.720249	-5.4055	0.00828161	-5.68347	0.00905673
68190	Dubr	-0.310607	0.365632	-1.12195	0.00830828	-0.811343	0.0347996
68526	Gpr155	-0.883769	0.154366	-2.02338	0.00831597	-1.13961	0.0859528
18576	Pde3b	-0.330013	0.348442	-1.14197	0.00835053	-0.811961	0.0374413
381318	Nsl1	-0.205714	0.782896	-3.22392	0.00836361	-3.01821	0.0138962
71670	Acy3	-0.427082	0.262766	-1.20788	0.0083881	-0.780796	0.0519892
235435	Lctl	-0.330379	0.741032	-4.08726	0.0083986	-3.75689	0.0150716
77963	Hook1	-0.630931	0.140922	-1.28092	0.00840413	-0.64999	0.108104
268930	Pkmyt1	0.23073	0.594557	-1.53575	0.00840466	-1.76648	0.00622636
12532	Cdc25c	0.0319423	0.97211	-5.93681	0.00840503	-5.96875	0.0109913
12286	Cacna1a	0.120518	0.724299	-1.12062	0.00842404	-1.24113	0.00700388
29811	Ndrg2	-0.0198762	0.960402	-1.09408	0.0084602	-1.0742	0.0111713
230678	Tmem125	-1.13024	0.0971731	-2.03075	0.00852227	-0.900506	0.164313
72080	Sapcd2	-0.346471	0.66841	-6.6125	0.00852227	-6.26603	0.0137292
320571	Atp8b5	-0.405724	0.347668	-1.43755	0.00853241	-1.03182	0.0377053
50908	C1s1	-0.372299	0.6898	-3.03178	0.00855405	-2.65948	0.0180076
60361	Ms4a4b	-0.571822	0.481781	-3.25801	0.00860767	-2.68619	0.0230675
102747	Lrrc49	-0.102266	0.760123	-1.01597	0.00865671	-0.913704	0.0157721
50883	Chek2	-0.208635	0.608167	-1.2943	0.00866063	-1.08566	0.020901
66049	Rogdi	0.12869	0.706736	-1.10101	0.00867035	-1.2297	0.00702911
68226	Efcab2	-0.841146	0.109684	-1.53622	0.00870961	-0.695076	0.154047
66311	Cenpw	0.288506	0.669848	-3.03442	0.00871462	-3.32292	0.00777464
21942	Tnfrsf9	-0.0647419	0.851286	-1.0187	0.00882484	-0.95396	0.0137292
26559	Hunk	0.154942	0.685929	-1.26619	0.00891906	-1.42113	0.0069945
230098	Arhgef39	-0.397473	0.625403	-3.94167	0.00895209	-3.5442	0.0176319
74015	Fcho1	-0.246528	0.578299	-1.47103	0.00897746	-1.2245	0.0224145
17777	Mttp	-0.346337	0.331097	-1.12147	0.00904528	-0.775128	0.0440163
52033	Pbk	0.0401069	0.966112	-6.26285	0.00905861	-6.30295	0.0116289
18378	Omp	0.180631	0.659193	-1.37315	0.00906278	-1.55378	0.00692448
14087	Fanca	0.00664744	0.993667	-3.83303	0.0090755	-3.83968	0.0116545
20201	S100a8	-0.0264191	0.967723	-2.02015	0.00909058	-1.99373	0.0118209
319554	Idi1	-0.269749	0.547646	-1.48764	0.00909928	-1.2179	0.0242989
269582	Clspn	0.024461	0.978616	-4.22295	0.00910723	-4.24741	0.0115662
208084	Pif1	-0.225193	0.792013	-6.31499	0.00910723	-6.08979	0.0137071
19076	Prim2	0.0414691	0.920484	-1.17989	0.00912582	-1.22136	0.0101528
21410	Hnf1b	-0.0408641	0.92993	-1.32	0.0092033	-1.27914	0.0127613
12283	Cab39	-0.344742	0.347876	-1.04901	0.00932805	-0.704264	0.0484785
20312	Cx3cl1	1.15206	0.030728	-1.6957	0.00939412	-2.84776	0.00162464
20892	Cenpx	-0.298192	0.422466	-1.17874	0.00942799	-0.880549	0.0348491
11740	Slc25a5	0.0387617	0.923786	-1.02182	0.00944148	-1.06058	0.011045
237211	Fancb	-0.385082	0.573723	-2.6666	0.00946649	-2.28152	0.0220886
72415	Sgo1	-0.480847	0.565687	-5.36452	0.00947488	-4.88368	0.0176593
26909	Exo1	-0.102485	0.905876	-3.88983	0.00956551	-3.78734	0.0135574
217216	BC030867	0.0723646	0.94272	-4.43827	0.00957646	-4.51064	0.0115402
107435	Hat1	-0.0888837	0.840226	-1.26488	0.00959521	-1.17599	0.0157478
60344	Fign	-1.07973	0.0986836	-1.86025	0.00964789	-0.780521	0.197531
217558	G2e3	-0.507901	0.198786	-1.1443	0.00969013	-0.636399	0.0905352
51788	H2afz	-0.871214	0.12067	-1.63667	0.00972513	-0.765454	0.15128
72787	Ndc1	-0.102478	0.843541	-1.57987	0.00975174	-1.47739	0.0155773
208836	Fanci	-0.187928	0.828711	-4.58282	0.00975174	-4.39489	0.0147823
218581	Depdc1b	0.803613	0.279136	-4.57015	0.00975552	-5.37376	0.00687193
12449	Ccnf	0.0129668	0.987773	-3.40923	0.00976599	-3.4222	0.0123068
70218	Kif18b	0.06252	0.945985	-5.94104	0.0098051	-6.00356	0.0122642
67636	Etfrf1	-0.454152	0.214791	-1.0524	0.00995756	-0.59825	0.0859116
212377	Mms22l	-0.3248	0.486084	-1.51933	0.00995756	-1.19453	0.0310181
60411	Cenpk	-0.611406	0.401377	-2.83081	0.00997934	-2.2194	0.033385
72709	C1qtnf6	-0.494949	0.351849	-1.7207	0.010114	-1.22576	0.0456843
21646	Tcte2	-0.0627629	0.91369	-1.80136	0.0102594	-1.7386	0.0142544
114679	Selenom	0.285417	0.436118	-1.18482	0.0102594	-1.47024	0.00565928
74104	Abcb6	0.376557	0.347668	-1.15827	0.0102945	-1.53483	0.00513102
67141	Fbxo5	-0.108378	0.880066	-2.60161	0.0102945	-2.49324	0.015112
69716	Trip13	-0.2089	0.755879	-2.46663	0.0102949	-2.25773	0.0181915
19362	Rad51ap1	-0.262095	0.771697	-4.34328	0.0103034	-4.08119	0.0168398
23834	Cdc6	-1.23631	0.190702	-3.76111	0.0103323	-2.5248	0.0609897
73420	Ccsap	-0.536179	0.398895	-2.17809	0.0103538	-1.64191	0.0388851
72303	Cyp2c65	-0.830065	0.400749	-3.94183	0.0103538	-3.11176	0.0342882
52276	Cdca8	0.31114	0.681559	-3.75769	0.010383	-4.06883	0.00981377
75712	Tmem14a	-0.624417	0.207413	-1.49899	0.0103921	-0.874569	0.087128
70454	Cenpl	-0.296994	0.522394	-1.50809	0.0104785	-1.2111	0.0298572
332397	Nanos1	-0.24985	0.552217	-1.32052	0.0104949	-1.07067	0.0285482
13996	Etohd2	-0.612788	0.274055	-1.73945	0.0104949	-1.12667	0.064233
71643	Zgrf1	-0.553543	0.361487	-2.08888	0.0106293	-1.53534	0.0435137
75732	Iqcd	-0.12859	0.801228	-1.54383	0.0107075	-1.41524	0.0182063
18655	Pgk1	0.148178	0.692882	-1.07925	0.0108272	-1.22743	0.00852968
72107	Dscc1	-0.430294	0.661106	-4.58671	0.0108767	-4.15642	0.0206315
17533	Mrc1	-0.726792	0.117274	-1.25264	0.0108985	-0.525844	0.20021
233064	Wdr62	0.0145286	0.983989	-2.55466	0.0108994	-2.56919	0.0132905
15213	Hey1	0.964821	0.0778836	-1.86803	0.0109269	-2.83285	0.00265964
218476	Gcnt4	0.159588	0.735047	-1.51605	0.0109524	-1.67563	0.00898349
20887	Sult1a1	-0.957259	0.516024	-5.34664	0.010996	-4.38938	0.0330729
236573	Gbp9	-0.770888	0.308722	-2.65809	0.0110934	-1.8872	0.0524078
74525	Fam234b	-0.898422	0.110189	-1.5282	0.0111199	-0.629777	0.216789
73713	Rbm20	0.637657	0.227591	-1.83244	0.0112603	-2.4701	0.00431556
18973	Pole	0.145771	0.84439	-2.56148	0.011266	-2.70725	0.0115662
73254	Ccdc18	-0.726718	0.267138	-2.13557	0.011266	-1.40885	0.0663727
22770	Zhx1	-0.589818	0.226527	-1.33467	0.0113003	-0.744848	0.0974206
67689	Aldh3b1	0.0275036	0.957123	-1.32703	0.0114769	-1.35453	0.0127605
66531	Cmc2	0.032776	0.958009	-1.71306	0.0116144	-1.74584	0.0132198
21897	Tlr1	-0.153633	0.71372	-1.23983	0.0116725	-1.0862	0.0232086
17857	Mx1	-1.13308	0.240176	-5.81699	0.0116888	-4.68391	0.0343455
16180	Il1rap	-0.675558	0.136875	-1.23052	0.0117867	-0.55496	0.179322
72155	Cenpn	-0.00402818	0.996343	-3.52654	0.0118007	-3.52252	0.0149148
67037	Pmf1	0.419948	0.384838	-1.58435	0.0119424	-2.00429	0.00611775
214901	Chtf18	0.100574	0.898874	-2.88363	0.0120196	-2.9842	0.013163
546336	Prrg1	-1.2803	0.156933	-2.76584	0.0120421	-1.48554	0.123867
23886	Gdf15	-1.60089	0.0570093	-2.07147	0.0120561	-0.470583	0.517508
100042970	100042970	0.223827	0.792321	-4.06333	0.0121465	-4.28715	0.0124203
19193	Pipox	-0.378875	0.626411	-2.97514	0.0122626	-2.59626	0.0262396
13710	Elf3	0.158477	0.709477	-1.22963	0.0125752	-1.38811	0.0097664
13845	Ephb3	-0.547722	0.337895	-1.67398	0.0126501	-1.12626	0.064349
381101	Dnph1	0.39364	0.415304	-1.60447	0.0126981	-1.99811	0.00671447
18140	Uhrf1	-0.244721	0.786636	-3.58059	0.0127323	-3.33587	0.0211194
234396	Ankle1	-0.128059	0.908964	-6.089	0.0127635	-5.96095	0.0176973
72776	Sass6	-0.330202	0.548042	-1.73228	0.0128218	-1.40208	0.0355456
77011	Ticrr	-0.594596	0.527212	-4.30462	0.0128338	-3.71003	0.0295281
76123	Gpsm2	-0.18587	0.706521	-1.37049	0.0128776	-1.18462	0.0274483
73178	Wasl	-0.459475	0.235706	-1.01551	0.0129865	-0.556034	0.111993
404710	Iqgap3	0.0709522	0.944448	-5.83902	0.0129865	-5.90997	0.0159592
60364	Donson	-0.336538	0.407472	-1.16645	0.013011	-0.829914	0.0542558
75216	Cep128	-0.0738695	0.904648	-1.82018	0.0130802	-1.74631	0.0185964
13419	Dnase1	-0.447362	0.416013	-1.68411	0.013201	-1.23675	0.051179
19366	Rad54l	-0.0397455	0.967809	-3.93467	0.0132914	-3.89492	0.017395
66514	Asrgl1	-0.231741	0.570505	-1.16751	0.013343	-0.935767	0.0369582
12870	Cp	-0.533431	0.346666	-1.46507	0.0134222	-0.931643	0.0753677
433247	Cyp2c68	-0.334086	0.724299	-3.77803	0.0134767	-3.44395	0.024261
58237	Nkain4	0.0677851	0.885109	-1.30858	0.0135086	-1.37636	0.0130964
14366	Fzd4	-0.897068	0.0869135	-1.27027	0.0138776	-0.373197	0.395252
76138	Ccdc138	-0.415511	0.305274	-1.12604	0.0140164	-0.710533	0.0831144
234515	Inpp4b	-0.365647	0.401338	-1.22995	0.0141514	-0.864298	0.0601282
75665	Bicdl1	-0.130132	0.792429	-1.37569	0.0142892	-1.24556	0.0247222
18715	Pim2	-0.253661	0.489904	-1.02266	0.0144166	-0.769002	0.0485161
53945	Slc40a1	0.0274067	0.960402	-1.15935	0.0145381	-1.18676	0.0172831
216558	Ugp2	-0.578691	0.173503	-1.03476	0.0146053	-0.456066	0.194377
67849	Cdca5	-0.144243	0.862851	-2.82473	0.0147503	-2.68049	0.022175
57442	Kcne3	0.498334	0.363457	-1.84217	0.0147555	-2.34051	0.0068563
78658	Ncapd3	-0.529767	0.200946	-1.05376	0.0147767	-0.523997	0.157362
100764	Rita1	0.338672	0.364372	-1.09258	0.014785	-1.43125	0.00638806
19332	Rab20	-0.571037	0.15472	-1.01003	0.0148364	-0.438994	0.212919
16881	Lig1	0.158791	0.815618	-1.98416	0.0148983	-2.14295	0.0135833
100036521	Umad1	-0.884881	0.10252	-1.3251	0.0149438	-0.440218	0.346575
68285	C630043F03Rik	-1.02341	0.0766073	-1.35218	0.0150099	-0.328772	0.494398
210789	Tbc1d4	-0.260515	0.51029	-1.10004	0.0151613	-0.839521	0.0484173
71924	Tube1	-0.473163	0.324202	-1.33446	0.0152271	-0.861298	0.0841974
77782	Polq	-0.363624	0.701171	-3.97751	0.015539	-3.61389	0.0282106
66929	Asf1b	0.0270499	0.977504	-3.26072	0.0156794	-3.28777	0.01858
14841	Haspin	-0.395612	0.578299	-2.27929	0.0159185	-1.88368	0.0404819
216198	Tcp11l2	-0.666222	0.154366	-1.13783	0.0159302	-0.471607	0.236188
668158	Ccdc85c	0.716851	0.0731083	-1.08682	0.0159647	-1.80367	0.0027615
57778	Fmnl1	-0.334392	0.409671	-1.07649	0.0161792	-0.742098	0.0700268
66570	Cenpm	0.400297	0.629899	-3.55445	0.0161792	-3.95475	0.0130418
79456	Recql4	-0.0221308	0.980964	-3.01872	0.0164355	-2.99658	0.0206302
66468	Ska1	-0.212919	0.849033	-4.80203	0.0164828	-4.58911	0.0244211
317677	C1s2	-0.163651	0.849242	-2.86956	0.01653	-2.70591	0.0253121
56419	Diaph3	0.0168978	0.984676	-3.05806	0.0165642	-3.07496	0.0198544
14069	F8	-0.520348	0.301135	-1.3618	0.0166343	-0.841448	0.101672
16580	Kifc5b	-0.160249	0.861712	-3.33448	0.0166491	-3.17423	0.0247887
74041	Ddias	-1.03714	0.0706034	-1.28017	0.0166633	-0.243033	0.604083
19361	Rad51	0.154909	0.870465	-3.71329	0.0170565	-3.8682	0.0177169
17178	Fxyd3	-0.235905	0.624488	-1.27728	0.0171425	-1.04137	0.0432964
27226	Pla2g7	-0.297275	0.540448	-1.3319	0.0171942	-1.03462	0.0513089
269695	Rnft2	-0.254666	0.532037	-1.08226	0.0173217	-0.827596	0.0533659
218973	Wdhd1	-0.394425	0.556451	-2.01872	0.0173423	-1.6243	0.0474674
17951	Naip5	-0.442662	0.412386	-1.47092	0.0175412	-1.02826	0.0737772
278279	Tmtc2	0.110381	0.875568	-1.98073	0.0176672	-2.09111	0.0167468
236915	Arhgef9	-0.751902	0.194446	-1.4585	0.0176693	-0.706596	0.194547
233549	Mogat2	-0.00958973	0.987773	-1.68837	0.0178338	-1.67878	0.0212461
93721	Cpn1	0.0993758	0.891969	-2.19102	0.0178968	-2.29039	0.0177588
70472	Atad2	0.183384	0.720094	-1.24515	0.0179448	-1.42853	0.013789
114663	Impa2	-0.341775	0.618838	-1.9717	0.0181068	-1.62993	0.0447413
66972	Slc25a23	-0.169352	0.734319	-1.29049	0.0181068	-1.12114	0.0364856
16425	Itih2	-0.542817	0.455693	-2.03187	0.0185048	-1.48905	0.0665474
12144	Blm	-0.338872	0.581304	-1.72039	0.018849	-1.38151	0.0506847
209012	Ulk4	0.0160716	0.981309	-1.72426	0.0190312	-1.74033	0.0213633
14235	Foxm1	0.171318	0.841573	-2.63719	0.0192245	-2.80851	0.0181915
26464	Vnn3	-0.830019	0.427446	-5.93987	0.019285	-5.10985	0.0421573
70335	Reep6	0.420257	0.294378	-1.1227	0.0193423	-1.54296	0.00657834
70385	Spdl1	-0.0829484	0.922628	-2.42494	0.0194296	-2.34199	0.0267013
13607	Eda	-0.134298	0.785724	-1.24596	0.0196647	-1.11166	0.0350341
67629	Spc24	0.328646	0.735662	-5.0258	0.0197753	-5.35445	0.0190776
19650	Rbl1	-0.400804	0.440678	-1.35329	0.0197753	-0.952491	0.0780746
12704	Cit	-0.0110834	0.99106	-3.58401	0.0198026	-3.57293	0.0243703
105853	Mal2	-0.295573	0.684422	-2.0496	0.0201203	-1.75402	0.0430669
243979	Mrgprb2	-1.47189	0.225853	-3.81589	0.0201574	-2.344	0.130015
68067	Mrnip	-0.913349	0.104173	-1.24727	0.0202291	-0.333923	0.482454
12223	Btc	-0.319042	0.637542	-1.92137	0.0202798	-1.60232	0.0473161
66337	Fam229b	-0.215672	0.628997	-1.11928	0.0204106	-0.90361	0.0511234
319713	Ablim3	0.0516058	0.945828	-1.8885	0.0205301	-1.94011	0.0213692
17215	Mcm3	0.0975805	0.90264	-1.98559	0.0206874	-2.08317	0.0208732
66116	Nat8f1	-0.639113	0.207589	-1.20694	0.0210645	-0.567828	0.220668
16565	Kif21b	0.161987	0.756056	-1.3587	0.0216252	-1.52069	0.015904
236900	Pdk3	-0.482938	0.375326	-1.40247	0.0216266	-0.919532	0.103883
21877	Tk1	-0.0283026	0.980504	-4.85897	0.0220172	-4.83066	0.027563
109242	Kif24	-0.54007	0.296117	-1.27833	0.0220182	-0.738262	0.145797
11576	Afp	-0.290803	0.607594	-1.42814	0.0223394	-1.13734	0.0583965
19891	Rpa2	-0.168081	0.739422	-1.22446	0.0225901	-1.05638	0.0449487
73914	Irak3	-0.28496	0.6016	-1.34854	0.0231705	-1.06358	0.0615852
70235	Poc1a	0.151764	0.850072	-2.28696	0.0232557	-2.43872	0.0211979
70083	Metrn	0.379419	0.435134	-1.33725	0.0234698	-1.71667	0.0102043
104776	Aldh6a1	-0.273694	0.562785	-1.11549	0.023695	-0.841792	0.0711772
625342	Gm13315	0.0526248	0.914912	-1.05966	0.0243225	-1.11228	0.0235175
80885	Hcar2	2.1487	0.0133538	-2.13854	0.0248721	-4.28724	0.00192589
214240	Disp2	0.12484	0.822047	-1.32715	0.0248937	-1.45199	0.0199517
18606	Enpp2	-0.455084	0.607009	-2.6231	0.0250335	-2.16802	0.0587595
106522	Pkdcc	-0.472412	0.350171	-1.19603	0.0251929	-0.723621	0.139991
70281	2310068J16Rik	-0.540502	0.286074	-1.17353	0.0252096	-0.633025	0.181735
17121	Mxd3	0.319336	0.78084	-5.04811	0.0252371	-5.36744	0.0238832
106344	Rfc4	-0.111749	0.805854	-1.01722	0.0252584	-0.90547	0.0440798
140571	Plxnb3	-0.324111	0.681897	-2.04379	0.0258219	-1.71968	0.056016
14088	Fancc	-0.108316	0.820435	-1.07037	0.0259625	-0.962053	0.0436981
72386	2610035D17Rik	-0.0712862	0.896486	-1.21707	0.0261702	-1.14579	0.0373964
56702	Hist1h1b	-0.00462825	0.997251	-4.40446	0.026176	-4.39983	0.0324666
268663	Cdhr2	-0.125881	0.798237	-1.11569	0.026393	-0.989812	0.0464683
16687	Krt6a	1.96703	0.0114466	-1.6533	0.0265262	-3.62033	0.00143685
57441	Gmnn	-0.21581	0.652707	-1.08923	0.0269234	-0.873423	0.0655195
73422	Prox2	-0.496755	0.320131	-1.14463	0.0271243	-0.64787	0.17097
231070	Insig1	-0.138841	0.842518	-1.36946	0.0273202	-1.23062	0.048142
94281	Sfxn4	-0.747512	0.135654	-1.0392	0.0273894	-0.291684	0.491779
80838	Hist1h1a	-0.146487	0.900678	-3.17751	0.0275598	-3.03102	0.0396946
20657	Sod3	0.79429	0.174585	-1.57073	0.0277853	-2.36502	0.00640199
74470	Cep72	-0.491832	0.479504	-1.763	0.0282042	-1.27117	0.0980482
16319	Incenp	0.577778	0.255964	-1.15106	0.0282953	-1.72884	0.00787912
18109	Mycn	0.73844	0.138028	-1.20607	0.0289369	-1.94451	0.00521287
13132	Dab2	0.104745	0.826811	-1.06796	0.0292821	-1.17271	0.0228547
408057	BC039771	-1.00781	0.0784717	-1.07232	0.0293555	-0.0645158	0.895264
383619	Aim2	-0.0254845	0.962832	-1.07325	0.0293652	-1.04776	0.0363622
17865	Mybl2	0.301871	0.732804	-2.52653	0.029673	-2.8284	0.0218405
67196	Ube2t	-0.517561	0.536973	-2.20117	0.0307649	-1.68361	0.0894194
71804	Mtfr2	0.0628517	0.950107	-2.31572	0.030955	-2.37857	0.0324989
97165	Hmgb2	-0.271442	0.737561	-1.96242	0.0311036	-1.69098	0.0606701
71911	Bdh1	0.0537521	0.964622	-3.42846	0.0313299	-3.48221	0.0345976
13195	Ddc	-0.352849	0.747126	-3.18046	0.0314509	-2.82762	0.0561892
67200	Ccdc77	-0.457607	0.391507	-1.1911	0.0319537	-0.733493	0.15594
381306	BC055324	-0.199312	0.731461	-1.29228	0.0319912	-1.09297	0.064349
15201	Hells	-0.726788	0.219153	-1.23499	0.0321171	-0.508199	0.330767
20460	Stil	0.400372	0.464985	-1.38317	0.0327024	-1.78354	0.0138449
97775	D930048N14Rik	-0.659821	0.323262	-1.50382	0.0328429	-0.844	0.199552
58223	Mmp19	-0.978606	0.212046	-1.71212	0.0328429	-0.733517	0.330027
71336	Rbks	0.142361	0.76023	-1.02034	0.033193	-1.1627	0.0224438
22256	Ung	-1.21381	0.140324	-1.6575	0.0332795	-0.44369	0.550982
14380	G6pd2	0.124249	0.867707	-1.7272	0.033281	-1.85145	0.028958
16173	Il18	-0.0981392	0.864354	-1.19771	0.0332944	-1.09957	0.0507639
494504	Apcdd1	0.0960293	0.876678	-1.3303	0.0336589	-1.42633	0.0291841
103967	Dnm3	-0.0218408	0.969551	-1.14051	0.0337202	-1.11867	0.0403762
12865	Cox7a1	-0.123597	0.86745	-1.60432	0.034193	-1.48072	0.0514858
71409	Fmnl2	-0.0939724	0.858994	-1.07085	0.0342216	-0.976875	0.053115
110135	Fgb	-0.726932	0.560115	-4.31478	0.0346417	-3.58785	0.0773759
73095	Slc25a42	-0.599112	0.269327	-1.1116	0.0361781	-0.512489	0.29364
319634	Efcab5	-0.368369	0.454378	-1.03465	0.0369795	-0.66628	0.151952
319189	Hist2h2bb	0.0298873	0.982043	-2.46521	0.0372845	-2.4951	0.0433699
17748	Mt1	0.293767	0.720523	-1.57995	0.0381365	-1.87371	0.0258316
100040736	Foxd2os	-0.351522	0.593023	-1.41619	0.0382574	-1.06467	0.106854
18969	Pola2	-0.302078	0.567549	-1.0786	0.0382675	-0.776519	0.117107
72661	Serp2	-0.0670756	0.901559	-1.04602	0.0383129	-0.978945	0.0534861
57434	Xrcc2	-0.291071	0.584413	-1.10877	0.0400671	-0.817698	0.114062
18504	Pax2	-0.255407	0.741646	-1.72497	0.0403225	-1.46957	0.0774161
27221	Chaf1a	-0.107423	0.90264	-1.8495	0.040792	-1.74208	0.0568632
72668	Skida1	-0.809129	0.223261	-1.29145	0.042245	-0.482317	0.42144
270110	Irf2bp2	-0.759025	0.192996	-1.06154	0.0422749	-0.302514	0.516143
71206	Katnal2	0.27556	0.750899	-1.98898	0.0434483	-2.26454	0.0300387
232560	Caprin2	-0.376004	0.544263	-1.28784	0.0439319	-0.911832	0.13809
268973	Nlrc4	-0.214973	0.835688	-2.31204	0.0450273	-2.09707	0.0702602
231148	Ablim2	0.433138	0.373521	-1.05637	0.0458824	-1.48951	0.0136321
319660	Agmo	-0.778979	0.386508	-1.94255	0.0465899	-1.16357	0.216643
69812	Abhd11os	0.604855	0.312275	-1.3366	0.0469342	-1.94145	0.0123028
57890	Il17re	0.318286	0.536588	-1.09489	0.0472609	-1.41318	0.0199493
104103	Airn	-1.0307	0.0988937	-1.03738	0.0473529	-0.00668694	0.990905
68616	Gdpd3	-0.308633	0.56943	-1.06275	0.0475631	-0.754118	0.142588
232174	Cyp26b1	0.44233	0.527824	-1.61242	0.0475788	-2.05475	0.0208732

## Sheet: transient_up
ENTREZID	GENESYMBOL	LogFC(veh.vs.TGFb2h)	adj.P.val(veh.vs.TGFb2h)	LogFC(veh.vs.TGFb12h)	adj.P.val(veh.vs.TGFb12h)	LogFC(TGFb2h.vs.TGFb12h)	adj.P.val(TGFb2h.vs.TGFb12h)
72061	2010111I01Rik	2.06643	0.000292615	0.895103	0.000858066	-1.17133	0.000691834
14528	Gch1	2.42437	0.000527987	1.28607	0.00126674	-1.13829	0.00134545
68750	Rreb1	1.63148	0.000560387	0.479525	0.012873	-1.15195	0.000864541
14049	Eya2	1.47453	0.000714276	-1.1628	0.000578473	-2.63732	0.000174566
208846	Daam1	1.77191	0.00077281	0.640248	0.00881051	-1.13166	0.00156253
76454	Fbxo31	1.48271	0.000773949	-0.0029009	0.987164	-1.48561	0.000433716
81703	Jdp2	2.08678	0.000793555	0.579567	0.0317035	-1.50722	0.000895909
29810	Bag3	1.75418	0.00102363	0.685147	0.00957038	-1.06903	0.00216808
68480	Card19	1.17077	0.00109803	0.097709	0.458077	-1.07306	0.000764931
15378	Hnf4a	1.62901	0.00110773	-0.172613	0.34128	-1.80162	0.000479743
18019	Nfatc2	3.46335	0.00110773	2.01383	0.0025542	-1.44952	0.00312692
98952	Fam102a	1.96493	0.00117231	0.434006	0.0790734	-1.53092	0.00132607
15377	Foxa3	1.83869	0.00160133	-0.329062	0.252487	-2.16775	0.000577227
16975	Lrp8	1.73465	0.00173629	0.0840713	0.744835	-1.65058	0.000983643
319880	Tmcc3	1.38043	0.00199436	0.264001	0.193567	-1.11643	0.00186307
195434	Utp14b	1.94494	0.00203948	0.424165	0.13344	-1.52077	0.00256868
24088	Tlr2	1.96046	0.00262924	-0.604466	0.113225	-2.56493	0.000736139
13638	Efna3	5.7065	0.00294747	3.65917	0.00640708	-2.04733	0.0076071
67484	Eepd1	1.84392	0.00297581	0.550941	0.0930105	-1.29298	0.0035427
17130	Smad6	1.07428	0.00327673	-0.0902102	0.628393	-1.16449	0.00121369
16147	Ihh	2.95191	0.00343912	0.413384	0.46356	-2.53853	0.00196474
72318	Cyth4	2.47131	0.00353949	1.09427	0.0327101	-1.37704	0.00572208
14373	G0s2	3.85586	0.00403189	1.62707	0.0489178	-2.22879	0.00419371
63873	Trpv4	2.27285	0.00511518	0.36365	0.443035	-1.9092	0.00327562
70556	Slc25a33	1.1026	0.00577279	-0.122313	0.593768	-1.22492	0.00196037
241525	Ypel4	1.91767	0.00595339	-0.426442	0.337223	-2.34411	0.00167054
20442	St3gal1	1.13992	0.00698092	-0.00991495	0.97054	-1.14984	0.00315802
80981	Arl4d	1.94183	0.00789275	0.596862	0.177745	-1.34497	0.0087242
11984	Atp6v0c	1.28657	0.00864619	0.236657	0.419088	-1.04991	0.00652154
230828	Il22ra1	1.11506	0.0087959	-1.25887	0.00437888	-2.37393	0.000631071
329934	Foxo6	1.61196	0.00913297	0.321933	0.393347	-1.29003	0.00697219
21938	Tnfrsf1b	1.41919	0.0100882	0.330436	0.299906	-1.08875	0.0111406
16687	Krt6a	1.96703	0.0114466	-1.6533	0.0265262	-3.62033	0.00143685
26397	Map2k3	1.14086	0.0121985	0.0895102	0.749499	-1.05135	0.0073706
80885	Hcar2	2.1487	0.0133538	-2.13854	0.0248721	-4.28724	0.00192589
20689	Sall3	1.79372	0.0160246	-0.529944	0.327598	-2.32367	0.00360154
230971	Megf6	1.87644	0.016563	-1.23804	0.0730675	-3.11448	0.00244509
216892	Spns2	1.1216	0.0228826	-0.32275	0.297051	-1.44435	0.00481177
20312	Cx3cl1	1.15206	0.030728	-1.6957	0.00939412	-2.84776	0.00162464
76478	Haus8	1.01993	0.03136	-0.108634	0.751164	-1.12857	0.010145
104732	Tedc1	1.35702	0.0317246	-0.37541	0.42683	-1.73243	0.0069945
215303	Camk1g	1.87893	0.0346724	-1.68696	0.0620543	-3.56589	0.00382532
11539	Adora1	1.21804	0.0348567	-3.23936	0.00247153	-4.45741	0.00107138
237928	Phospho1	1.02295	0.0390764	-0.900261	0.047901	-1.92321	0.00312991
22417	Wnt4	1.11115	0.0398922	-4.98715	0.00140775	-6.09829	0.00114118
11647	Alpl	1.27436	0.0433738	-0.542159	0.287762	-1.81652	0.00739629
195733	Grhl1	1.03953	0.0454256	-0.015644	0.970714	-1.05517	0.0190776

## Sheet: transient_down
ENTREZID	GENESYMBOL	LogFC(veh.vs.TGFb2h)	adj.P.val(veh.vs.TGFb2h)	LogFC(veh.vs.TGFb12h)	adj.P.val(veh.vs.TGFb12h)	LogFC(TGFb2h.vs.TGFb12h)	adj.P.val(TGFb2h.vs.TGFb12h)
243362	Stard13	-1.34982	0.00156869	-0.225614	0.156919	1.1242	0.00157915
16367	Irs1	-1.86057	0.00158118	-0.826113	0.00761621	1.03446	0.00668002
24063	Spry1	-3.27253	0.00185164	-1.76273	0.00196861	1.5098	0.018609
24132	Zfp53	-1.2533	0.00230818	0.0325776	0.845985	1.28588	0.0011077
223775	Pim3	-1.46044	0.00258172	-0.247741	0.207628	1.2127	0.00259064
20620	Plk2	-1.34626	0.00381406	0.724669	0.0118342	2.07093	0.000569742
22700	Zfp40	-1.96612	0.00427859	-0.64781	0.040792	1.31831	0.00981007
56338	Txnip	-1.93149	0.00445642	-0.246432	0.409154	1.68506	0.00381247
74155	Errfi1	-1.72457	0.00551519	-0.0904153	0.734651	1.63416	0.00336395
20821	Trim21	-1.36366	0.00587971	-0.24697	0.260911	1.11669	0.00602647
14536	Nr6a1	-1.34854	0.00913297	-0.0912708	0.714543	1.25727	0.00572208
12227	Btg2	-1.99422	0.0102194	-0.893755	0.0514972	1.10046	0.0422418
22779	Ikzf2	-1.39012	0.0121985	-0.00846758	0.977177	1.38165	0.00583201
75778	Them4	-1.07044	0.0121985	-0.00431427	0.985939	1.06613	0.00579352
208111	Zfp976	-1.13719	0.0127115	0.329756	0.147686	1.46694	0.00231836
218544	Sgtb	-1.23483	0.0134355	0.78813	0.01003	2.02296	0.000986882
22710	Zfp52	-1.37937	0.016712	0.122589	0.66666	1.50196	0.00552423
385674	Zfp174	-1.43429	0.0170884	-0.268719	0.378325	1.16557	0.016688
20475	Six5	-1.227	0.0172454	0.181646	0.475943	1.40864	0.00455953
83383	Tfap4	-1.85515	0.0188271	0.259444	0.4668	2.11459	0.00515709
384783	Irs2	-1.06874	0.0190371	0.116313	0.639647	1.18506	0.00602647
242864	Napepld	-1.21055	0.022128	0.143752	0.601065	1.3543	0.00642589
246293	Klhl8	-1.37091	0.0261504	0.275975	0.374448	1.64688	0.00580805
271005	Klhdc1	-1.33664	0.0264897	-0.205263	0.532255	1.13138	0.0219958
668923	Zfp442	-1.35374	0.0271877	-0.314869	0.34698	1.03887	0.0332484
71198	Otud1	-1.53046	0.0276054	-0.0110827	0.977986	1.51938	0.0125267
260409	Cdc42ep3	-1.22984	0.0289484	0.518167	0.101387	1.74801	0.00351315
101602	AI467606	-2.02185	0.0302592	-0.512925	0.29924	1.50892	0.0430669
68876	Atp23	-1.28278	0.0304034	0.339956	0.279572	1.62274	0.00564183
15205	Hes1	-1.53036	0.0328908	0.426821	0.302674	1.95718	0.00678864
70155	Ogfrl1	-1.04809	0.0349114	0.0169422	0.956721	1.06503	0.0146914
380969	Nckap5l	-1.24633	0.0419502	0.451727	0.190791	1.69805	0.00611344
