# Supplementary material for: TGFβ promotes widespread enhancer chromatin opening and operates on genomic regulatory domains
Source: Nat Commun. 2020 Dec 3;11:6196. doi: 10.1038/s41467-020-19877-5 (PMC7713251; doi:10.1038/s41467-020-19877-5)
Supplement: Supplementary file 5 — Supplementary Data 2 [file 41467_2020_19877_MOESM5_ESM.xlsx]

## Sheet: ENHANCER_CLASSIFICATION
chr	start	end	name	strand	enh_class	TGFb regulation
chr1	3238991	3239991	atac_peak1	+	Active	no_change
chr1	3483366	3484366	atac_peak2	+	Active	late_down
chr1	3504622	3505622	atac_peak3	+	Active	late_down
chr1	3600945	3601945	atac_peak4	+	Active	early_down
chr1	4424565	4425565	atac_peak5	+	Active	late_down
chr1	4561462	4562462	atac_peak6	+	Active	no_change
chr1	4576041	4577041	atac_peak7	+	Primed	no_change
chr1	4607248	4608248	atac_peak8	+	Active	early_down
chr1	4651537	4652537	atac_peak9	+	Active	no_change
chr1	4662125	4663125	atac_peak10	+	Active	early_down
chr1	4688537	4689537	atac_peak11	+	Active	no_change
chr1	4695886	4696886	atac_peak12	+	Active	no_change
chr1	4712059	4713059	atac_peak13	+	Active	no_change
chr1	5005133	5006133	atac_peak17	+	Primed	no_change
chr1	5905064	5906064	atac_peak21	+	Undefined	no_change
chr1	6092643	6093643	atac_peak22	+	Active	no_change
chr1	6180367	6181367	atac_peak23	+	Active	late_down
chr1	6296488	6297488	atac_peak25	+	Primed	no_change
chr1	6396120	6397120	atac_peak26	+	Undefined	no_change
chr1	6443880	6444880	atac_peak27	+	Primed	no_change
chr1	6447590	6448590	atac_peak28	+	Primed	no_change
chr1	6613719	6614719	atac_peak29	+	Active	no_change
chr1	7387304	7388304	atac_peak31	+	Active	late_up
chr1	7581456	7582456	atac_peak32	+	Undefined	no_change
chr1	8313715	8314715	atac_peak33	+	Undefined	no_change
chr1	9122800	9123800	atac_peak34	+	Primed	no_change
chr1	9143544	9144544	atac_peak35	+	Active	no_change
chr1	9562996	9563996	atac_peak38	+	Undefined	no_change
chr1	9574449	9575449	atac_peak39	+	Primed	no_change
chr1	9744745	9745745	atac_peak43	+	Active	late_up
chr1	9762507	9763507	atac_peak44	+	Primed	no_change
chr1	9865530	9866530	atac_peak47	+	Active	no_change
chr1	9937406	9938406	atac_peak49	+	Active	late_down
chr1	9957467	9958467	atac_peak50	+	Active	early_up
chr1	9975387	9976387	atac_peak51	+	Active	late_down
chr1	10079351	10080351	atac_peak54	+	Undefined	no_change
chr1	10237694	10238694	atac_peak56	+	Active	early_down
chr1	10247164	10248164	atac_peak57	+	Active	early_down
chr1	10290252	10291252	atac_peak58	+	Active	early_down
chr1	10582434	10583434	atac_peak59	+	Active	late_down
chr1	10843385	10844385	atac_peak60	+	Active	no_change
chr1	10861931	10862931	atac_peak61	+	Active	no_change
chr1	10868133	10869133	atac_peak62	+	Active	no_change
chr1	10888578	10889578	atac_peak63	+	Active	no_change
chr1	10929839	10930839	atac_peak64	+	Active	no_change
chr1	11001384	11002384	atac_peak66	+	Primed	no_change
chr1	11017233	11018233	atac_peak67	+	Active	no_change
chr1	11068927	11069927	atac_peak68	+	Active	no_change
chr1	11337960	11338960	atac_peak70	+	Primed	no_change
chr1	12106897	12107897	atac_peak71	+	Undefined	no_change
chr1	12277610	12278610	atac_peak72	+	Primed	no_change
chr1	12281545	12282545	atac_peak73	+	Primed	no_change
chr1	12554732	12555732	atac_peak74	+	Primed	no_change
chr1	12601916	12602916	atac_peak75	+	Primed	no_change
chr1	12610228	12611228	atac_peak76	+	Active	early_up
chr1	12612998	12613998	atac_peak77	+	Active	early_up
chr1	12648075	12649075	atac_peak78	+	Active	late_up
chr1	12705120	12706120	atac_peak79	+	Undefined	no_change
chr1	12766696	12767696	atac_peak80	+	Primed	no_change
chr1	13109769	13110769	atac_peak81	+	Active	no_change
chr1	13196620	13197620	atac_peak82	+	Latent	early_up
chr1	13291321	13292321	atac_peak83	+	Active	no_change
chr1	13294652	13295652	atac_peak84	+	Active	no_change
chr1	13605687	13606687	atac_peak87	+	Active	no_change
chr1	13629345	13630345	atac_peak88	+	Active	no_change
chr1	13632880	13633880	atac_peak89	+	Active	no_change
chr1	13991213	13992213	atac_peak91	+	Active	late_down
chr1	14000554	14001554	atac_peak92	+	Active	early_down
chr1	14263676	14264676	atac_peak93	+	Active	no_change
chr1	14349797	14350797	atac_peak94	+	Active	no_change
chr1	14474217	14475217	atac_peak95	+	Active	no_change
chr1	14771112	14772112	atac_peak96	+	Undefined	no_change
chr1	14848614	14849614	atac_peak97	+	Active	no_change
chr1	14915620	14916620	atac_peak98	+	Active	no_change
chr1	15060123	15061123	atac_peak99	+	Active	late_down
chr1	15108332	15109332	atac_peak100	+	Active	late_down
chr1	15169483	15170483	atac_peak101	+	Active	late_down
chr1	15184987	15185987	atac_peak102	+	Active	no_change
chr1	15276391	15277391	atac_peak103	+	Active	early_up
chr1	15709374	15710374	atac_peak104	+	Primed	no_change
chr1	15715751	15716751	atac_peak105	+	Undefined	no_change
chr1	15774543	15775543	atac_peak106	+	Primed	no_change
chr1	15926347	15927347	atac_peak108	+	Active	no_change
chr1	16098978	16099978	atac_peak110	+	Active	no_change
chr1	16103341	16104341	atac_peak111	+	Active	no_change
chr1	16162130	16163130	atac_peak112	+	Active	no_change
chr1	16172268	16173268	atac_peak113	+	Active	no_change
chr1	16188960	16189960	atac_peak114	+	Active	late_down
chr1	16196837	16197837	atac_peak115	+	Active	late_up
chr1	16206089	16207089	atac_peak116	+	Active	no_change
chr1	16218124	16219124	atac_peak117	+	Active	no_change
chr1	16224753	16225753	atac_peak118	+	Active	no_change
chr1	16230869	16231869	atac_peak119	+	Active	no_change
chr1	16294632	16295632	atac_peak120	+	Active	no_change
chr1	16429975	16430975	atac_peak121	+	Undefined	no_change
chr1	16686333	16687333	atac_peak127	+	Active	no_change
chr1	16713439	16714439	atac_peak128	+	Primed	no_change
chr1	16780579	16781579	atac_peak129	+	Active	no_change
chr1	16786219	16787219	atac_peak130	+	Active	late_down
chr1	16998363	16999363	atac_peak131	+	Primed	no_change
chr1	17000634	17001634	atac_peak132	+	Undefined	no_change
chr1	17113232	17114232	atac_peak134	+	Primed	no_change
chr1	17478969	17479969	atac_peak135	+	Active	no_change
chr1	17628868	17629868	atac_peak136	+	Active	no_change
chr1	18488399	18489399	atac_peak137	+	Undefined	no_change
chr1	19839739	19840739	atac_peak138	+	Active	no_change
chr1	20059433	20060433	atac_peak139	+	Active	no_change
chr1	20212679	20213679	atac_peak140	+	Active	no_change
chr1	20460531	20461531	atac_peak141	+	Active	no_change
chr1	20614161	20615161	atac_peak143	+	Active	no_change
chr1	20643221	20644221	atac_peak144	+	Active	no_change
chr1	20738439	20739439	atac_peak146	+	Active	no_change
chr1	20744174	20745174	atac_peak147	+	Active	no_change
chr1	20781286	20782286	atac_peak148	+	Undefined	no_change
chr1	20837873	20838873	atac_peak150	+	Active	no_change
chr1	20853566	20854566	atac_peak151	+	Active	late_down
chr1	20862317	20863317	atac_peak152	+	Active	no_change
chr1	20923220	20924220	atac_peak154	+	Primed	no_change
chr1	20928841	20929841	atac_peak155	+	Undefined	no_change
chr1	20979238	20980238	atac_peak157	+	Primed	no_change
chr1	20992036	20993036	atac_peak158	+	Active	early_up
chr1	20996444	20997444	atac_peak159	+	Primed	no_change
chr1	20998627	20999627	atac_peak160	+	Active	early_up
chr1	21004254	21005254	atac_peak161	+	Active	no_change
chr1	21030814	21031814	atac_peak162	+	Active	late_up
chr1	21042397	21043397	atac_peak163	+	Active	early_up
chr1	21058290	21059290	atac_peak164	+	Primed	no_change
chr1	21076061	21077061	atac_peak166	+	Primed	no_change
chr1	21151557	21152557	atac_peak167	+	Undefined	no_change
chr1	21155986	21156986	atac_peak168	+	Active	no_change
chr1	21221749	21222749	atac_peak170	+	Active	early_down
chr1	21234033	21235033	atac_peak171	+	Active	no_change
chr1	21261208	21262208	atac_peak172	+	Primed	no_change
chr1	21489483	21490483	atac_peak173	+	Active	no_change
chr1	21603744	21604744	atac_peak174	+	Active	no_change
chr1	21662257	21663257	atac_peak175	+	Primed	no_change
chr1	21718815	21719815	atac_peak176	+	Primed	no_change
chr1	21826150	21827150	atac_peak177	+	Primed	no_change
chr1	21828318	21829318	atac_peak178	+	Primed	no_change
chr1	22411859	22412859	atac_peak179	+	Active	no_change
chr1	23169994	23170994	atac_peak180	+	Active	early_down
chr1	23209429	23210429	atac_peak181	+	Active	no_change
chr1	23221009	23222009	atac_peak182	+	Active	no_change
chr1	23262419	23263419	atac_peak183	+	Active	no_change
chr1	23274612	23275612	atac_peak184	+	Active	late_down
chr1	23651638	23652638	atac_peak187	+	Primed	no_change
chr1	23833566	23834566	atac_peak188	+	Undefined	no_change
chr1	24109074	24110074	atac_peak192	+	Active	no_change
chr1	24113901	24114901	atac_peak193	+	Active	no_change
chr1	24141380	24142380	atac_peak194	+	Undefined	no_change
chr1	24520785	24521785	atac_peak195	+	Primed	no_change
chr1	24559953	24560953	atac_peak196	+	Primed	no_change
chr1	25566820	25567820	atac_peak198	+	Undefined	no_change
chr1	28897931	28898931	atac_peak201	+	Primed	no_change
chr1	29875454	29876454	atac_peak202	+	Undefined	no_change
chr1	30200373	30201373	atac_peak203	+	Primed	no_change
chr1	30241088	30242088	atac_peak204	+	Active	late_down
chr1	30647209	30648209	atac_peak205	+	Primed	no_change
chr1	30651690	30652690	atac_peak206	+	Primed	no_change
chr1	30775093	30776093	atac_peak207	+	Active	late_down
chr1	30797397	30798397	atac_peak208	+	Active	no_change
chr1	30846945	30847945	atac_peak209	+	Primed	no_change
chr1	30849446	30850446	atac_peak210	+	Primed	no_change
chr1	30895484	30896484	atac_peak211	+	Primed	no_change
chr1	30960306	30961306	atac_peak213	+	Primed	no_change
chr1	30994044	30995044	atac_peak214	+	Active	no_change
chr1	31075846	31076846	atac_peak216	+	Active	no_change
chr1	31106840	31107840	atac_peak217	+	Active	no_change
chr1	31116351	31117351	atac_peak218	+	Active	no_change
chr1	31151310	31152310	atac_peak219	+	Active	late_down
chr1	31198735	31199735	atac_peak220	+	Active	early_down
chr1	31210382	31211382	atac_peak221	+	Active	late_down
chr1	31213436	31214436	atac_peak222	+	Active	no_change
chr1	31221105	31222105	atac_peak223	+	Active	late_up
chr1	31284487	31285487	atac_peak224	+	Primed	no_change
chr1	32160583	32161583	atac_peak225	+	Primed	no_change
chr1	32469186	32470186	atac_peak226	+	Primed	no_change
chr1	33523996	33524996	atac_peak227	+	Active	late_up
chr1	33540255	33541255	atac_peak228	+	Active	no_change
chr1	33548109	33549109	atac_peak229	+	Primed	early_up
chr1	33556103	33557103	atac_peak230	+	Active	no_change
chr1	33557838	33558838	atac_peak231	+	Active	no_change
chr1	33640761	33641761	atac_peak232	+	Active	no_change
chr1	33705546	33706546	atac_peak233	+	Active	early_up
chr1	33714121	33715121	atac_peak234	+	Active	no_change
chr1	33789559	33790559	atac_peak237	+	Active	no_change
chr1	33876351	33877351	atac_peak240	+	Active	no_change
chr1	33956677	33957677	atac_peak241	+	Primed	no_change
chr1	33983015	33984015	atac_peak243	+	Active	late_up
chr1	34021193	34022193	atac_peak244	+	Primed	no_change
chr1	34098823	34099823	atac_peak247	+	Primed	no_change
chr1	34117633	34118633	atac_peak248	+	Active	no_change
chr1	34130392	34131392	atac_peak249	+	Active	late_up
chr1	34166112	34167112	atac_peak250	+	Active	no_change
chr1	34179525	34180525	atac_peak252	+	Active	no_change
chr1	34184250	34185250	atac_peak253	+	Active	no_change
chr1	34196624	34197624	atac_peak254	+	Active	no_change
chr1	34207283	34208283	atac_peak255	+	Active	late_up
chr1	34221130	34222130	atac_peak256	+	Active	no_change
chr1	34242583	34243583	atac_peak257	+	Active	early_up
chr1	34274885	34275885	atac_peak258	+	Undefined	no_change
chr1	34292898	34293898	atac_peak259	+	Active	early_up
chr1	34456234	34457234	atac_peak260	+	Primed	no_change
chr1	34485944	34486944	atac_peak261	+	Primed	no_change
chr1	34491291	34492291	atac_peak262	+	Active	no_change
chr1	34575525	34576525	atac_peak265	+	Undefined	no_change
chr1	34658935	34659935	atac_peak266	+	Undefined	no_change
chr1	34809296	34810296	atac_peak267	+	Undefined	no_change
chr1	34923768	34924768	atac_peak270	+	Undefined	no_change
chr1	35816260	35817260	atac_peak271	+	Undefined	no_change
chr1	35960524	35961524	atac_peak272	+	Primed	no_change
chr1	36086960	36087960	atac_peak273	+	Active	no_change
chr1	36121433	36122433	atac_peak274	+	Active	no_change
chr1	36136073	36137073	atac_peak276	+	Active	no_change
chr1	36144852	36145852	atac_peak277	+	Active	no_change
chr1	36173079	36174079	atac_peak278	+	Active	no_change
chr1	36186850	36187850	atac_peak279	+	Active	no_change
chr1	36191119	36192119	atac_peak280	+	Undefined	no_change
chr1	36309321	36310321	atac_peak282	+	Primed	no_change
chr1	36311172	36312172	atac_peak283	+	Active	no_change
chr1	36335672	36336672	atac_peak285	+	Primed	no_change
chr1	36359888	36360888	atac_peak286	+	Active	early_up
chr1	36382343	36383343	atac_peak288	+	Active	early_up
chr1	36489547	36490547	atac_peak290	+	Active	early_up
chr1	36493273	36494273	atac_peak291	+	Active	no_change
chr1	36514125	36515125	atac_peak293	+	Active	late_up
chr1	36548880	36549880	atac_peak295	+	Active	early_up
chr1	36554423	36555423	atac_peak296	+	Active	early_up
chr1	36639962	36640962	atac_peak300	+	Active	early_up
chr1	36691498	36692498	atac_peak301	+	Active	no_change
chr1	36702849	36703849	atac_peak302	+	Primed	late_up
chr1	36823406	36824406	atac_peak306	+	Primed	no_change
chr1	36829101	36830101	atac_peak307	+	Active	no_change
chr1	36976832	36977832	atac_peak308	+	Active	no_change
chr1	36979899	36980899	atac_peak309	+	Active	no_change
chr1	36982204	36983204	atac_peak310	+	Active	no_change
chr1	37022402	37023402	atac_peak312	+	Primed	no_change
chr1	37304939	37305939	atac_peak313	+	Primed	no_change
chr1	37328992	37329992	atac_peak314	+	Undefined	no_change
chr1	37407769	37408769	atac_peak316	+	Active	early_up
chr1	37476007	37477007	atac_peak317	+	Undefined	no_change
chr1	37642251	37643251	atac_peak320	+	Active	no_change
chr1	37652062	37653062	atac_peak321	+	Primed	early_up
chr1	37753471	37754471	atac_peak322	+	Active	no_change
chr1	37768183	37769183	atac_peak323	+	Active	no_change
chr1	37959959	37960959	atac_peak327	+	Primed	no_change
chr1	37988298	37989298	atac_peak328	+	Primed	no_change
chr1	38028209	38029209	atac_peak329	+	Undefined	no_change
chr1	38242056	38243056	atac_peak332	+	Undefined	no_change
chr1	38268956	38269956	atac_peak333	+	Active	no_change
chr1	38348407	38349407	atac_peak334	+	Undefined	no_change
chr1	38480681	38481681	atac_peak335	+	Undefined	no_change
chr1	38494232	38495232	atac_peak336	+	Primed	no_change
chr1	38956194	38957194	atac_peak337	+	Undefined	no_change
chr1	39028211	39029211	atac_peak338	+	Primed	no_change
chr1	39036458	39037458	atac_peak339	+	Active	no_change
chr1	39159043	39160043	atac_peak341	+	Active	late_down
chr1	39162032	39163032	atac_peak342	+	Active	no_change
chr1	39253274	39254274	atac_peak343	+	Active	no_change
chr1	39291565	39292565	atac_peak344	+	Active	no_change
chr1	39313102	39314102	atac_peak345	+	Active	late_up
chr1	39338399	39339399	atac_peak346	+	Primed	no_change
chr1	39448603	39449603	atac_peak348	+	Undefined	no_change
chr1	39583960	39584960	atac_peak350	+	Active	no_change
chr1	39602138	39603138	atac_peak352	+	Active	late_down
chr1	39612546	39613546	atac_peak354	+	Active	no_change
chr1	39658967	39659967	atac_peak356	+	Undefined	no_change
chr1	39713457	39714457	atac_peak357	+	Active	no_change
chr1	39742365	39743365	atac_peak358	+	Active	no_change
chr1	39751927	39752927	atac_peak359	+	Active	no_change
chr1	39815744	39816744	atac_peak360	+	Active	no_change
chr1	39818511	39819511	atac_peak361	+	Active	no_change
chr1	39946014	39947014	atac_peak362	+	Active	early_up
chr1	39951587	39952587	atac_peak363	+	Active	early_up
chr1	39992988	39993988	atac_peak365	+	Active	no_change
chr1	39997433	39998433	atac_peak366	+	Active	no_change
chr1	40172974	40173974	atac_peak367	+	Primed	no_change
chr1	40228498	40229498	atac_peak368	+	Active	no_change
chr1	40230671	40231671	atac_peak369	+	Primed	early_up
chr1	40277077	40278077	atac_peak370	+	Primed	no_change
chr1	40310474	40311474	atac_peak372	+	Active	early_down
chr1	40331788	40332788	atac_peak374	+	Active	no_change
chr1	40341050	40342050	atac_peak375	+	Active	no_change
chr1	40351367	40352367	atac_peak376	+	Active	early_up
chr1	40374494	40375494	atac_peak377	+	Active	no_change
chr1	40415322	40416322	atac_peak378	+	Active	late_up
chr1	40449811	40450811	atac_peak379	+	Active	early_up
chr1	40457491	40458491	atac_peak380	+	Primed	no_change
chr1	40473601	40474601	atac_peak381	+	Active	early_up
chr1	40492479	40493479	atac_peak382	+	Active	no_change
chr1	40498293	40499293	atac_peak383	+	Active	no_change
chr1	40501228	40502228	atac_peak384	+	Active	early_up
chr1	40580604	40581604	atac_peak385	+	Undefined	no_change
chr1	40586045	40587045	atac_peak386	+	Primed	early_up
chr1	40598951	40599951	atac_peak387	+	Active	no_change
chr1	40643470	40644470	atac_peak388	+	Undefined	no_change
chr1	40670745	40671745	atac_peak389	+	Primed	no_change
chr1	40904070	40905070	atac_peak391	+	Active	early_up
chr1	40911794	40912794	atac_peak392	+	Primed	no_change
chr1	40922928	40923928	atac_peak393	+	Active	early_up
chr1	40931547	40932547	atac_peak394	+	Primed	no_change
chr1	41198464	41199464	atac_peak395	+	Active	no_change
chr1	41214783	41215783	atac_peak396	+	Active	no_change
chr1	41446634	41447634	atac_peak397	+	Active	late_down
chr1	41612135	41613135	atac_peak398	+	Active	early_down
chr1	41709157	41710157	atac_peak399	+	Active	late_down
chr1	41762233	41763233	atac_peak400	+	Primed	no_change
chr1	42226047	42227047	atac_peak401	+	Active	no_change
chr1	42281088	42282088	atac_peak402	+	Active	no_change
chr1	42971539	42972539	atac_peak404	+	Undefined	no_change
chr1	43127270	43128270	atac_peak405	+	Active	early_down
chr1	43184796	43185796	atac_peak408	+	Active	no_change
chr1	43196173	43197173	atac_peak409	+	Active	no_change
chr1	43198221	43199221	atac_peak410	+	Active	no_change
chr1	43204014	43205014	atac_peak411	+	Active	no_change
chr1	43209115	43210115	atac_peak412	+	Active	late_down
chr1	43225186	43226186	atac_peak414	+	Active	no_change
chr1	43231327	43232327	atac_peak415	+	Active	no_change
chr1	43280732	43281732	atac_peak416	+	Active	no_change
chr1	43294394	43295394	atac_peak417	+	Active	no_change
chr1	43320975	43321975	atac_peak418	+	Active	early_down
chr1	43326220	43327220	atac_peak419	+	Active	no_change
chr1	43361893	43362893	atac_peak420	+	Active	late_down
chr1	43395041	43396041	atac_peak421	+	Active	no_change
chr1	43414680	43415680	atac_peak422	+	Active	no_change
chr1	43417852	43418852	atac_peak423	+	Active	no_change
chr1	43424068	43425068	atac_peak424	+	Active	early_up
chr1	43441704	43442704	atac_peak425	+	Active	no_change
chr1	43452450	43453450	atac_peak426	+	Active	early_up
chr1	43455486	43456486	atac_peak427	+	Active	no_change
chr1	43470270	43471270	atac_peak428	+	Active	no_change
chr1	43507318	43508318	atac_peak430	+	Active	no_change
chr1	43519409	43520409	atac_peak431	+	Active	no_change
chr1	43528714	43529714	atac_peak432	+	Active	no_change
chr1	43531007	43532007	atac_peak433	+	Active	no_change
chr1	43650231	43651231	atac_peak434	+	Primed	no_change
chr1	43771425	43772425	atac_peak435	+	Primed	no_change
chr1	43822864	43823864	atac_peak436	+	Active	no_change
chr1	43825057	43826057	atac_peak437	+	Active	no_change
chr1	43841857	43842857	atac_peak438	+	Active	no_change
chr1	43875635	43876635	atac_peak439	+	Active	late_down
chr1	43919193	43920193	atac_peak441	+	Active	no_change
chr1	43959420	43960420	atac_peak442	+	Undefined	no_change
chr1	44025846	44026846	atac_peak444	+	Active	early_up
chr1	44641298	44642298	atac_peak448	+	Primed	no_change
chr1	45088092	45089092	atac_peak449	+	Primed	no_change
chr1	45099187	45100187	atac_peak450	+	Active	no_change
chr1	45488460	45489460	atac_peak451	+	Undefined	no_change
chr1	45636715	45637715	atac_peak452	+	Undefined	no_change
chr1	45684433	45685433	atac_peak453	+	Undefined	no_change
chr1	45729299	45730299	atac_peak454	+	Undefined	no_change
chr1	45732288	45733288	atac_peak455	+	Undefined	no_change
chr1	45812496	45813496	atac_peak456	+	Primed	no_change
chr1	45873373	45874373	atac_peak458	+	Undefined	no_change
chr1	45881716	45882716	atac_peak459	+	Active	no_change
chr1	45894237	45895237	atac_peak460	+	Active	no_change
chr1	45923206	45924206	atac_peak461	+	Active	no_change
chr1	45977141	45978141	atac_peak462	+	Active	late_down
chr1	46041091	46042091	atac_peak464	+	Undefined	no_change
chr1	46465204	46466204	atac_peak465	+	Active	no_change
chr1	46906248	46907248	atac_peak466	+	Active	early_down
chr1	46920690	46921690	atac_peak468	+	Active	early_down
chr1	46936508	46937508	atac_peak469	+	Active	early_down
chr1	46941859	46942859	atac_peak470	+	Active	late_down
chr1	48937927	48938927	atac_peak471	+	Active	late_up
chr1	50918013	50919013	atac_peak472	+	Primed	no_change
chr1	50991641	50992641	atac_peak473	+	Active	no_change
chr1	50997182	50998182	atac_peak474	+	Active	late_down
chr1	51005910	51006910	atac_peak475	+	Active	no_change
chr1	51122216	51123216	atac_peak476	+	Active	no_change
chr1	51273710	51274710	atac_peak477	+	Active	no_change
chr1	51299778	51300778	atac_peak478	+	Active	late_down
chr1	51306821	51307821	atac_peak479	+	Active	no_change
chr1	51321553	51322553	atac_peak480	+	Active	early_down
chr1	51324707	51325707	atac_peak481	+	Primed	no_change
chr1	51343428	51344428	atac_peak482	+	Primed	no_change
chr1	51390550	51391550	atac_peak484	+	Active	no_change
chr1	51505321	51506321	atac_peak485	+	Primed	no_change
chr1	51522935	51523935	atac_peak486	+	Active	no_change
chr1	51524511	51525511	atac_peak487	+	Active	late_down
chr1	51562133	51563133	atac_peak489	+	Active	late_down
chr1	51565620	51566620	atac_peak490	+	Active	late_down
chr1	51582147	51583147	atac_peak491	+	Active	no_change
chr1	51641352	51642352	atac_peak492	+	Active	late_down
chr1	51653503	51654503	atac_peak493	+	Active	late_down
chr1	51672005	51673005	atac_peak494	+	Primed	no_change
chr1	51700213	51701213	atac_peak495	+	Primed	no_change
chr1	51803992	51804992	atac_peak496	+	Active	no_change
chr1	51846020	51847020	atac_peak497	+	Active	no_change
chr1	51906117	51907117	atac_peak498	+	Active	late_down
chr1	51912728	51913728	atac_peak499	+	Active	early_down
chr1	51962503	51963503	atac_peak500	+	Primed	no_change
chr1	52155414	52156414	atac_peak502	+	Undefined	no_change
chr1	52170214	52171214	atac_peak503	+	Active	no_change
chr1	52310981	52311981	atac_peak506	+	Active	no_change
chr1	52359121	52360121	atac_peak507	+	Active	no_change
chr1	52387978	52388978	atac_peak508	+	Active	no_change
chr1	52410819	52411819	atac_peak509	+	Active	no_change
chr1	52445411	52446411	atac_peak510	+	Active	no_change
chr1	52484361	52485361	atac_peak511	+	Active	no_change
chr1	52511329	52512329	atac_peak512	+	Active	late_down
chr1	52513115	52514115	atac_peak513	+	Active	late_down
chr1	52552138	52553138	atac_peak514	+	Active	late_down
chr1	52570971	52571971	atac_peak516	+	Active	no_change
chr1	52654385	52655385	atac_peak517	+	Active	no_change
chr1	52704244	52705244	atac_peak519	+	Active	late_down
chr1	52709105	52710105	atac_peak520	+	Active	no_change
chr1	52732063	52733063	atac_peak521	+	Active	no_change
chr1	52759625	52760625	atac_peak522	+	Active	no_change
chr1	52821861	52822861	atac_peak524	+	Active	early_down
chr1	52855926	52856926	atac_peak525	+	Active	early_down
chr1	53777910	53778910	atac_peak531	+	Active	no_change
chr1	53785000	53786000	atac_peak532	+	Active	no_change
chr1	53818254	53819254	atac_peak533	+	Undefined	no_change
chr1	53854371	53855371	atac_peak535	+	Active	no_change
chr1	53865179	53866179	atac_peak536	+	Undefined	no_change
chr1	53870670	53871670	atac_peak537	+	Primed	early_up
chr1	53880339	53881339	atac_peak538	+	Active	late_down
chr1	53887860	53888860	atac_peak539	+	Primed	no_change
chr1	53894667	53895667	atac_peak540	+	Active	no_change
chr1	53902407	53903407	atac_peak541	+	Active	no_change
chr1	53965672	53966672	atac_peak542	+	Primed	no_change
chr1	53987857	53988857	atac_peak543	+	Primed	no_change
chr1	54580198	54581198	atac_peak546	+	Primed	no_change
chr1	54656867	54657867	atac_peak548	+	Active	no_change
chr1	54703843	54704843	atac_peak549	+	Active	no_change
chr1	54715050	54716050	atac_peak550	+	Active	early_down
chr1	54717237	54718237	atac_peak551	+	Active	late_down
chr1	54722494	54723494	atac_peak552	+	Active	no_change
chr1	54769747	54770747	atac_peak553	+	Active	no_change
chr1	54883159	54884159	atac_peak554	+	Active	no_change
chr1	55189934	55190934	atac_peak560	+	Active	no_change
chr1	55439701	55440701	atac_peak562	+	Undefined	no_change
chr1	55545917	55546917	atac_peak564	+	Active	no_change
chr1	55632418	55633418	atac_peak565	+	Undefined	no_change
chr1	55792914	55793914	atac_peak566	+	Primed	no_change
chr1	55921848	55922848	atac_peak567	+	Primed	no_change
chr1	55930673	55931673	atac_peak568	+	Undefined	no_change
chr1	56572743	56573743	atac_peak569	+	Active	late_down
chr1	56596531	56597531	atac_peak570	+	Active	late_down
chr1	56741742	56742742	atac_peak571	+	Primed	no_change
chr1	56954074	56955074	atac_peak572	+	Active	early_down
chr1	57260871	57261871	atac_peak574	+	Primed	no_change
chr1	57930555	57931555	atac_peak578	+	Primed	no_change
chr1	58045770	58046770	atac_peak580	+	Active	no_change
chr1	58087594	58088594	atac_peak583	+	Active	no_change
chr1	58200984	58201984	atac_peak584	+	Active	no_change
chr1	58208740	58209740	atac_peak585	+	Undefined	no_change
chr1	58294385	58295385	atac_peak586	+	Active	no_change
chr1	58313701	58314701	atac_peak587	+	Active	no_change
chr1	58327691	58328691	atac_peak588	+	Active	no_change
chr1	58352897	58353897	atac_peak589	+	Active	no_change
chr1	58360917	58361917	atac_peak590	+	Active	no_change
chr1	58400326	58401326	atac_peak591	+	Active	late_down
chr1	58410072	58411072	atac_peak592	+	Active	late_down
chr1	58416032	58417032	atac_peak593	+	Active	no_change
chr1	58423401	58424401	atac_peak594	+	Active	no_change
chr1	58670959	58671959	atac_peak600	+	Active	no_change
chr1	58709423	58710423	atac_peak601	+	Active	no_change
chr1	58719864	58720864	atac_peak602	+	Active	early_up
chr1	58734972	58735972	atac_peak603	+	Primed	no_change
chr1	58798999	58799999	atac_peak605	+	Active	early_up
chr1	58817876	58818876	atac_peak606	+	Active	no_change
chr1	58853815	58854815	atac_peak608	+	Active	no_change
chr1	58913379	58914379	atac_peak609	+	Active	early_up
chr1	58954077	58955077	atac_peak610	+	Undefined	no_change
chr1	58966384	58967384	atac_peak611	+	Active	early_up
chr1	59002862	59003862	atac_peak612	+	Active	early_down
chr1	59007850	59008850	atac_peak613	+	Active	early_down
chr1	59268681	59269681	atac_peak617	+	Active	early_down
chr1	59397419	59398419	atac_peak619	+	Active	no_change
chr1	59500648	59501648	atac_peak620	+	Active	no_change
chr1	59521247	59522247	atac_peak621	+	Active	no_change
chr1	59623295	59624295	atac_peak623	+	Active	late_up
chr1	59636818	59637818	atac_peak624	+	Active	no_change
chr1	59679891	59680891	atac_peak625	+	Primed	no_change
chr1	59890193	59891193	atac_peak629	+	Active	no_change
chr1	59972441	59973441	atac_peak631	+	Active	late_down
chr1	59998831	59999831	atac_peak632	+	Active	no_change
chr1	60022686	60023686	atac_peak633	+	Active	no_change
chr1	60056835	60057835	atac_peak634	+	Active	no_change
chr1	60193952	60194952	atac_peak636	+	Active	no_change
chr1	60655809	60656809	atac_peak641	+	Active	late_down
chr1	60661007	60662007	atac_peak642	+	Active	late_down
chr1	60678286	60679286	atac_peak643	+	Active	no_change
chr1	60693313	60694313	atac_peak644	+	Active	early_up
chr1	60714880	60715880	atac_peak645	+	Active	no_change
chr1	60725558	60726558	atac_peak646	+	Active	late_down
chr1	60883496	60884496	atac_peak647	+	Active	early_down
chr1	61527178	61528178	atac_peak648	+	Active	late_down
chr1	61531449	61532449	atac_peak649	+	Undefined	no_change
chr1	61537068	61538068	atac_peak650	+	Active	early_up
chr1	61542016	61543016	atac_peak651	+	Active	late_down
chr1	61817467	61818467	atac_peak652	+	Undefined	no_change
chr1	62132292	62133292	atac_peak653	+	Active	no_change
chr1	62221297	62222297	atac_peak654	+	Active	late_down
chr1	62512837	62513837	atac_peak655	+	Primed	no_change
chr1	62579014	62580014	atac_peak656	+	Undefined	no_change
chr1	62597717	62598717	atac_peak657	+	Primed	no_change
chr1	62747326	62748326	atac_peak658	+	Active	no_change
chr1	62752531	62753531	atac_peak660	+	Active	no_change
chr1	62766448	62767448	atac_peak661	+	Active	late_up
chr1	62768165	62769165	atac_peak662	+	Active	no_change
chr1	62780698	62781698	atac_peak663	+	Active	late_down
chr1	62810020	62811020	atac_peak664	+	Active	no_change
chr1	62870159	62871159	atac_peak666	+	Active	late_down
chr1	62889480	62890480	atac_peak667	+	Active	no_change
chr1	63010555	63011555	atac_peak668	+	Active	no_change
chr1	63022981	63023981	atac_peak669	+	Primed	no_change
chr1	63033803	63034803	atac_peak670	+	Active	no_change
chr1	63051236	63052236	atac_peak671	+	Active	late_down
chr1	63079161	63080161	atac_peak672	+	Active	late_down
chr1	63227315	63228315	atac_peak675	+	Primed	no_change
chr1	63537278	63538278	atac_peak676	+	Active	no_change
chr1	63564120	63565120	atac_peak677	+	Active	no_change
chr1	63686081	63687081	atac_peak678	+	Active	no_change
chr1	63704301	63705301	atac_peak679	+	Undefined	no_change
chr1	63705848	63706848	atac_peak680	+	Primed	no_change
chr1	63751760	63752760	atac_peak681	+	Active	no_change
chr1	63755051	63756051	atac_peak682	+	Active	late_down
chr1	63812664	63813664	atac_peak684	+	Active	no_change
chr1	63823182	63824182	atac_peak685	+	Active	no_change
chr1	63896397	63897397	atac_peak686	+	Active	late_down
chr1	63963128	63964128	atac_peak687	+	Active	no_change
chr1	64051510	64052510	atac_peak688	+	Active	early_up
chr1	64134526	64135526	atac_peak689	+	Active	no_change
chr1	64165081	64166081	atac_peak690	+	Active	no_change
chr1	64182508	64183508	atac_peak692	+	Active	no_change
chr1	64234336	64235336	atac_peak693	+	Primed	no_change
chr1	64255405	64256405	atac_peak694	+	Primed	no_change
chr1	64257362	64258362	atac_peak695	+	Primed	no_change
chr1	64272284	64273284	atac_peak696	+	Active	no_change
chr1	64347420	64348420	atac_peak697	+	Active	no_change
chr1	64351849	64352849	atac_peak698	+	Active	no_change
chr1	64384918	64385918	atac_peak699	+	Active	no_change
chr1	64393832	64394832	atac_peak700	+	Active	no_change
chr1	64420190	64421190	atac_peak701	+	Primed	no_change
chr1	64598219	64599219	atac_peak703	+	Active	late_down
chr1	64647641	64648641	atac_peak704	+	Active	no_change
chr1	64802288	64803288	atac_peak708	+	Active	early_down
chr1	64833911	64834911	atac_peak709	+	Active	no_change
chr1	64843508	64844508	atac_peak710	+	Active	no_change
chr1	64855388	64856388	atac_peak711	+	Active	no_change
chr1	64872592	64873592	atac_peak712	+	Active	late_down
chr1	64898480	64899480	atac_peak713	+	Active	late_down
chr1	64900060	64901060	atac_peak714	+	Active	late_down
chr1	64906154	64907154	atac_peak715	+	Active	no_change
chr1	64914834	64915834	atac_peak716	+	Active	no_change
chr1	64955171	64956171	atac_peak717	+	Active	no_change
chr1	64965265	64966265	atac_peak718	+	Active	no_change
chr1	64979232	64980232	atac_peak719	+	Primed	no_change
chr1	64988348	64989348	atac_peak720	+	Active	late_down
chr1	64996641	64997641	atac_peak721	+	Active	no_change
chr1	65032307	65033307	atac_peak723	+	Primed	no_change
chr1	65034549	65035549	atac_peak724	+	Active	no_change
chr1	65039477	65040477	atac_peak725	+	Active	no_change
chr1	65047748	65048748	atac_peak726	+	Active	late_down
chr1	65056419	65057419	atac_peak727	+	Active	no_change
chr1	65137836	65138836	atac_peak728	+	Active	late_down
chr1	65158314	65159314	atac_peak729	+	Active	no_change
chr1	65164829	65165829	atac_peak730	+	Active	no_change
chr1	65201044	65202044	atac_peak731	+	Active	early_down
chr1	65291945	65292945	atac_peak734	+	Active	late_down
chr1	65329029	65330029	atac_peak735	+	Undefined	no_change
chr1	65384083	65385083	atac_peak736	+	Active	no_change
chr1	65400489	65401489	atac_peak737	+	Active	no_change
chr1	65435912	65436912	atac_peak738	+	Active	no_change
chr1	65467184	65468184	atac_peak739	+	Primed	no_change
chr1	66215070	66216070	atac_peak740	+	Primed	no_change
chr1	66218270	66219270	atac_peak741	+	Primed	no_change
chr1	66291187	66292187	atac_peak743	+	Active	no_change
chr1	66326909	66327909	atac_peak744	+	Active	no_change
chr1	66891933	66892933	atac_peak747	+	Active	no_change
chr1	66930380	66931380	atac_peak749	+	Active	no_change
chr1	66941953	66942953	atac_peak750	+	Active	late_down
chr1	66947242	66948242	atac_peak751	+	Active	no_change
chr1	66977811	66978811	atac_peak752	+	Active	early_down
chr1	66987216	66988216	atac_peak753	+	Active	no_change
chr1	67043113	67044113	atac_peak754	+	Active	late_down
chr1	67094981	67095981	atac_peak756	+	Active	no_change
chr1	67107743	67108743	atac_peak757	+	Active	no_change
chr1	67159601	67160601	atac_peak758	+	Active	no_change
chr1	67171748	67172748	atac_peak759	+	Active	no_change
chr1	67263684	67264684	atac_peak760	+	Primed	no_change
chr1	67460845	67461845	atac_peak761	+	Primed	no_change
chr1	67497060	67498060	atac_peak762	+	Primed	no_change
chr1	67720197	67721197	atac_peak763	+	Undefined	no_change
chr1	68547808	68548808	atac_peak764	+	Primed	no_change
chr1	68766868	68767868	atac_peak765	+	Active	early_down
chr1	69274130	69275130	atac_peak766	+	Undefined	no_change
chr1	69287988	69288988	atac_peak767	+	Primed	no_change
chr1	69480048	69481048	atac_peak768	+	Active	no_change
chr1	69507471	69508471	atac_peak769	+	Primed	no_change
chr1	69554467	69555467	atac_peak770	+	Active	no_change
chr1	69631497	69632497	atac_peak771	+	Active	no_change
chr1	69636032	69637032	atac_peak772	+	Primed	no_change
chr1	69657553	69658553	atac_peak773	+	Active	no_change
chr1	69704288	69705288	atac_peak774	+	Primed	no_change
chr1	69733321	69734321	atac_peak775	+	Active	no_change
chr1	69735275	69736275	atac_peak776	+	Primed	no_change
chr1	69847822	69848822	atac_peak777	+	Active	no_change
chr1	70125088	70126088	atac_peak778	+	Primed	no_change
chr1	70181765	70182765	atac_peak779	+	Active	no_change
chr1	70668121	70669121	atac_peak780	+	Primed	no_change
chr1	70841364	70842364	atac_peak781	+	Undefined	no_change
chr1	70867653	70868653	atac_peak782	+	Primed	no_change
chr1	70964584	70965584	atac_peak783	+	Active	no_change
chr1	71046664	71047664	atac_peak784	+	Primed	late_up
chr1	71050462	71051462	atac_peak785	+	Active	early_up
chr1	71060268	71061268	atac_peak786	+	Primed	late_up
chr1	71141505	71142505	atac_peak787	+	Active	no_change
chr1	71385500	71386500	atac_peak789	+	Primed	no_change
chr1	71459332	71460332	atac_peak790	+	Active	late_down
chr1	71504203	71505203	atac_peak791	+	Active	no_change
chr1	71507105	71508105	atac_peak792	+	Active	no_change
chr1	71520212	71521212	atac_peak793	+	Active	transient_up
chr1	71524855	71525855	atac_peak794	+	Active	no_change
chr1	71577905	71578905	atac_peak795	+	Primed	no_change
chr1	71713763	71714763	atac_peak798	+	Undefined	no_change
chr1	71798641	71799641	atac_peak799	+	Active	late_up
chr1	71801653	71802653	atac_peak800	+	Active	no_change
chr1	71809879	71810879	atac_peak801	+	Primed	no_change
chr1	71860185	71861185	atac_peak802	+	Active	no_change
chr1	71876673	71877673	atac_peak803	+	Primed	early_up
chr1	71897509	71898509	atac_peak804	+	Undefined	no_change
chr1	71926744	71927744	atac_peak805	+	Active	no_change
chr1	71939849	71940849	atac_peak807	+	Active	no_change
chr1	71958704	71959704	atac_peak808	+	Active	no_change
chr1	71963293	71964293	atac_peak809	+	Active	no_change
chr1	71965302	71966302	atac_peak810	+	Active	no_change
chr1	71969956	71970956	atac_peak811	+	Primed	no_change
chr1	71984874	71985874	atac_peak812	+	Active	no_change
chr1	72016649	72017649	atac_peak813	+	Active	no_change
chr1	72048716	72049716	atac_peak814	+	Active	no_change
chr1	72116744	72117744	atac_peak815	+	Active	early_up
chr1	72125647	72126647	atac_peak816	+	Primed	late_up
chr1	72129445	72130445	atac_peak817	+	Primed	early_up
chr1	72145742	72146742	atac_peak818	+	Active	early_up
chr1	72153161	72154161	atac_peak819	+	Active	early_up
chr1	72188149	72189149	atac_peak820	+	Active	no_change
chr1	72190805	72191805	atac_peak821	+	Active	no_change
chr1	72219569	72220569	atac_peak822	+	Active	no_change
chr1	72229232	72230232	atac_peak823	+	Active	no_change
chr1	72243218	72244218	atac_peak824	+	Active	no_change
chr1	72248906	72249906	atac_peak825	+	Active	no_change
chr1	72272564	72273564	atac_peak827	+	Active	no_change
chr1	72275353	72276353	atac_peak828	+	Primed	no_change
chr1	72283268	72284268	atac_peak829	+	Active	late_up
chr1	72290535	72291535	atac_peak830	+	Active	no_change
chr1	72301384	72302384	atac_peak831	+	Active	no_change
chr1	72398757	72399757	atac_peak834	+	Active	no_change
chr1	72418739	72419739	atac_peak835	+	Active	no_change
chr1	72446027	72447027	atac_peak836	+	Active	no_change
chr1	72451750	72452750	atac_peak837	+	Active	early_up
chr1	72466447	72467447	atac_peak838	+	Active	late_down
chr1	72475304	72476304	atac_peak839	+	Active	early_up
chr1	72496020	72497020	atac_peak840	+	Active	no_change
chr1	72503455	72504455	atac_peak841	+	Active	early_up
chr1	72512484	72513484	atac_peak842	+	Active	no_change
chr1	72522883	72523883	atac_peak843	+	Active	early_up
chr1	72555853	72556853	atac_peak844	+	Active	no_change
chr1	72596542	72597542	atac_peak846	+	Active	no_change
chr1	72610760	72611760	atac_peak847	+	Active	early_up
chr1	72639661	72640661	atac_peak849	+	Active	no_change
chr1	72645785	72646785	atac_peak850	+	Active	late_down
chr1	72765103	72766103	atac_peak852	+	Undefined	no_change
chr1	72885737	72886737	atac_peak853	+	Active	no_change
chr1	73073636	73074636	atac_peak854	+	Active	late_down
chr1	73732011	73733011	atac_peak855	+	Active	late_down
chr1	73948649	73949649	atac_peak856	+	Primed	no_change
chr1	73993797	73994797	atac_peak857	+	Primed	early_up
chr1	74001741	74002741	atac_peak858	+	Active	late_up
chr1	74009392	74010392	atac_peak859	+	Active	late_up
chr1	74042517	74043517	atac_peak860	+	Active	late_up
chr1	74075012	74076012	atac_peak862	+	Primed	early_up
chr1	74083111	74084111	atac_peak863	+	Active	early_up
chr1	74089047	74090047	atac_peak864	+	Active	early_up
chr1	74115673	74116673	atac_peak865	+	Active	early_up
chr1	74122489	74123489	atac_peak866	+	Primed	late_up
chr1	74168367	74169367	atac_peak867	+	Active	late_up
chr1	74181878	74182878	atac_peak869	+	Undefined	no_change
chr1	74195405	74196405	atac_peak870	+	Active	no_change
chr1	74286382	74287382	atac_peak872	+	Active	late_down
chr1	74295583	74296583	atac_peak873	+	Active	late_down
chr1	74341811	74342811	atac_peak876	+	Active	no_change
chr1	74343548	74344548	atac_peak877	+	Active	no_change
chr1	74359792	74360792	atac_peak879	+	Active	no_change
chr1	74427653	74428653	atac_peak882	+	Active	late_up
chr1	74433031	74434031	atac_peak883	+	Active	no_change
chr1	74443578	74444578	atac_peak885	+	Active	no_change
chr1	74458141	74459141	atac_peak886	+	Active	no_change
chr1	74480892	74481892	atac_peak887	+	Active	late_down
chr1	74484359	74485359	atac_peak888	+	Active	late_down
chr1	74498851	74499851	atac_peak889	+	Active	no_change
chr1	74773122	74774122	atac_peak894	+	Active	late_down
chr1	74806137	74807137	atac_peak896	+	Primed	no_change
chr1	74807505	74808505	atac_peak897	+	Active	no_change
chr1	74819344	74820344	atac_peak898	+	Primed	no_change
chr1	74834126	74835126	atac_peak899	+	Undefined	no_change
chr1	74849352	74850352	atac_peak900	+	Active	early_up
chr1	74863063	74864063	atac_peak901	+	Active	early_up
chr1	74898195	74899195	atac_peak902	+	Active	no_change
chr1	74996018	74997018	atac_peak904	+	Active	no_change
chr1	75014249	75015249	atac_peak905	+	Active	no_change
chr1	75063205	75064205	atac_peak906	+	Active	late_down
chr1	75071104	75072104	atac_peak907	+	Active	no_change
chr1	75086675	75087675	atac_peak908	+	Active	no_change
chr1	75094316	75095316	atac_peak909	+	Active	late_down
chr1	75097693	75098693	atac_peak910	+	Active	no_change
chr1	75210812	75211812	atac_peak917	+	Active	no_change
chr1	75227555	75228555	atac_peak919	+	Active	early_up
chr1	75230897	75231897	atac_peak920	+	Active	no_change
chr1	75244393	75245393	atac_peak922	+	Active	no_change
chr1	75247904	75248904	atac_peak923	+	Active	no_change
chr1	75250459	75251459	atac_peak924	+	Active	no_change
chr1	75268582	75269582	atac_peak926	+	Active	late_down
chr1	75289087	75290087	atac_peak927	+	Active	no_change
chr1	75334098	75335098	atac_peak929	+	Active	no_change
chr1	75339131	75340131	atac_peak930	+	Primed	no_change
chr1	75366594	75367594	atac_peak931	+	Active	no_change
chr1	75441973	75442973	atac_peak934	+	Primed	no_change
chr1	75463844	75464844	atac_peak935	+	Undefined	no_change
chr1	75555781	75556781	atac_peak939	+	Primed	no_change
chr1	75631826	75632826	atac_peak940	+	Active	no_change
chr1	75638762	75639762	atac_peak941	+	Undefined	no_change
chr1	75689433	75690433	atac_peak942	+	Primed	no_change
chr1	77457077	77458077	atac_peak943	+	Active	no_change
chr1	77463633	77464633	atac_peak944	+	Active	no_change
chr1	77467271	77468271	atac_peak945	+	Active	late_down
chr1	77485704	77486704	atac_peak946	+	Active	no_change
chr1	77532202	77533202	atac_peak948	+	Active	no_change
chr1	77534780	77535780	atac_peak949	+	Active	no_change
chr1	77670858	77671858	atac_peak950	+	Primed	no_change
chr1	77691448	77692448	atac_peak951	+	Active	no_change
chr1	77873055	77874055	atac_peak952	+	Active	late_down
chr1	77875378	77876378	atac_peak953	+	Active	no_change
chr1	78029178	78030178	atac_peak954	+	Primed	no_change
chr1	78054141	78055141	atac_peak955	+	Active	no_change
chr1	78084900	78085900	atac_peak956	+	Undefined	no_change
chr1	78157063	78158063	atac_peak957	+	Active	no_change
chr1	78211997	78212997	atac_peak959	+	Active	no_change
chr1	78269165	78270165	atac_peak960	+	Active	no_change
chr1	78309290	78310290	atac_peak961	+	Active	late_down
chr1	78318687	78319687	atac_peak962	+	Active	early_down
chr1	78326854	78327854	atac_peak963	+	Active	no_change
chr1	78343754	78344754	atac_peak964	+	Active	no_change
chr1	78351470	78352470	atac_peak965	+	Active	transient_up
chr1	78360590	78361590	atac_peak966	+	Active	no_change
chr1	78367866	78368866	atac_peak967	+	Active	late_down
chr1	78384132	78385132	atac_peak968	+	Active	no_change
chr1	78392568	78393568	atac_peak969	+	Active	no_change
chr1	78415879	78416879	atac_peak970	+	Active	late_down
chr1	78432723	78433723	atac_peak971	+	Active	late_down
chr1	78444496	78445496	atac_peak972	+	Active	early_down
chr1	78581367	78582367	atac_peak975	+	Active	no_change
chr1	78583185	78584185	atac_peak976	+	Active	no_change
chr1	78602627	78603627	atac_peak977	+	Active	no_change
chr1	78625419	78626419	atac_peak978	+	Primed	no_change
chr1	78640477	78641477	atac_peak979	+	Active	no_change
chr1	78643634	78644634	atac_peak980	+	Active	late_down
chr1	78645489	78646489	atac_peak981	+	Active	late_down
chr1	78683914	78684914	atac_peak983	+	Active	no_change
chr1	78721363	78722363	atac_peak984	+	Active	late_up
chr1	78741730	78742730	atac_peak985	+	Active	late_up
chr1	78803721	78804721	atac_peak986	+	Undefined	no_change
chr1	78806981	78807981	atac_peak987	+	Primed	no_change
chr1	78808492	78809492	atac_peak988	+	Undefined	no_change
chr1	78904273	78905273	atac_peak989	+	Active	no_change
chr1	79577581	79578581	atac_peak990	+	Primed	no_change
chr1	79636571	79637571	atac_peak991	+	Primed	no_change
chr1	79693699	79694699	atac_peak993	+	Active	early_down
chr1	79732735	79733735	atac_peak994	+	Active	no_change
chr1	79742231	79743231	atac_peak995	+	Active	no_change
chr1	80022020	80023020	atac_peak998	+	Primed	no_change
chr1	80167876	80168876	atac_peak999	+	Active	no_change
chr1	80173857	80174857	atac_peak1000	+	Active	no_change
chr1	80240498	80241498	atac_peak1001	+	Active	late_down
chr1	80322060	80323060	atac_peak1002	+	Active	late_down
chr1	80358647	80359647	atac_peak1004	+	Active	no_change
chr1	80414288	80415288	atac_peak1005	+	Active	late_down
chr1	80443836	80444836	atac_peak1006	+	Active	no_change
chr1	80508918	80509918	atac_peak1007	+	Active	late_down
chr1	80599380	80600380	atac_peak1008	+	Primed	no_change
chr1	80602452	80603452	atac_peak1009	+	Primed	no_change
chr1	80638120	80639120	atac_peak1010	+	Active	no_change
chr1	80640254	80641254	atac_peak1011	+	Active	late_down
chr1	80712946	80713946	atac_peak1012	+	Primed	no_change
chr1	81283418	81284418	atac_peak1013	+	Undefined	no_change
chr1	81620400	81621400	atac_peak1014	+	Active	no_change
chr1	81667366	81668366	atac_peak1015	+	Active	no_change
chr1	81722690	81723690	atac_peak1016	+	Active	no_change
chr1	81728158	81729158	atac_peak1017	+	Active	no_change
chr1	81750312	81751312	atac_peak1018	+	Active	early_down
chr1	81752012	81753012	atac_peak1019	+	Active	early_down
chr1	81756233	81757233	atac_peak1020	+	Active	early_down
chr1	81899991	81900991	atac_peak1021	+	Active	late_up
chr1	81908921	81909921	atac_peak1022	+	Active	no_change
chr1	81947790	81948790	atac_peak1023	+	Active	late_down
chr1	81983716	81984716	atac_peak1024	+	Active	no_change
chr1	82027756	82028756	atac_peak1025	+	Active	no_change
chr1	82147109	82148109	atac_peak1026	+	Active	no_change
chr1	82152272	82153272	atac_peak1027	+	Primed	no_change
chr1	82185898	82186898	atac_peak1028	+	Active	early_down
chr1	82279509	82280509	atac_peak1029	+	Active	early_up
chr1	82320740	82321740	atac_peak1032	+	Active	no_change
chr1	82343866	82344866	atac_peak1033	+	Active	no_change
chr1	82425384	82426384	atac_peak1034	+	Active	early_down
chr1	82429820	82430820	atac_peak1035	+	Active	no_change
chr1	82532982	82533982	atac_peak1036	+	Primed	no_change
chr1	82595391	82596391	atac_peak1037	+	Undefined	no_change
chr1	82783710	82784710	atac_peak1039	+	Active	no_change
chr1	82789370	82790370	atac_peak1040	+	Active	no_change
chr1	82791439	82792439	atac_peak1041	+	Active	no_change
chr1	82804674	82805674	atac_peak1042	+	Active	no_change
chr1	82807964	82808964	atac_peak1043	+	Active	no_change
chr1	82812123	82813123	atac_peak1044	+	Active	late_down
chr1	82828083	82829083	atac_peak1045	+	Active	no_change
chr1	82830830	82831830	atac_peak1046	+	Active	no_change
chr1	82901745	82902745	atac_peak1048	+	Primed	no_change
chr1	82968333	82969333	atac_peak1049	+	Active	no_change
chr1	82971987	82972987	atac_peak1050	+	Active	no_change
chr1	82984008	82985008	atac_peak1051	+	Undefined	no_change
chr1	83081017	83082017	atac_peak1052	+	Active	late_down
chr1	83087525	83088525	atac_peak1053	+	Active	no_change
chr1	83096024	83097024	atac_peak1054	+	Active	early_down
chr1	83116179	83117179	atac_peak1056	+	Active	no_change
chr1	83147950	83148950	atac_peak1057	+	Undefined	no_change
chr1	83152888	83153888	atac_peak1058	+	Primed	no_change
chr1	84356383	84357383	atac_peak1059	+	Primed	no_change
chr1	84403140	84404140	atac_peak1060	+	Active	late_down
chr1	84877758	84878758	atac_peak1062	+	Active	early_up
chr1	84936420	84937420	atac_peak1064	+	Active	early_up
chr1	87695988	87696988	atac_peak1067	+	Active	early_down
chr1	87707100	87708100	atac_peak1068	+	Active	early_down
chr1	87734294	87735294	atac_peak1069	+	Active	no_change
chr1	87749517	87750517	atac_peak1070	+	Active	no_change
chr1	87760681	87761681	atac_peak1071	+	Active	no_change
chr1	87904076	87905076	atac_peak1073	+	Active	no_change
chr1	87955685	87956685	atac_peak1074	+	Active	no_change
chr1	88043832	88044832	atac_peak1077	+	Active	no_change
chr1	88047649	88048649	atac_peak1078	+	Active	no_change
chr1	88075120	88076120	atac_peak1080	+	Active	no_change
chr1	88122677	88123677	atac_peak1081	+	Undefined	no_change
chr1	88178424	88179424	atac_peak1082	+	Primed	no_change
chr1	88235735	88236735	atac_peak1083	+	Undefined	no_change
chr1	88326242	88327242	atac_peak1085	+	Active	no_change
chr1	88330714	88331714	atac_peak1086	+	Active	no_change
chr1	88334129	88335129	atac_peak1087	+	Active	no_change
chr1	88338746	88339746	atac_peak1088	+	Active	no_change
chr1	88366960	88367960	atac_peak1089	+	Active	no_change
chr1	88383628	88384628	atac_peak1090	+	Active	no_change
chr1	88397792	88398792	atac_peak1091	+	Active	no_change
chr1	88400386	88401386	atac_peak1092	+	Active	no_change
chr1	88405666	88406666	atac_peak1093	+	Active	no_change
chr1	88424347	88425347	atac_peak1095	+	Active	no_change
chr1	88428675	88429675	atac_peak1096	+	Active	no_change
chr1	88519556	88520556	atac_peak1098	+	Active	no_change
chr1	88546552	88547552	atac_peak1099	+	Undefined	no_change
chr1	88947636	88948636	atac_peak1101	+	Active	no_change
chr1	89077200	89078200	atac_peak1102	+	Active	late_up
chr1	89083259	89084259	atac_peak1103	+	Active	early_up
chr1	89142497	89143497	atac_peak1105	+	Active	no_change
chr1	89149078	89150078	atac_peak1106	+	Active	early_up
chr1	89151450	89152450	atac_peak1107	+	Active	no_change
chr1	89212090	89213090	atac_peak1108	+	Active	early_down
chr1	89382618	89383618	atac_peak1110	+	Active	late_up
chr1	89388568	89389568	atac_peak1111	+	Active	no_change
chr1	89417826	89418826	atac_peak1112	+	Active	no_change
chr1	89447326	89448326	atac_peak1113	+	Active	no_change
chr1	89450017	89451017	atac_peak1114	+	Active	no_change
chr1	89533783	89534783	atac_peak1116	+	Active	no_change
chr1	89669577	89670577	atac_peak1118	+	Active	late_down
chr1	89744890	89745890	atac_peak1119	+	Active	no_change
chr1	89797182	89798182	atac_peak1121	+	Active	no_change
chr1	89994190	89995190	atac_peak1124	+	Active	late_down
chr1	90005323	90006323	atac_peak1126	+	Active	late_down
chr1	90016704	90017704	atac_peak1127	+	Active	no_change
chr1	90025881	90026881	atac_peak1128	+	Active	no_change
chr1	90036766	90037766	atac_peak1130	+	Active	no_change
chr1	90040605	90041605	atac_peak1131	+	Active	no_change
chr1	90206780	90207780	atac_peak1132	+	Active	no_change
chr1	90213594	90214594	atac_peak1133	+	Primed	no_change
chr1	90241824	90242824	atac_peak1134	+	Active	no_change
chr1	90253641	90254641	atac_peak1135	+	Active	no_change
chr1	90257533	90258533	atac_peak1136	+	Undefined	no_change
chr1	90320931	90321931	atac_peak1137	+	Active	no_change
chr1	90324644	90325644	atac_peak1138	+	Active	late_down
chr1	90333374	90334374	atac_peak1139	+	Active	late_down
chr1	90350937	90351937	atac_peak1140	+	Active	no_change
chr1	90360764	90361764	atac_peak1141	+	Active	late_down
chr1	90370817	90371817	atac_peak1142	+	Active	late_down
chr1	90404099	90405099	atac_peak1143	+	Active	no_change
chr1	90422480	90423480	atac_peak1144	+	Active	late_up
chr1	90430297	90431297	atac_peak1145	+	Active	no_change
chr1	90452726	90453726	atac_peak1146	+	Active	no_change
chr1	90455954	90456954	atac_peak1147	+	Active	no_change
chr1	90483682	90484682	atac_peak1148	+	Active	no_change
chr1	90535804	90536804	atac_peak1149	+	Active	transient_down
chr1	90542923	90543923	atac_peak1150	+	Active	no_change
chr1	90558984	90559984	atac_peak1151	+	Active	early_down
chr1	90576953	90577953	atac_peak1152	+	Active	no_change
chr1	90602067	90603067	atac_peak1154	+	Active	no_change
chr1	90641525	90642525	atac_peak1155	+	Active	no_change
chr1	90660102	90661102	atac_peak1156	+	Active	no_change
chr1	90775101	90776101	atac_peak1157	+	Active	no_change
chr1	90825529	90826529	atac_peak1158	+	Active	late_up
chr1	90830742	90831742	atac_peak1159	+	Undefined	no_change
chr1	90855841	90856841	atac_peak1160	+	Active	no_change
chr1	90916360	90917360	atac_peak1161	+	Active	no_change
chr1	90937525	90938525	atac_peak1162	+	Active	no_change
chr1	90975058	90976058	atac_peak1164	+	Active	late_down
chr1	90999818	91000818	atac_peak1165	+	Active	no_change
chr1	91004906	91005906	atac_peak1166	+	Active	no_change
chr1	91018713	91019713	atac_peak1167	+	Active	no_change
chr1	91020415	91021415	atac_peak1168	+	Active	no_change
chr1	91027966	91028966	atac_peak1169	+	Active	no_change
chr1	91131669	91132669	atac_peak1170	+	Active	no_change
chr1	91162084	91163084	atac_peak1171	+	Active	no_change
chr1	91167905	91168905	atac_peak1172	+	Active	late_up
chr1	91183456	91184456	atac_peak1173	+	Active	late_down
chr1	91270538	91271538	atac_peak1174	+	Active	no_change
chr1	91289012	91290012	atac_peak1175	+	Active	no_change
chr1	91353344	91354344	atac_peak1177	+	Active	no_change
chr1	91359426	91360426	atac_peak1178	+	Active	no_change
chr1	91364008	91365008	atac_peak1179	+	Active	no_change
chr1	91371136	91372136	atac_peak1180	+	Active	no_change
chr1	91387879	91388879	atac_peak1181	+	Active	early_down
chr1	91420594	91421594	atac_peak1182	+	Active	no_change
chr1	91422164	91423164	atac_peak1183	+	Active	no_change
chr1	91450114	91451114	atac_peak1184	+	Active	no_change
chr1	91451594	91452594	atac_peak1185	+	Active	late_up
chr1	91462829	91463829	atac_peak1186	+	Active	no_change
chr1	91466781	91467781	atac_peak1187	+	Active	no_change
chr1	91473320	91474320	atac_peak1188	+	Active	no_change
chr1	91476239	91477239	atac_peak1189	+	Active	early_up
chr1	91499145	91500145	atac_peak1190	+	Active	early_up
chr1	91516193	91517193	atac_peak1191	+	Active	early_up
chr1	91552828	91553828	atac_peak1192	+	Active	late_up
chr1	91677004	91678004	atac_peak1193	+	Active	early_up
chr1	91718721	91719721	atac_peak1194	+	Active	no_change
chr1	91839467	91840467	atac_peak1195	+	Primed	no_change
chr1	91925942	91926942	atac_peak1196	+	Active	no_change
chr1	91947525	91948525	atac_peak1197	+	Active	early_up
chr1	91996785	91997785	atac_peak1198	+	Active	no_change
chr1	92060559	92061559	atac_peak1199	+	Active	no_change
chr1	92074344	92075344	atac_peak1200	+	Active	no_change
chr1	92082496	92083496	atac_peak1201	+	Active	early_up
chr1	92101577	92102577	atac_peak1203	+	Active	no_change
chr1	92122028	92123028	atac_peak1204	+	Active	no_change
chr1	92130760	92131760	atac_peak1205	+	Active	no_change
chr1	92185253	92186253	atac_peak1206	+	Active	no_change
chr1	92336001	92337001	atac_peak1207	+	Active	no_change
chr1	92415337	92416337	atac_peak1208	+	Active	no_change
chr1	92484592	92485592	atac_peak1209	+	Active	no_change
chr1	92489142	92490142	atac_peak1210	+	Active	no_change
chr1	92497311	92498311	atac_peak1211	+	Active	late_down
chr1	92529897	92530897	atac_peak1213	+	Active	no_change
chr1	92547013	92548013	atac_peak1214	+	Active	late_up
chr1	92572345	92573345	atac_peak1215	+	Active	early_up
chr1	92574104	92575104	atac_peak1216	+	Active	no_change
chr1	92587016	92588016	atac_peak1217	+	Undefined	no_change
chr1	92615000	92616000	atac_peak1218	+	Active	no_change
chr1	92625734	92626734	atac_peak1219	+	Active	no_change
chr1	92634402	92635402	atac_peak1220	+	Active	no_change
chr1	92638867	92639867	atac_peak1221	+	Active	no_change
chr1	92667401	92668401	atac_peak1222	+	Active	early_up
chr1	92699333	92700333	atac_peak1223	+	Active	no_change
chr1	92700831	92701831	atac_peak1224	+	Active	no_change
chr1	92731023	92732023	atac_peak1225	+	Active	early_up
chr1	92744858	92745858	atac_peak1226	+	Active	early_up
chr1	92763214	92764214	atac_peak1227	+	Active	no_change
chr1	92792971	92793971	atac_peak1228	+	Active	no_change
chr1	92805897	92806897	atac_peak1229	+	Active	no_change
chr1	92819789	92820789	atac_peak1231	+	Active	late_down
chr1	92833249	92834249	atac_peak1232	+	Active	early_up
chr1	92853003	92854003	atac_peak1233	+	Active	no_change
chr1	92869475	92870475	atac_peak1235	+	Active	no_change
chr1	92871246	92872246	atac_peak1236	+	Active	no_change
chr1	92920406	92921406	atac_peak1238	+	Active	no_change
chr1	92965929	92966929	atac_peak1240	+	Active	no_change
chr1	92991533	92992533	atac_peak1241	+	Active	early_up
chr1	92995103	92996103	atac_peak1242	+	Active	no_change
chr1	93005634	93006634	atac_peak1243	+	Active	no_change
chr1	93071131	93072131	atac_peak1244	+	Primed	no_change
chr1	93112229	93113229	atac_peak1246	+	Active	late_up
chr1	93115969	93116969	atac_peak1247	+	Active	early_up
chr1	93137040	93138040	atac_peak1248	+	Active	no_change
chr1	93144477	93145477	atac_peak1249	+	Active	no_change
chr1	93154409	93155409	atac_peak1251	+	Active	late_down
chr1	93175359	93176359	atac_peak1252	+	Active	early_up
chr1	93243174	93244174	atac_peak1254	+	Primed	no_change
chr1	93248439	93249439	atac_peak1255	+	Active	late_up
chr1	93258432	93259432	atac_peak1256	+	Active	early_up
chr1	93324878	93325878	atac_peak1259	+	Active	no_change
chr1	93352748	93353748	atac_peak1260	+	Active	no_change
chr1	93386621	93387621	atac_peak1262	+	Active	late_down
chr1	93474221	93475221	atac_peak1265	+	Active	no_change
chr1	93509239	93510239	atac_peak1266	+	Active	late_down
chr1	93570566	93571566	atac_peak1267	+	Active	no_change
chr1	93588979	93589979	atac_peak1268	+	Active	late_down
chr1	93712936	93713936	atac_peak1270	+	Active	no_change
chr1	93719781	93720781	atac_peak1271	+	Active	no_change
chr1	93770954	93771954	atac_peak1272	+	Active	no_change
chr1	93779412	93780412	atac_peak1273	+	Active	early_down
chr1	93852445	93853445	atac_peak1274	+	Active	late_down
chr1	93912196	93913196	atac_peak1275	+	Active	no_change
chr1	93938396	93939396	atac_peak1276	+	Active	no_change
chr1	93947325	93948325	atac_peak1277	+	Active	no_change
chr1	93960622	93961622	atac_peak1278	+	Active	early_up
chr1	93968237	93969237	atac_peak1279	+	Primed	no_change
chr1	93971587	93972587	atac_peak1280	+	Active	late_up
chr1	93982405	93983405	atac_peak1281	+	Active	no_change
chr1	94026742	94027742	atac_peak1282	+	Active	early_up
chr1	94092046	94093046	atac_peak1284	+	Active	no_change
chr1	94111576	94112576	atac_peak1285	+	Active	no_change
chr1	94238325	94239325	atac_peak1286	+	Active	early_down
chr1	94336277	94337277	atac_peak1287	+	Latent	early_up
chr1	94350347	94351347	atac_peak1288	+	Active	no_change
chr1	94442075	94443075	atac_peak1290	+	Undefined	no_change
chr1	94565600	94566600	atac_peak1293	+	Primed	no_change
chr1	94593089	94594089	atac_peak1294	+	Primed	no_change
chr1	94608656	94609656	atac_peak1295	+	Primed	late_up
chr1	94641573	94642573	atac_peak1296	+	Active	late_up
chr1	94648153	94649153	atac_peak1297	+	Active	early_up
chr1	94665452	94666452	atac_peak1298	+	Active	late_up
chr1	94683469	94684469	atac_peak1299	+	Active	early_up
chr1	94695906	94696906	atac_peak1300	+	Active	no_change
chr1	94703003	94704003	atac_peak1301	+	Active	early_up
chr1	94791361	94792361	atac_peak1303	+	Undefined	no_change
chr1	95039423	95040423	atac_peak1309	+	Primed	no_change
chr1	95062970	95063970	atac_peak1311	+	Active	no_change
chr1	95069886	95070886	atac_peak1312	+	Active	early_up
chr1	95166683	95167683	atac_peak1314	+	Active	late_up
chr1	95218350	95219350	atac_peak1316	+	Primed	no_change
chr1	95222728	95223728	atac_peak1317	+	Active	no_change
chr1	95403221	95404221	atac_peak1321	+	Undefined	no_change
chr1	95426112	95427112	atac_peak1323	+	Active	early_up
chr1	95553057	95554057	atac_peak1325	+	Active	no_change
chr1	95564917	95565917	atac_peak1326	+	Active	late_up
chr1	95576419	95577419	atac_peak1327	+	Active	no_change
chr1	95623252	95624252	atac_peak1329	+	Primed	no_change
chr1	95669951	95670951	atac_peak1331	+	Active	no_change
chr1	95732183	95733183	atac_peak1335	+	Active	early_up
chr1	95808060	95809060	atac_peak1336	+	Undefined	no_change
chr1	95975363	95976363	atac_peak1337	+	Undefined	no_change
chr1	96046280	96047280	atac_peak1338	+	Undefined	no_change
chr1	96361066	96362066	atac_peak1339	+	Primed	no_change
chr1	96366055	96367055	atac_peak1340	+	Undefined	no_change
chr1	96478231	96479231	atac_peak1341	+	Primed	no_change
chr1	96692197	96693197	atac_peak1342	+	Active	no_change
chr1	96701203	96702203	atac_peak1343	+	Active	early_down
chr1	96846211	96847211	atac_peak1344	+	Active	no_change
chr1	96970570	96971570	atac_peak1345	+	Active	no_change
chr1	97263941	97264941	atac_peak1347	+	Primed	no_change
chr1	97318556	97319556	atac_peak1348	+	Undefined	no_change
chr1	97348027	97349027	atac_peak1349	+	Active	no_change
chr1	97658527	97659527	atac_peak1351	+	Undefined	no_change
chr1	97727059	97728059	atac_peak1352	+	Undefined	no_change
chr1	97897045	97898045	atac_peak1353	+	Primed	no_change
chr1	98415651	98416651	atac_peak1354	+	Primed	no_change
chr1	99158743	99159743	atac_peak1355	+	Active	no_change
chr1	99376271	99377271	atac_peak1356	+	Active	no_change
chr1	99473316	99474316	atac_peak1357	+	Primed	no_change
chr1	99510139	99511139	atac_peak1358	+	Primed	no_change
chr1	99585011	99586011	atac_peak1360	+	Undefined	no_change
chr1	99768375	99769375	atac_peak1362	+	Active	late_down
chr1	99807164	99808164	atac_peak1363	+	Active	no_change
chr1	99814759	99815759	atac_peak1364	+	Active	late_down
chr1	99879499	99880499	atac_peak1366	+	Primed	no_change
chr1	99892619	99893619	atac_peak1367	+	Active	late_down
chr1	99925165	99926165	atac_peak1368	+	Active	no_change
chr1	99934484	99935484	atac_peak1369	+	Active	no_change
chr1	99975943	99976943	atac_peak1371	+	Active	late_down
chr1	100074937	100075937	atac_peak1373	+	Primed	no_change
chr1	100171811	100172811	atac_peak1374	+	Primed	no_change
chr1	101670383	101671383	atac_peak1375	+	Undefined	no_change
chr1	101814240	101815240	atac_peak1376	+	Active	no_change
chr1	101996672	101997672	atac_peak1377	+	Active	no_change
chr1	102024986	102025986	atac_peak1378	+	Undefined	no_change
chr1	102067713	102068713	atac_peak1379	+	Primed	no_change
chr1	102069942	102070942	atac_peak1380	+	Undefined	no_change
chr1	102076315	102077315	atac_peak1381	+	Undefined	no_change
chr1	104524229	104525229	atac_peak1382	+	Active	no_change
chr1	104544229	104545229	atac_peak1383	+	Undefined	no_change
chr1	106882450	106883450	atac_peak1384	+	Undefined	no_change
chr1	107061735	107062735	atac_peak1385	+	Undefined	no_change
chr1	107075577	107076577	atac_peak1386	+	Active	early_down
chr1	107095566	107096566	atac_peak1387	+	Active	no_change
chr1	107188099	107189099	atac_peak1388	+	Active	no_change
chr1	107198505	107199505	atac_peak1389	+	Active	no_change
chr1	107280802	107281802	atac_peak1391	+	Primed	no_change
chr1	107319709	107320709	atac_peak1392	+	Undefined	no_change
chr1	107328126	107329126	atac_peak1393	+	Primed	early_up
chr1	107331301	107332301	atac_peak1394	+	Primed	early_up
chr1	107383217	107384217	atac_peak1395	+	Undefined	no_change
chr1	107461262	107462262	atac_peak1396	+	Primed	no_change
chr1	107686372	107687372	atac_peak1399	+	Active	late_up
chr1	107710706	107711706	atac_peak1400	+	Active	late_down
chr1	107763045	107764045	atac_peak1401	+	Active	no_change
chr1	107787340	107788340	atac_peak1402	+	Active	no_change
chr1	107802687	107803687	atac_peak1403	+	Active	no_change
chr1	107821800	107822800	atac_peak1404	+	Active	early_down
chr1	107874054	107875054	atac_peak1405	+	Active	no_change
chr1	107880425	107881425	atac_peak1406	+	Active	no_change
chr1	107890118	107891118	atac_peak1408	+	Active	no_change
chr1	107896952	107897952	atac_peak1409	+	Active	no_change
chr1	107903820	107904820	atac_peak1410	+	Active	no_change
chr1	107967549	107968549	atac_peak1411	+	Primed	no_change
chr1	108059680	108060680	atac_peak1412	+	Primed	no_change
chr1	108083764	108084764	atac_peak1414	+	Active	no_change
chr1	108107405	108108405	atac_peak1415	+	Active	late_up
chr1	108138344	108139344	atac_peak1416	+	Active	late_down
chr1	108291755	108292755	atac_peak1417	+	Active	no_change
chr1	108297057	108298057	atac_peak1418	+	Active	late_up
chr1	108304179	108305179	atac_peak1419	+	Active	no_change
chr1	108321375	108322375	atac_peak1420	+	Active	no_change
chr1	108357233	108358233	atac_peak1421	+	Active	no_change
chr1	108374012	108375012	atac_peak1422	+	Active	no_change
chr1	108407882	108408882	atac_peak1423	+	Primed	no_change
chr1	108422380	108423380	atac_peak1424	+	Active	no_change
chr1	108487637	108488637	atac_peak1425	+	Active	late_down
chr1	108525720	108526720	atac_peak1426	+	Active	no_change
chr1	108714635	108715635	atac_peak1430	+	Primed	no_change
chr1	108735819	108736819	atac_peak1431	+	Primed	no_change
chr1	108753732	108754732	atac_peak1432	+	Active	no_change
chr1	108772422	108773422	atac_peak1434	+	Active	late_down
chr1	108780081	108781081	atac_peak1435	+	Active	no_change
chr1	109377765	109378765	atac_peak1436	+	Primed	no_change
chr1	109402168	109403168	atac_peak1437	+	Primed	no_change
chr1	109505795	109506795	atac_peak1439	+	Primed	early_up
chr1	111815393	111816393	atac_peak1440	+	Primed	no_change
chr1	111816901	111817901	atac_peak1441	+	Primed	no_change
chr1	112379767	112380767	atac_peak1442	+	Primed	no_change
chr1	112385718	112386718	atac_peak1443	+	Undefined	no_change
chr1	114194645	114195645	atac_peak1445	+	Active	early_down
chr1	114276212	114277212	atac_peak1446	+	Undefined	no_change
chr1	114347938	114348938	atac_peak1447	+	Undefined	no_change
chr1	114352299	114353299	atac_peak1448	+	Primed	no_change
chr1	114353658	114354658	atac_peak1449	+	Active	no_change
chr1	114644767	114645767	atac_peak1450	+	Active	no_change
chr1	114647091	114648091	atac_peak1451	+	Active	no_change
chr1	114681408	114682408	atac_peak1452	+	Active	no_change
chr1	114806186	114807186	atac_peak1453	+	Primed	no_change
chr1	114844214	114845214	atac_peak1454	+	Active	early_down
chr1	115184543	115185543	atac_peak1455	+	Active	early_up
chr1	115194085	115195085	atac_peak1456	+	Primed	early_up
chr1	115198862	115199862	atac_peak1457	+	Primed	early_up
chr1	115249504	115250504	atac_peak1458	+	Undefined	no_change
chr1	115269438	115270438	atac_peak1459	+	Primed	early_up
chr1	115334743	115335743	atac_peak1460	+	Undefined	no_change
chr1	115426785	115427785	atac_peak1461	+	Primed	no_change
chr1	115719770	115720770	atac_peak1462	+	Primed	no_change
chr1	120171483	120172483	atac_peak1463	+	Undefined	no_change
chr1	120262696	120263696	atac_peak1466	+	Primed	no_change
chr1	120265307	120266307	atac_peak1467	+	Active	early_up
chr1	120296145	120297145	atac_peak1469	+	Active	no_change
chr1	120337465	120338465	atac_peak1470	+	Active	early_down
chr1	120343382	120344382	atac_peak1471	+	Active	no_change
chr1	120375480	120376480	atac_peak1473	+	Active	no_change
chr1	120390740	120391740	atac_peak1474	+	Active	no_change
chr1	120394572	120395572	atac_peak1475	+	Undefined	no_change
chr1	120486130	120487130	atac_peak1476	+	Active	no_change
chr1	120557263	120558263	atac_peak1478	+	Active	no_change
chr1	120655868	120656868	atac_peak1479	+	Undefined	no_change
chr1	120872851	120873851	atac_peak1480	+	Active	no_change
chr1	120890030	120891030	atac_peak1481	+	Active	no_change
chr1	120983840	120984840	atac_peak1482	+	Undefined	no_change
chr1	121113617	121114617	atac_peak1483	+	Primed	no_change
chr1	121188506	121189506	atac_peak1484	+	Active	late_up
chr1	121240284	121241284	atac_peak1485	+	Active	late_up
chr1	121271618	121272618	atac_peak1486	+	Active	no_change
chr1	121300928	121301928	atac_peak1487	+	Active	late_up
chr1	121354252	121355252	atac_peak1489	+	Primed	no_change
chr1	121380552	121381552	atac_peak1490	+	Active	late_up
chr1	121405781	121406781	atac_peak1492	+	Active	early_up
chr1	121417371	121418371	atac_peak1493	+	Active	transient_up
chr1	121418916	121419916	atac_peak1494	+	Active	no_change
chr1	121432396	121433396	atac_peak1496	+	Active	no_change
chr1	121444963	121445963	atac_peak1497	+	Active	no_change
chr1	121533621	121534621	atac_peak1498	+	Active	late_down
chr1	121536138	121537138	atac_peak1499	+	Active	late_down
chr1	121538660	121539660	atac_peak1500	+	Active	late_down
chr1	121686913	121687913	atac_peak1502	+	Active	no_change
chr1	121695475	121696475	atac_peak1503	+	Active	no_change
chr1	121702291	121703291	atac_peak1504	+	Primed	no_change
chr1	121924054	121925054	atac_peak1507	+	Active	early_up
chr1	121929351	121930351	atac_peak1508	+	Active	no_change
chr1	121966412	121967412	atac_peak1509	+	Active	early_up
chr1	121976940	121977940	atac_peak1511	+	Active	early_up
chr1	121979442	121980442	atac_peak1512	+	Active	no_change
chr1	121989762	121990762	atac_peak1513	+	Primed	no_change
chr1	122021164	122022164	atac_peak1515	+	Active	no_change
chr1	122032480	122033480	atac_peak1516	+	Active	no_change
chr1	122093479	122094479	atac_peak1517	+	Primed	no_change
chr1	122127622	122128622	atac_peak1518	+	Active	no_change
chr1	122132673	122133673	atac_peak1519	+	Active	no_change
chr1	122186122	122187122	atac_peak1521	+	Undefined	no_change
chr1	122202033	122203033	atac_peak1522	+	Primed	no_change
chr1	122228138	122229138	atac_peak1523	+	Undefined	no_change
chr1	122253637	122254637	atac_peak1524	+	Active	no_change
chr1	122259930	122260930	atac_peak1525	+	Primed	no_change
chr1	122326416	122327416	atac_peak1526	+	Active	late_down
chr1	122446191	122447191	atac_peak1527	+	Primed	no_change
chr1	122482696	122483696	atac_peak1528	+	Primed	no_change
chr1	122551207	122552207	atac_peak1530	+	Active	late_down
chr1	122564586	122565586	atac_peak1531	+	Primed	no_change
chr1	122582076	122583076	atac_peak1532	+	Undefined	no_change
chr1	122630937	122631937	atac_peak1533	+	Undefined	no_change
chr1	122653721	122654721	atac_peak1534	+	Active	no_change
chr1	122807118	122808118	atac_peak1535	+	Primed	no_change
chr1	122870760	122871760	atac_peak1536	+	Primed	no_change
chr1	122910398	122911398	atac_peak1537	+	Active	early_up
chr1	122931015	122932015	atac_peak1538	+	Undefined	no_change
chr1	123176803	123177803	atac_peak1539	+	Primed	no_change
chr1	123240220	123241220	atac_peak1541	+	Active	late_down
chr1	123246828	123247828	atac_peak1542	+	Active	no_change
chr1	123256793	123257793	atac_peak1543	+	Active	no_change
chr1	123273685	123274685	atac_peak1544	+	Active	no_change
chr1	123337328	123338328	atac_peak1546	+	Active	no_change
chr1	123379387	123380387	atac_peak1547	+	Active	no_change
chr1	123917764	123918764	atac_peak1549	+	Undefined	no_change
chr1	124253300	124254300	atac_peak1550	+	Active	early_up
chr1	125476427	125477427	atac_peak1551	+	Undefined	no_change
chr1	126614365	126615365	atac_peak1552	+	Undefined	no_change
chr1	126701430	126702430	atac_peak1553	+	Primed	early_up
chr1	126706472	126707472	atac_peak1554	+	Primed	no_change
chr1	126726273	126727273	atac_peak1555	+	Primed	no_change
chr1	127267194	127268194	atac_peak1556	+	Undefined	no_change
chr1	127346732	127347732	atac_peak1558	+	Active	no_change
chr1	127372578	127373578	atac_peak1559	+	Active	late_down
chr1	127378277	127379277	atac_peak1560	+	Active	late_down
chr1	127385597	127386597	atac_peak1561	+	Active	late_down
chr1	127404393	127405393	atac_peak1562	+	Active	no_change
chr1	127413139	127414139	atac_peak1563	+	Active	no_change
chr1	127415512	127416512	atac_peak1564	+	Active	late_down
chr1	127422244	127423244	atac_peak1565	+	Active	late_down
chr1	127503729	127504729	atac_peak1567	+	Active	no_change
chr1	127544249	127545249	atac_peak1568	+	Active	late_down
chr1	127559341	127560341	atac_peak1569	+	Active	late_down
chr1	127575758	127576758	atac_peak1571	+	Active	no_change
chr1	127584337	127585337	atac_peak1572	+	Active	no_change
chr1	127590617	127591617	atac_peak1573	+	Active	no_change
chr1	127598016	127599016	atac_peak1574	+	Active	no_change
chr1	127603136	127604136	atac_peak1575	+	Active	no_change
chr1	127606247	127607247	atac_peak1576	+	Primed	no_change
chr1	127626414	127627414	atac_peak1577	+	Active	no_change
chr1	127747149	127748149	atac_peak1578	+	Primed	no_change
chr1	127763008	127764008	atac_peak1579	+	Active	no_change
chr1	127847319	127848319	atac_peak1581	+	Primed	no_change
chr1	128176966	128177966	atac_peak1582	+	Undefined	no_change
chr1	128197428	128198428	atac_peak1583	+	Primed	early_up
chr1	128228256	128229256	atac_peak1584	+	Undefined	no_change
chr1	128327844	128328844	atac_peak1585	+	Undefined	no_change
chr1	128500958	128501958	atac_peak1586	+	Active	no_change
chr1	128515103	128516103	atac_peak1587	+	Active	no_change
chr1	128518448	128519448	atac_peak1588	+	Active	late_down
chr1	128548343	128549343	atac_peak1589	+	Active	no_change
chr1	128554942	128555942	atac_peak1590	+	Active	no_change
chr1	128566747	128567747	atac_peak1591	+	Active	no_change
chr1	128569485	128570485	atac_peak1592	+	Active	no_change
chr1	128575762	128576762	atac_peak1593	+	Active	late_up
chr1	128634296	128635296	atac_peak1594	+	Active	no_change
chr1	128651990	128652990	atac_peak1595	+	Active	early_up
chr1	128657625	128658625	atac_peak1596	+	Active	early_up
chr1	128663216	128664216	atac_peak1597	+	Active	no_change
chr1	128713705	128714705	atac_peak1598	+	Active	no_change
chr1	128723212	128724212	atac_peak1599	+	Active	no_change
chr1	128740834	128741834	atac_peak1600	+	Primed	early_up
chr1	128759094	128760094	atac_peak1601	+	Undefined	no_change
chr1	128821680	128822680	atac_peak1602	+	Active	early_up
chr1	128827963	128828963	atac_peak1603	+	Active	no_change
chr1	128926100	128927100	atac_peak1604	+	Undefined	no_change
chr1	129115861	129116861	atac_peak1606	+	Active	no_change
chr1	129129521	129130521	atac_peak1607	+	Active	late_up
chr1	129136253	129137253	atac_peak1608	+	Active	early_up
chr1	129153331	129154331	atac_peak1609	+	Active	no_change
chr1	129187092	129188092	atac_peak1610	+	Active	no_change
chr1	129197336	129198336	atac_peak1611	+	Active	no_change
chr1	129241270	129242270	atac_peak1612	+	Active	late_up
chr1	129321367	129322367	atac_peak1613	+	Active	no_change
chr1	129393019	129394019	atac_peak1614	+	Undefined	no_change
chr1	129504619	129505619	atac_peak1615	+	Active	no_change
chr1	129518629	129519629	atac_peak1616	+	Active	no_change
chr1	129652074	129653074	atac_peak1617	+	Active	late_down
chr1	129672629	129673629	atac_peak1619	+	Active	late_down
chr1	129723601	129724601	atac_peak1620	+	Active	no_change
chr1	129871966	129872966	atac_peak1622	+	Active	no_change
chr1	129879474	129880474	atac_peak1623	+	Active	early_down
chr1	129954891	129955891	atac_peak1624	+	Active	no_change
chr1	130253666	130254666	atac_peak1627	+	Active	no_change
chr1	130295249	130296249	atac_peak1629	+	Active	no_change
chr1	130331865	130332865	atac_peak1631	+	Undefined	no_change
chr1	130368395	130369395	atac_peak1632	+	Undefined	no_change
chr1	130509195	130510195	atac_peak1633	+	Undefined	no_change
chr1	130568558	130569558	atac_peak1634	+	Undefined	no_change
chr1	130597561	130598561	atac_peak1635	+	Active	no_change
chr1	130601472	130602472	atac_peak1636	+	Active	no_change
chr1	130609035	130610035	atac_peak1637	+	Active	early_up
chr1	130683553	130684553	atac_peak1638	+	Undefined	no_change
chr1	130721233	130722233	atac_peak1639	+	Active	early_up
chr1	130728831	130729831	atac_peak1640	+	Primed	no_change
chr1	131075712	131076712	atac_peak1641	+	Primed	no_change
chr1	131116090	131117090	atac_peak1642	+	Primed	no_change
chr1	131124190	131125190	atac_peak1643	+	Primed	no_change
chr1	131149665	131150665	atac_peak1644	+	Active	late_down
chr1	131282742	131283742	atac_peak1645	+	Active	no_change
chr1	131628328	131629328	atac_peak1646	+	Primed	no_change
chr1	132382273	132383273	atac_peak1648	+	Primed	no_change
chr1	132629940	132630940	atac_peak1652	+	Active	late_down
chr1	132633898	132634898	atac_peak1653	+	Active	no_change
chr1	132643388	132644388	atac_peak1655	+	Active	no_change
chr1	132657829	132658829	atac_peak1656	+	Active	no_change
chr1	132788815	132789815	atac_peak1658	+	Active	late_up
chr1	132798779	132799779	atac_peak1659	+	Active	no_change
chr1	132802788	132803788	atac_peak1660	+	Undefined	no_change
chr1	132917710	132918710	atac_peak1661	+	Undefined	no_change
chr1	132968629	132969629	atac_peak1662	+	Active	no_change
chr1	132986002	132987002	atac_peak1663	+	Active	late_up
chr1	133004208	133005208	atac_peak1665	+	Active	no_change
chr1	133008854	133009854	atac_peak1666	+	Active	no_change
chr1	133014831	133015831	atac_peak1667	+	Active	late_up
chr1	133020115	133021115	atac_peak1668	+	Active	early_up
chr1	133022310	133023310	atac_peak1669	+	Active	early_up
chr1	133031410	133032410	atac_peak1670	+	Active	early_up
chr1	133055222	133056222	atac_peak1673	+	Active	no_change
chr1	133080557	133081557	atac_peak1674	+	Primed	no_change
chr1	133135488	133136488	atac_peak1675	+	Active	late_up
chr1	133138935	133139935	atac_peak1676	+	Active	no_change
chr1	133274330	133275330	atac_peak1678	+	Active	late_up
chr1	133327796	133328796	atac_peak1679	+	Primed	no_change
chr1	133343623	133344623	atac_peak1680	+	Active	no_change
chr1	133357248	133358248	atac_peak1681	+	Active	no_change
chr1	133400693	133401693	atac_peak1682	+	Active	no_change
chr1	133402536	133403536	atac_peak1683	+	Active	no_change
chr1	133407917	133408917	atac_peak1684	+	Active	no_change
chr1	133409371	133410371	atac_peak1685	+	Active	no_change
chr1	133417858	133418858	atac_peak1686	+	Active	no_change
chr1	133437959	133438959	atac_peak1688	+	Active	late_down
chr1	133442985	133443985	atac_peak1689	+	Active	late_down
chr1	133451432	133452432	atac_peak1690	+	Active	no_change
chr1	133469918	133470918	atac_peak1691	+	Active	no_change
chr1	133483093	133484093	atac_peak1692	+	Active	no_change
chr1	133554275	133555275	atac_peak1693	+	Active	no_change
chr1	133586701	133587701	atac_peak1694	+	Active	no_change
chr1	133626921	133627921	atac_peak1695	+	Active	no_change
chr1	133633495	133634495	atac_peak1696	+	Active	no_change
chr1	133648238	133649238	atac_peak1697	+	Active	no_change
chr1	133657642	133658642	atac_peak1698	+	Active	no_change
chr1	133877883	133878883	atac_peak1702	+	Primed	no_change
chr1	133906921	133907921	atac_peak1704	+	Active	no_change
chr1	133991859	133992859	atac_peak1705	+	Active	no_change
chr1	133995324	133996324	atac_peak1706	+	Active	no_change
chr1	134029877	134030877	atac_peak1707	+	Active	no_change
chr1	134041363	134042363	atac_peak1709	+	Active	late_up
chr1	134048152	134049152	atac_peak1710	+	Active	no_change
chr1	134053585	134054585	atac_peak1711	+	Active	no_change
chr1	134151269	134152269	atac_peak1712	+	Primed	early_up
chr1	134160873	134161873	atac_peak1713	+	Active	early_up
chr1	134165563	134166563	atac_peak1714	+	Primed	late_up
chr1	134176954	134177954	atac_peak1715	+	Primed	early_up
chr1	134183058	134184058	atac_peak1716	+	Primed	early_up
chr1	134189029	134190029	atac_peak1717	+	Active	late_up
chr1	134208922	134209922	atac_peak1719	+	Active	no_change
chr1	134215470	134216470	atac_peak1721	+	Active	no_change
chr1	134223027	134224027	atac_peak1722	+	Active	no_change
chr1	134231610	134232610	atac_peak1723	+	Active	late_up
chr1	134234588	134235588	atac_peak1724	+	Active	no_change
chr1	134242379	134243379	atac_peak1725	+	Active	early_up
chr1	134249709	134250709	atac_peak1726	+	Active	late_up
chr1	134267939	134268939	atac_peak1728	+	Active	no_change
chr1	134328106	134329106	atac_peak1731	+	Active	no_change
chr1	134339394	134340394	atac_peak1732	+	Active	no_change
chr1	134454370	134455370	atac_peak1734	+	Active	no_change
chr1	134483116	134484116	atac_peak1735	+	Active	no_change
chr1	134488218	134489218	atac_peak1736	+	Active	no_change
chr1	134852172	134853172	atac_peak1737	+	Primed	no_change
chr1	134915705	134916705	atac_peak1738	+	Active	no_change
chr1	134929975	134930975	atac_peak1740	+	Active	late_down
chr1	134935709	134936709	atac_peak1741	+	Active	no_change
chr1	134953926	134954926	atac_peak1743	+	Active	late_down
chr1	134973194	134974194	atac_peak1744	+	Active	no_change
chr1	134983875	134984875	atac_peak1745	+	Active	no_change
chr1	135042201	135043201	atac_peak1747	+	Active	no_change
chr1	135059151	135060151	atac_peak1748	+	Active	no_change
chr1	135073729	135074729	atac_peak1749	+	Active	no_change
chr1	135106423	135107423	atac_peak1750	+	Active	no_change
chr1	135108161	135109161	atac_peak1751	+	Active	no_change
chr1	135110217	135111217	atac_peak1752	+	Active	no_change
chr1	135123034	135124034	atac_peak1753	+	Active	no_change
chr1	135161652	135162652	atac_peak1755	+	Active	no_change
chr1	135166609	135167609	atac_peak1756	+	Active	late_up
chr1	135173219	135174219	atac_peak1757	+	Active	no_change
chr1	135240701	135241701	atac_peak1760	+	Primed	no_change
chr1	135244074	135245074	atac_peak1761	+	Active	no_change
chr1	135249506	135250506	atac_peak1762	+	Active	early_up
chr1	135314401	135315401	atac_peak1764	+	Active	no_change
chr1	135359438	135360438	atac_peak1766	+	Active	no_change
chr1	135373154	135374154	atac_peak1767	+	Active	no_change
chr1	135395618	135396618	atac_peak1768	+	Active	no_change
chr1	135582017	135583017	atac_peak1771	+	Active	late_down
chr1	135592107	135593107	atac_peak1772	+	Active	no_change
chr1	135647905	135648905	atac_peak1773	+	Active	late_down
chr1	135661442	135662442	atac_peak1774	+	Active	late_up
chr1	135668131	135669131	atac_peak1775	+	Active	late_up
chr1	135675277	135676277	atac_peak1776	+	Active	no_change
chr1	135677826	135678826	atac_peak1777	+	Active	no_change
chr1	135711939	135712939	atac_peak1779	+	Active	no_change
chr1	135721838	135722838	atac_peak1780	+	Active	no_change
chr1	135730642	135731642	atac_peak1781	+	Active	early_up
chr1	135739466	135740466	atac_peak1782	+	Active	early_up
chr1	135752336	135753336	atac_peak1783	+	Active	no_change
chr1	135778846	135779846	atac_peak1784	+	Active	no_change
chr1	135792528	135793528	atac_peak1785	+	Active	no_change
chr1	135846353	135847353	atac_peak1786	+	Active	no_change
chr1	135857624	135858624	atac_peak1787	+	Active	no_change
chr1	135874511	135875511	atac_peak1788	+	Active	no_change
chr1	135877524	135878524	atac_peak1789	+	Active	no_change
chr1	135945052	135946052	atac_peak1790	+	Active	no_change
chr1	135961584	135962584	atac_peak1791	+	Active	early_down
chr1	135963343	135964343	atac_peak1792	+	Active	early_down
chr1	135966471	135967471	atac_peak1793	+	Active	late_down
chr1	135989218	135990218	atac_peak1795	+	Active	no_change
chr1	135995421	135996421	atac_peak1796	+	Active	no_change
chr1	136003018	136004018	atac_peak1797	+	Active	early_down
chr1	136047961	136048961	atac_peak1798	+	Primed	no_change
chr1	136058854	136059854	atac_peak1799	+	Active	no_change
chr1	136140494	136141494	atac_peak1800	+	Active	no_change
chr1	136453167	136454167	atac_peak1806	+	Active	early_up
chr1	136479842	136480842	atac_peak1808	+	Active	no_change
chr1	136667610	136668610	atac_peak1809	+	Active	no_change
chr1	136705645	136706645	atac_peak1811	+	Primed	early_up
chr1	136714998	136715998	atac_peak1812	+	Active	no_change
chr1	136913135	136914135	atac_peak1815	+	Active	late_up
chr1	136917346	136918346	atac_peak1816	+	Active	early_up
chr1	136979724	136980724	atac_peak1817	+	Active	late_up
chr1	137008989	137009989	atac_peak1819	+	Active	no_change
chr1	137050691	137051691	atac_peak1821	+	Active	early_up
chr1	137066730	137067730	atac_peak1822	+	Active	no_change
chr1	137068230	137069230	atac_peak1823	+	Active	no_change
chr1	137075147	137076147	atac_peak1824	+	Active	no_change
chr1	137079657	137080657	atac_peak1825	+	Active	no_change
chr1	137101703	137102703	atac_peak1826	+	Active	no_change
chr1	137122796	137123796	atac_peak1827	+	Primed	no_change
chr1	137130247	137131247	atac_peak1828	+	Active	no_change
chr1	137162110	137163110	atac_peak1830	+	Active	late_up
chr1	137164311	137165311	atac_peak1831	+	Active	no_change
chr1	137263248	137264248	atac_peak1834	+	Active	late_up
chr1	137307269	137308269	atac_peak1836	+	Active	no_change
chr1	137363199	137364199	atac_peak1838	+	Active	late_up
chr1	137368073	137369073	atac_peak1839	+	Active	late_up
chr1	137388673	137389673	atac_peak1840	+	Active	no_change
chr1	137431589	137432589	atac_peak1842	+	Active	late_up
chr1	137436548	137437548	atac_peak1843	+	Active	late_up
chr1	137490373	137491373	atac_peak1844	+	Primed	early_up
chr1	137522454	137523454	atac_peak1845	+	Active	early_up
chr1	137564544	137565544	atac_peak1846	+	Active	early_up
chr1	137566595	137567595	atac_peak1847	+	Active	early_up
chr1	137571704	137572704	atac_peak1848	+	Primed	no_change
chr1	137584392	137585392	atac_peak1849	+	Active	early_up
chr1	137596915	137597915	atac_peak1850	+	Active	no_change
chr1	137607442	137608442	atac_peak1851	+	Primed	early_up
chr1	137615765	137616765	atac_peak1852	+	Active	no_change
chr1	137628117	137629117	atac_peak1854	+	Active	late_up
chr1	137649204	137650204	atac_peak1855	+	Active	no_change
chr1	137652112	137653112	atac_peak1856	+	Active	no_change
chr1	137656535	137657535	atac_peak1857	+	Active	late_up
chr1	137667193	137668193	atac_peak1859	+	Active	late_up
chr1	137677522	137678522	atac_peak1860	+	Primed	no_change
chr1	137688866	137689866	atac_peak1861	+	Active	early_up
chr1	137690798	137691798	atac_peak1862	+	Active	early_up
chr1	137707555	137708555	atac_peak1863	+	Active	no_change
chr1	137717080	137718080	atac_peak1865	+	Active	no_change
chr1	137740741	137741741	atac_peak1866	+	Active	early_up
chr1	137748593	137749593	atac_peak1867	+	Active	late_up
chr1	137753379	137754379	atac_peak1868	+	Active	late_up
chr1	137758291	137759291	atac_peak1869	+	Active	no_change
chr1	137803066	137804066	atac_peak1870	+	Active	late_up
chr1	137822105	137823105	atac_peak1872	+	Active	late_up
chr1	137826087	137827087	atac_peak1873	+	Active	early_up
chr1	137827974	137828974	atac_peak1874	+	Primed	early_up
chr1	137829970	137830970	atac_peak1875	+	Active	early_up
chr1	137834675	137835675	atac_peak1876	+	Active	late_up
chr1	137841046	137842046	atac_peak1877	+	Active	early_up
chr1	137942018	137943018	atac_peak1880	+	Undefined	no_change
chr1	137972371	137973371	atac_peak1881	+	Undefined	no_change
chr1	138023153	138024153	atac_peak1882	+	Active	no_change
chr1	138036253	138037253	atac_peak1883	+	Active	no_change
chr1	138066348	138067348	atac_peak1884	+	Primed	no_change
chr1	138145845	138146845	atac_peak1887	+	Primed	no_change
chr1	138151450	138152450	atac_peak1888	+	Active	early_up
chr1	138158323	138159323	atac_peak1889	+	Primed	no_change
chr1	138169628	138170628	atac_peak1890	+	Latent	late_up
chr1	138255195	138256195	atac_peak1892	+	Active	late_down
chr1	138257704	138258704	atac_peak1893	+	Active	late_down
chr1	138362380	138363380	atac_peak1895	+	Active	transient_up
chr1	138548599	138549599	atac_peak1897	+	Active	no_change
chr1	138552843	138553843	atac_peak1898	+	Active	no_change
chr1	138561498	138562498	atac_peak1899	+	Active	late_down
chr1	138579440	138580440	atac_peak1900	+	Active	late_up
chr1	138581539	138582539	atac_peak1901	+	Active	no_change
chr1	138592559	138593559	atac_peak1902	+	Active	no_change
chr1	138594705	138595705	atac_peak1903	+	Active	no_change
chr1	138614155	138615155	atac_peak1904	+	Active	no_change
chr1	138863166	138864166	atac_peak1906	+	Active	late_down
chr1	138876553	138877553	atac_peak1907	+	Active	late_down
chr1	138906763	138907763	atac_peak1908	+	Active	no_change
chr1	139647690	139648690	atac_peak1909	+	Primed	no_change
chr1	139759824	139760824	atac_peak1910	+	Active	late_down
chr1	139794596	139795596	atac_peak1911	+	Active	late_down
chr1	139796319	139797319	atac_peak1912	+	Active	no_change
chr1	139832014	139833014	atac_peak1913	+	Active	no_change
chr1	139935399	139936399	atac_peak1914	+	Primed	no_change
chr1	140105943	140106943	atac_peak1915	+	Active	no_change
chr1	140144990	140145990	atac_peak1916	+	Primed	no_change
chr1	140154962	140155962	atac_peak1917	+	Primed	no_change
chr1	140166543	140167543	atac_peak1918	+	Active	no_change
chr1	140185030	140186030	atac_peak1919	+	Primed	no_change
chr1	140225642	140226642	atac_peak1920	+	Active	no_change
chr1	140231146	140232146	atac_peak1921	+	Active	late_down
chr1	140239768	140240768	atac_peak1922	+	Active	late_down
chr1	140244745	140245745	atac_peak1923	+	Active	late_down
chr1	140252713	140253713	atac_peak1924	+	Active	no_change
chr1	140403419	140404419	atac_peak1925	+	Active	no_change
chr1	140411328	140412328	atac_peak1926	+	Active	no_change
chr1	140432292	140433292	atac_peak1927	+	Active	no_change
chr1	140467425	140468425	atac_peak1928	+	Active	early_up
chr1	140492373	140493373	atac_peak1929	+	Active	no_change
chr1	140501003	140502003	atac_peak1930	+	Active	early_up
chr1	140539714	140540714	atac_peak1932	+	Active	late_down
chr1	140801575	140802575	atac_peak1934	+	Active	no_change
chr1	140808476	140809476	atac_peak1935	+	Active	late_down
chr1	140825019	140826019	atac_peak1936	+	Active	early_down
chr1	140832464	140833464	atac_peak1937	+	Active	late_down
chr1	140856139	140857139	atac_peak1938	+	Active	late_down
chr1	140888601	140889601	atac_peak1940	+	Active	late_down
chr1	141001127	141002127	atac_peak1941	+	Primed	no_change
chr1	141073221	141074221	atac_peak1942	+	Primed	no_change
chr1	141075834	141076834	atac_peak1943	+	Undefined	no_change
chr1	141339442	141340442	atac_peak1945	+	Undefined	no_change
chr1	142202555	142203555	atac_peak1947	+	Active	no_change
chr1	142311963	142312963	atac_peak1948	+	Active	no_change
chr1	142926696	142927696	atac_peak1949	+	Undefined	no_change
chr1	142962986	142963986	atac_peak1950	+	Active	late_up
chr1	143190114	143191114	atac_peak1951	+	Primed	no_change
chr1	143328040	143329040	atac_peak1952	+	Undefined	no_change
chr1	143360821	143361821	atac_peak1953	+	Active	no_change
chr1	143899011	143900011	atac_peak1954	+	Primed	no_change
chr1	143904538	143905538	atac_peak1955	+	Undefined	no_change
chr1	144592603	144593603	atac_peak1956	+	Primed	no_change
chr1	144636522	144637522	atac_peak1957	+	Active	no_change
chr1	144638557	144639557	atac_peak1958	+	Primed	no_change
chr1	145288124	145289124	atac_peak1959	+	Primed	no_change
chr1	145322131	145323131	atac_peak1960	+	Undefined	no_change
chr1	145383749	145384749	atac_peak1961	+	Primed	no_change
chr1	145395352	145396352	atac_peak1962	+	Active	no_change
chr1	145405172	145406172	atac_peak1963	+	Undefined	no_change
chr1	145552675	145553675	atac_peak1965	+	Active	late_up
chr1	145566321	145567321	atac_peak1966	+	Active	late_down
chr1	145572422	145573422	atac_peak1967	+	Active	late_down
chr1	145574528	145575528	atac_peak1968	+	Active	late_down
chr1	145650378	145651378	atac_peak1971	+	Undefined	no_change
chr1	145788297	145789297	atac_peak1972	+	Active	no_change
chr1	145807184	145808184	atac_peak1973	+	Active	no_change
chr1	145853375	145854375	atac_peak1975	+	Primed	no_change
chr1	145866744	145867744	atac_peak1976	+	Primed	no_change
chr1	145922818	145923818	atac_peak1977	+	Undefined	no_change
chr1	145932948	145933948	atac_peak1978	+	Primed	no_change
chr1	146044515	146045515	atac_peak1979	+	Undefined	no_change
chr1	146049659	146050659	atac_peak1980	+	Undefined	no_change
chr1	146086013	146087013	atac_peak1981	+	Active	no_change
chr1	146153183	146154183	atac_peak1982	+	Primed	no_change
chr1	146155124	146156124	atac_peak1983	+	Primed	no_change
chr1	146163145	146164145	atac_peak1984	+	Active	no_change
chr1	146190146	146191146	atac_peak1985	+	Active	late_down
chr1	146201856	146202856	atac_peak1986	+	Primed	no_change
chr1	146253466	146254466	atac_peak1987	+	Undefined	no_change
chr1	146447580	146448580	atac_peak1988	+	Undefined	no_change
chr1	147191229	147192229	atac_peak1989	+	Undefined	no_change
chr1	148203808	148204808	atac_peak1990	+	Active	early_down
chr1	148846959	148847959	atac_peak1992	+	Undefined	no_change
chr1	149649602	149650602	atac_peak1993	+	Primed	early_up
chr1	149898555	149899555	atac_peak1994	+	Undefined	no_change
chr1	151552033	151553033	atac_peak1995	+	Undefined	no_change
chr1	151660802	151661802	atac_peak1996	+	Active	early_up
chr1	151679798	151680798	atac_peak1997	+	Primed	early_up
chr1	151693449	151694449	atac_peak1998	+	Active	no_change
chr1	151696836	151697836	atac_peak1999	+	Primed	no_change
chr1	151702408	151703408	atac_peak2000	+	Primed	no_change
chr1	151709674	151710674	atac_peak2001	+	Active	no_change
chr1	151723509	151724509	atac_peak2002	+	Primed	no_change
chr1	151776092	151777092	atac_peak2003	+	Primed	no_change
chr1	151787117	151788117	atac_peak2004	+	Active	no_change
chr1	151796120	151797120	atac_peak2005	+	Active	no_change
chr1	151826578	151827578	atac_peak2007	+	Undefined	no_change
chr1	151874068	151875068	atac_peak2008	+	Active	no_change
chr1	151877390	151878390	atac_peak2009	+	Active	no_change
chr1	151889906	151890906	atac_peak2010	+	Active	late_up
chr1	151897066	151898066	atac_peak2011	+	Active	no_change
chr1	151900761	151901761	atac_peak2012	+	Primed	no_change
chr1	151911689	151912689	atac_peak2013	+	Primed	no_change
chr1	151962214	151963214	atac_peak2015	+	Active	no_change
chr1	151969587	151970587	atac_peak2016	+	Active	no_change
chr1	151973042	151974042	atac_peak2017	+	Primed	no_change
chr1	151977758	151978758	atac_peak2018	+	Active	no_change
chr1	151991859	151992859	atac_peak2019	+	Active	no_change
chr1	151998214	151999214	atac_peak2020	+	Active	no_change
chr1	152024061	152025061	atac_peak2021	+	Active	no_change
chr1	152055675	152056675	atac_peak2022	+	Active	no_change
chr1	152094592	152095592	atac_peak2023	+	Active	no_change
chr1	152098633	152099633	atac_peak2024	+	Active	no_change
chr1	152106993	152107993	atac_peak2025	+	Primed	no_change
chr1	152113364	152114364	atac_peak2026	+	Undefined	no_change
chr1	152307458	152308458	atac_peak2028	+	Active	no_change
chr1	152319326	152320326	atac_peak2029	+	Undefined	no_change
chr1	152344485	152345485	atac_peak2030	+	Primed	no_change
chr1	152349456	152350456	atac_peak2031	+	Primed	no_change
chr1	152352759	152353759	atac_peak2032	+	Latent	early_up
chr1	152387047	152388047	atac_peak2033	+	Undefined	no_change
chr1	152925701	152926701	atac_peak2034	+	Active	no_change
chr1	152988696	152989696	atac_peak2035	+	Active	no_change
chr1	152999899	153000899	atac_peak2036	+	Active	early_down
chr1	153015519	153016519	atac_peak2037	+	Active	no_change
chr1	153018859	153019859	atac_peak2038	+	Active	late_down
chr1	153075514	153076514	atac_peak2039	+	Primed	no_change
chr1	153110146	153111146	atac_peak2040	+	Active	no_change
chr1	153136321	153137321	atac_peak2041	+	Active	early_up
chr1	153185760	153186760	atac_peak2042	+	Active	late_down
chr1	153188159	153189159	atac_peak2043	+	Active	late_down
chr1	153397272	153398272	atac_peak2047	+	Primed	no_change
chr1	153411213	153412213	atac_peak2048	+	Active	no_change
chr1	153444774	153445774	atac_peak2050	+	Active	early_down
chr1	153465068	153466068	atac_peak2051	+	Active	no_change
chr1	153522513	153523513	atac_peak2052	+	Active	no_change
chr1	153536429	153537429	atac_peak2054	+	Active	late_down
chr1	153552872	153553872	atac_peak2055	+	Active	no_change
chr1	153579528	153580528	atac_peak2056	+	Primed	no_change
chr1	153612963	153613963	atac_peak2058	+	Active	no_change
chr1	153790475	153791475	atac_peak2059	+	Active	late_down
chr1	153910200	153911200	atac_peak2060	+	Active	no_change
chr1	153953022	153954022	atac_peak2062	+	Active	no_change
chr1	154120962	154121962	atac_peak2063	+	Primed	no_change
chr1	154344497	154345497	atac_peak2065	+	Active	early_up
chr1	154358126	154359126	atac_peak2066	+	Undefined	no_change
chr1	154371830	154372830	atac_peak2067	+	Active	no_change
chr1	154383246	154384246	atac_peak2068	+	Active	no_change
chr1	154403090	154404090	atac_peak2069	+	Active	late_up
chr1	154461806	154462806	atac_peak2070	+	Active	no_change
chr1	154593286	154594286	atac_peak2072	+	Primed	no_change
chr1	154625917	154626917	atac_peak2074	+	Active	no_change
chr1	154667675	154668675	atac_peak2075	+	Primed	no_change
chr1	154768643	154769643	atac_peak2077	+	Active	no_change
chr1	154857436	154858436	atac_peak2078	+	Active	late_up
chr1	154886891	154887891	atac_peak2079	+	Active	no_change
chr1	154932056	154933056	atac_peak2080	+	Active	late_up
chr1	154938767	154939767	atac_peak2081	+	Active	no_change
chr1	154949443	154950443	atac_peak2082	+	Active	early_up
chr1	154968151	154969151	atac_peak2083	+	Active	no_change
chr1	154973250	154974250	atac_peak2084	+	Active	no_change
chr1	154977080	154978080	atac_peak2085	+	Active	late_down
chr1	154987733	154988733	atac_peak2086	+	Active	no_change
chr1	155003888	155004888	atac_peak2087	+	Active	no_change
chr1	155021612	155022612	atac_peak2088	+	Active	early_up
chr1	155027395	155028395	atac_peak2089	+	Active	early_up
chr1	155048974	155049974	atac_peak2090	+	Active	late_up
chr1	155053816	155054816	atac_peak2091	+	Active	late_up
chr1	155115167	155116167	atac_peak2092	+	Active	late_down
chr1	155116493	155117493	atac_peak2093	+	Active	no_change
chr1	155121421	155122421	atac_peak2094	+	Active	late_down
chr1	155139043	155140043	atac_peak2095	+	Active	no_change
chr1	155147197	155148197	atac_peak2096	+	Active	no_change
chr1	155151419	155152419	atac_peak2097	+	Active	no_change
chr1	155197861	155198861	atac_peak2099	+	Active	no_change
chr1	155233507	155234507	atac_peak2100	+	Active	no_change
chr1	155248574	155249574	atac_peak2101	+	Active	no_change
chr1	155348588	155349588	atac_peak2103	+	Active	late_up
chr1	155403719	155404719	atac_peak2104	+	Undefined	no_change
chr1	155616781	155617781	atac_peak2106	+	Active	no_change
chr1	155693727	155694727	atac_peak2107	+	Primed	no_change
chr1	155741777	155742777	atac_peak2108	+	Active	no_change
chr1	155833436	155834436	atac_peak2110	+	Active	early_down
chr1	155835233	155836233	atac_peak2111	+	Active	early_down
chr1	155856641	155857641	atac_peak2112	+	Active	early_up
chr1	155880822	155881822	atac_peak2113	+	Active	late_down
chr1	155908687	155909687	atac_peak2114	+	Active	no_change
chr1	155912264	155913264	atac_peak2115	+	Active	no_change
chr1	155965432	155966432	atac_peak2116	+	Active	transient_down
chr1	155967469	155968469	atac_peak2117	+	Active	early_down
chr1	155997287	155998287	atac_peak2118	+	Active	early_down
chr1	156003306	156004306	atac_peak2119	+	Active	early_down
chr1	156025292	156026292	atac_peak2120	+	Active	early_down
chr1	156027751	156028751	atac_peak2121	+	Active	no_change
chr1	156633041	156634041	atac_peak2122	+	Primed	no_change
chr1	156661277	156662277	atac_peak2123	+	Undefined	no_change
chr1	156722724	156723724	atac_peak2124	+	Primed	no_change
chr1	156853388	156854388	atac_peak2125	+	Primed	no_change
chr1	156872592	156873592	atac_peak2126	+	Primed	no_change
chr1	156887178	156888178	atac_peak2127	+	Active	no_change
chr1	156897011	156898011	atac_peak2128	+	Active	no_change
chr1	156902905	156903905	atac_peak2129	+	Active	late_down
chr1	156921676	156922676	atac_peak2130	+	Active	no_change
chr1	156930309	156931309	atac_peak2131	+	Active	no_change
chr1	156940133	156941133	atac_peak2132	+	Active	no_change
chr1	156955302	156956302	atac_peak2134	+	Active	no_change
chr1	156985661	156986661	atac_peak2135	+	Active	no_change
chr1	157061878	157062878	atac_peak2138	+	Active	early_up
chr1	157070968	157071968	atac_peak2139	+	Active	late_up
chr1	157119810	157120810	atac_peak2140	+	Active	no_change
chr1	157128330	157129330	atac_peak2141	+	Undefined	no_change
chr1	157140280	157141280	atac_peak2142	+	Undefined	no_change
chr1	157196020	157197020	atac_peak2143	+	Active	no_change
chr1	157340425	157341425	atac_peak2145	+	Active	no_change
chr1	157384054	157385054	atac_peak2146	+	Undefined	no_change
chr1	157423214	157424214	atac_peak2148	+	Undefined	no_change
chr1	157656549	157657549	atac_peak2149	+	Active	no_change
chr1	157684398	157685398	atac_peak2151	+	Undefined	no_change
chr1	157731071	157732071	atac_peak2152	+	Undefined	no_change
chr1	157788880	157789880	atac_peak2153	+	Active	early_up
chr1	157913013	157914013	atac_peak2157	+	Primed	early_up
chr1	157916950	157917950	atac_peak2158	+	Active	early_up
chr1	157932596	157933596	atac_peak2159	+	Undefined	no_change
chr1	158152146	158153146	atac_peak2160	+	Active	late_up
chr1	158171577	158172577	atac_peak2161	+	Undefined	no_change
chr1	158350753	158351753	atac_peak2162	+	Active	no_change
chr1	158384204	158385204	atac_peak2163	+	Active	early_up
chr1	158389471	158390471	atac_peak2164	+	Active	no_change
chr1	158400178	158401178	atac_peak2165	+	Active	late_down
chr1	158437495	158438495	atac_peak2167	+	Active	late_up
chr1	158545237	158546237	atac_peak2169	+	Active	no_change
chr1	158597277	158598277	atac_peak2170	+	Active	late_up
chr1	158607028	158608028	atac_peak2172	+	Active	no_change
chr1	158645527	158646527	atac_peak2173	+	Active	late_down
chr1	158671739	158672739	atac_peak2175	+	Active	no_change
chr1	158840773	158841773	atac_peak2176	+	Primed	no_change
chr1	158901061	158902061	atac_peak2178	+	Active	no_change
chr1	158925087	158926087	atac_peak2179	+	Active	no_change
chr1	158927768	158928768	atac_peak2180	+	Active	no_change
chr1	158930855	158931855	atac_peak2181	+	Active	late_down
chr1	158941038	158942038	atac_peak2182	+	Active	late_down
chr1	158968899	158969899	atac_peak2183	+	Active	no_change
chr1	158976623	158977623	atac_peak2184	+	Active	no_change
chr1	158990985	158991985	atac_peak2185	+	Active	no_change
chr1	159003426	159004426	atac_peak2186	+	Active	no_change
chr1	159004820	159005820	atac_peak2187	+	Active	no_change
chr1	159011203	159012203	atac_peak2188	+	Active	no_change
chr1	159015906	159016906	atac_peak2189	+	Active	no_change
chr1	159059649	159060649	atac_peak2190	+	Active	no_change
chr1	159149364	159150364	atac_peak2191	+	Undefined	no_change
chr1	159160208	159161208	atac_peak2192	+	Primed	early_up
chr1	159162217	159163217	atac_peak2193	+	Active	early_up
chr1	159177907	159178907	atac_peak2194	+	Primed	no_change
chr1	159186363	159187363	atac_peak2195	+	Active	no_change
chr1	159216387	159217387	atac_peak2196	+	Primed	no_change
chr1	159248677	159249677	atac_peak2197	+	Primed	no_change
chr1	159250211	159251211	atac_peak2198	+	Active	no_change
chr1	159273363	159274363	atac_peak2199	+	Primed	no_change
chr1	159310530	159311530	atac_peak2200	+	Active	no_change
chr1	159410694	159411694	atac_peak2202	+	Primed	no_change
chr1	159421526	159422526	atac_peak2203	+	Active	transient_up
chr1	159442477	159443477	atac_peak2204	+	Active	transient_up
chr1	159448025	159449025	atac_peak2205	+	Active	no_change
chr1	159482872	159483872	atac_peak2207	+	Active	no_change
chr1	159490960	159491960	atac_peak2208	+	Active	no_change
chr1	159524436	159525436	atac_peak2209	+	Active	early_down
chr1	159534264	159535264	atac_peak2210	+	Active	no_change
chr1	159563343	159564343	atac_peak2211	+	Active	early_down
chr1	159575741	159576741	atac_peak2212	+	Active	no_change
chr1	159602202	159603202	atac_peak2213	+	Primed	no_change
chr1	159621506	159622506	atac_peak2214	+	Undefined	no_change
chr1	159640890	159641890	atac_peak2215	+	Undefined	no_change
chr1	159646943	159647943	atac_peak2216	+	Active	no_change
chr1	159787920	159788920	atac_peak2217	+	Primed	no_change
chr1	159804798	159805798	atac_peak2218	+	Active	no_change
chr1	159817070	159818070	atac_peak2219	+	Active	no_change
chr1	160127867	160128867	atac_peak2220	+	Undefined	no_change
chr1	160185776	160186776	atac_peak2221	+	Undefined	no_change
chr1	160473756	160474756	atac_peak2222	+	Undefined	no_change
chr1	160535995	160536995	atac_peak2223	+	Active	no_change
chr1	160584370	160585370	atac_peak2224	+	Undefined	no_change
chr1	160599994	160600994	atac_peak2225	+	Undefined	no_change
chr1	160827128	160828128	atac_peak2226	+	Primed	no_change
chr1	160883411	160884411	atac_peak2227	+	Undefined	no_change
chr1	161164324	161165324	atac_peak2229	+	Active	no_change
chr1	161180158	161181158	atac_peak2230	+	Active	late_down
chr1	161185059	161186059	atac_peak2231	+	Active	late_down
chr1	161323171	161324171	atac_peak2232	+	Active	no_change
chr1	161525547	161526547	atac_peak2233	+	Active	no_change
chr1	161588036	161589036	atac_peak2234	+	Active	no_change
chr1	161616242	161617242	atac_peak2235	+	Active	late_down
chr1	161702957	161703957	atac_peak2236	+	Undefined	no_change
chr1	161746843	161747843	atac_peak2237	+	Undefined	no_change
chr1	161757370	161758370	atac_peak2238	+	Primed	no_change
chr1	161762999	161763999	atac_peak2239	+	Active	early_up
chr1	161767706	161768706	atac_peak2240	+	Primed	early_up
chr1	161773718	161774718	atac_peak2241	+	Primed	no_change
chr1	161819244	161820244	atac_peak2242	+	Active	no_change
chr1	161830816	161831816	atac_peak2243	+	Primed	no_change
chr1	161969845	161970845	atac_peak2244	+	Active	no_change
chr1	161989741	161990741	atac_peak2246	+	Primed	no_change
chr1	162010837	162011837	atac_peak2247	+	Primed	no_change
chr1	162080513	162081513	atac_peak2248	+	Primed	no_change
chr1	162105031	162106031	atac_peak2249	+	Undefined	no_change
chr1	162157722	162158722	atac_peak2252	+	Active	no_change
chr1	162191640	162192640	atac_peak2253	+	Active	no_change
chr1	162201442	162202442	atac_peak2254	+	Active	late_down
chr1	162209591	162210591	atac_peak2255	+	Active	no_change
chr1	162303114	162304114	atac_peak2256	+	Active	no_change
chr1	162337858	162338858	atac_peak2257	+	Primed	no_change
chr1	162450566	162451566	atac_peak2258	+	Active	no_change
chr1	162461270	162462270	atac_peak2259	+	Active	no_change
chr1	162622916	162623916	atac_peak2260	+	Active	no_change
chr1	162806797	162807797	atac_peak2262	+	Active	no_change
chr1	162808339	162809339	atac_peak2263	+	Active	no_change
chr1	163006019	163007019	atac_peak2267	+	Active	no_change
chr1	163125660	163126660	atac_peak2269	+	Active	no_change
chr1	163257107	163258107	atac_peak2271	+	Active	no_change
chr1	163336219	163337219	atac_peak2272	+	Undefined	no_change
chr1	163365787	163366787	atac_peak2273	+	Undefined	no_change
chr1	163412026	163413026	atac_peak2274	+	Primed	no_change
chr1	163537240	163538240	atac_peak2275	+	Primed	no_change
chr1	163551139	163552139	atac_peak2276	+	Active	no_change
chr1	163664678	163665678	atac_peak2277	+	Active	no_change
chr1	163906193	163907193	atac_peak2280	+	Active	no_change
chr1	163929696	163930696	atac_peak2281	+	Active	no_change
chr1	163943497	163944497	atac_peak2282	+	Active	no_change
chr1	163970707	163971707	atac_peak2283	+	Active	no_change
chr1	164006351	164007351	atac_peak2284	+	Active	late_up
chr1	164102603	164103603	atac_peak2286	+	Primed	no_change
chr1	164116676	164117676	atac_peak2287	+	Primed	no_change
chr1	164137009	164138009	atac_peak2288	+	Active	no_change
chr1	164145615	164146615	atac_peak2289	+	Active	no_change
chr1	164173186	164174186	atac_peak2290	+	Active	no_change
chr1	164243473	164244473	atac_peak2291	+	Primed	no_change
chr1	164394265	164395265	atac_peak2292	+	Active	no_change
chr1	164436370	164437370	atac_peak2294	+	Active	no_change
chr1	164439168	164440168	atac_peak2295	+	Active	no_change
chr1	164589512	164590512	atac_peak2298	+	Active	no_change
chr1	164594932	164595932	atac_peak2299	+	Undefined	no_change
chr1	164703495	164704495	atac_peak2301	+	Active	no_change
chr1	164722397	164723397	atac_peak2302	+	Primed	no_change
chr1	164745230	164746230	atac_peak2303	+	Active	late_down
chr1	164769974	164770974	atac_peak2304	+	Primed	no_change
chr1	164783916	164784916	atac_peak2305	+	Active	early_down
chr1	164821935	164822935	atac_peak2307	+	Active	late_down
chr1	164883214	164884214	atac_peak2308	+	Primed	no_change
chr1	165042374	165043374	atac_peak2309	+	Active	no_change
chr1	165080296	165081296	atac_peak2310	+	Active	no_change
chr1	165202968	165203968	atac_peak2311	+	Active	no_change
chr1	165268748	165269748	atac_peak2312	+	Active	late_down
chr1	165312207	165313207	atac_peak2313	+	Active	no_change
chr1	165442629	165443629	atac_peak2315	+	Active	late_up
chr1	165492103	165493103	atac_peak2316	+	Primed	no_change
chr1	166065733	166066733	atac_peak2320	+	Active	no_change
chr1	166068542	166069542	atac_peak2321	+	Undefined	no_change
chr1	166084851	166085851	atac_peak2322	+	Active	late_down
chr1	166114401	166115401	atac_peak2323	+	Active	no_change
chr1	166167856	166168856	atac_peak2324	+	Active	late_down
chr1	166172707	166173707	atac_peak2325	+	Active	early_down
chr1	166189945	166190945	atac_peak2327	+	Active	no_change
chr1	166191324	166192324	atac_peak2328	+	Active	no_change
chr1	166277068	166278068	atac_peak2331	+	Primed	no_change
chr1	166296512	166297512	atac_peak2332	+	Active	no_change
chr1	166345146	166346146	atac_peak2333	+	Active	early_down
chr1	166348897	166349897	atac_peak2334	+	Active	late_down
chr1	166381170	166382170	atac_peak2335	+	Active	no_change
chr1	166411356	166412356	atac_peak2337	+	Active	no_change
chr1	166451189	166452189	atac_peak2338	+	Active	late_down
chr1	166524219	166525219	atac_peak2339	+	Active	no_change
chr1	166552257	166553257	atac_peak2340	+	Active	no_change
chr1	166558741	166559741	atac_peak2341	+	Active	no_change
chr1	166599320	166600320	atac_peak2342	+	Primed	no_change
chr1	166643954	166644954	atac_peak2343	+	Active	no_change
chr1	166665534	166666534	atac_peak2344	+	Active	no_change
chr1	166723773	166724773	atac_peak2345	+	Active	late_down
chr1	166728369	166729369	atac_peak2346	+	Active	no_change
chr1	166747182	166748182	atac_peak2347	+	Active	no_change
chr1	166763926	166764926	atac_peak2348	+	Active	early_up
chr1	166785501	166786501	atac_peak2349	+	Active	no_change
chr1	166804462	166805462	atac_peak2350	+	Active	transient_up
chr1	166817583	166818583	atac_peak2351	+	Active	early_up
chr1	166826146	166827146	atac_peak2352	+	Active	early_up
chr1	166905621	166906621	atac_peak2353	+	Active	no_change
chr1	166917752	166918752	atac_peak2354	+	Active	no_change
chr1	166923009	166924009	atac_peak2355	+	Active	no_change
chr1	166975911	166976911	atac_peak2356	+	Active	late_up
chr1	167034573	167035573	atac_peak2357	+	Active	no_change
chr1	167050199	167051199	atac_peak2358	+	Active	no_change
chr1	167211572	167212572	atac_peak2361	+	Active	early_up
chr1	167278533	167279533	atac_peak2363	+	Active	early_down
chr1	167513320	167514320	atac_peak2366	+	Primed	no_change
chr1	167516122	167517122	atac_peak2367	+	Active	early_up
chr1	167572138	167573138	atac_peak2369	+	Active	no_change
chr1	167598773	167599773	atac_peak2370	+	Primed	no_change
chr1	167685077	167686077	atac_peak2371	+	Primed	no_change
chr1	167688279	167689279	atac_peak2372	+	Active	no_change
chr1	167699017	167700017	atac_peak2374	+	Active	no_change
chr1	167938782	167939782	atac_peak2376	+	Active	no_change
chr1	167973563	167974563	atac_peak2377	+	Active	no_change
chr1	168067394	168068394	atac_peak2378	+	Active	no_change
chr1	168083174	168084174	atac_peak2379	+	Active	no_change
chr1	168090428	168091428	atac_peak2380	+	Primed	no_change
chr1	168139261	168140261	atac_peak2381	+	Primed	no_change
chr1	168197062	168198062	atac_peak2383	+	Active	no_change
chr1	168222880	168223880	atac_peak2384	+	Active	late_down
chr1	168243471	168244471	atac_peak2385	+	Primed	no_change
chr1	168248962	168249962	atac_peak2386	+	Undefined	no_change
chr1	168290023	168291023	atac_peak2387	+	Undefined	no_change
chr1	168581885	168582885	atac_peak2390	+	Primed	early_up
chr1	168587839	168588839	atac_peak2391	+	Undefined	no_change
chr1	168717832	168718832	atac_peak2392	+	Primed	no_change
chr1	169150341	169151341	atac_peak2393	+	Undefined	no_change
chr1	169161637	169162637	atac_peak2394	+	Active	late_up
chr1	169164091	169165091	atac_peak2395	+	Active	late_up
chr1	169171947	169172947	atac_peak2396	+	Active	late_up
chr1	169199778	169200778	atac_peak2397	+	Active	late_up
chr1	169267222	169268222	atac_peak2400	+	Primed	no_change
chr1	169270105	169271105	atac_peak2401	+	Primed	no_change
chr1	169299736	169300736	atac_peak2403	+	Primed	no_change
chr1	169317137	169318137	atac_peak2404	+	Active	no_change
chr1	169344623	169345623	atac_peak2406	+	Undefined	no_change
chr1	169566812	169567812	atac_peak2407	+	Undefined	no_change
chr1	169590945	169591945	atac_peak2408	+	Active	no_change
chr1	170063574	170064574	atac_peak2409	+	Active	no_change
chr1	170069740	170070740	atac_peak2410	+	Active	early_up
chr1	170274786	170275786	atac_peak2411	+	Active	no_change
chr1	170292334	170293334	atac_peak2412	+	Active	no_change
chr1	170424379	170425379	atac_peak2414	+	Active	no_change
chr1	170427623	170428623	atac_peak2415	+	Active	no_change
chr1	170432139	170433139	atac_peak2416	+	Active	no_change
chr1	170437616	170438616	atac_peak2417	+	Active	no_change
chr1	170475245	170476245	atac_peak2418	+	Active	no_change
chr1	170513936	170514936	atac_peak2419	+	Active	no_change
chr1	170527968	170528968	atac_peak2420	+	Active	no_change
chr1	170637923	170638923	atac_peak2421	+	Active	late_down
chr1	170639710	170640710	atac_peak2422	+	Active	no_change
chr1	170768111	170769111	atac_peak2423	+	Active	no_change
chr1	170897176	170898176	atac_peak2424	+	Active	late_down
chr1	170905190	170906190	atac_peak2425	+	Active	no_change
chr1	171018686	171019686	atac_peak2426	+	Undefined	no_change
chr1	171298547	171299547	atac_peak2427	+	Primed	no_change
chr1	171389229	171390229	atac_peak2428	+	Primed	no_change
chr1	171415425	171416425	atac_peak2429	+	Primed	no_change
chr1	171485492	171486492	atac_peak2431	+	Primed	no_change
chr1	171509323	171510323	atac_peak2432	+	Primed	no_change
chr1	171555609	171556609	atac_peak2433	+	Active	no_change
chr1	171601617	171602617	atac_peak2434	+	Active	early_up
chr1	171629018	171630018	atac_peak2435	+	Active	no_change
chr1	171634170	171635170	atac_peak2436	+	Active	early_up
chr1	171659713	171660713	atac_peak2437	+	Active	no_change
chr1	171682172	171683172	atac_peak2438	+	Active	no_change
chr1	171706414	171707414	atac_peak2439	+	Active	no_change
chr1	171715751	171716751	atac_peak2440	+	Active	no_change
chr1	171824573	171825573	atac_peak2441	+	Primed	no_change
chr1	171847849	171848849	atac_peak2442	+	Active	early_up
chr1	171848998	171849998	atac_peak2443	+	Primed	no_change
chr1	171907410	171908410	atac_peak2445	+	Primed	no_change
chr1	171928606	171929606	atac_peak2446	+	Primed	no_change
chr1	171932760	171933760	atac_peak2447	+	Primed	no_change
chr1	171987985	171988985	atac_peak2448	+	Active	no_change
chr1	172024055	172025055	atac_peak2449	+	Active	early_up
chr1	172066214	172067214	atac_peak2450	+	Active	no_change
chr1	172118325	172119325	atac_peak2452	+	Active	early_up
chr1	172185345	172186345	atac_peak2454	+	Active	early_up
chr1	172368343	172369343	atac_peak2455	+	Active	no_change
chr1	172399790	172400790	atac_peak2456	+	Active	early_up
chr1	172403300	172404300	atac_peak2457	+	Active	no_change
chr1	172408535	172409535	atac_peak2458	+	Active	late_down
chr1	172469306	172470306	atac_peak2459	+	Active	no_change
chr1	172484820	172485820	atac_peak2460	+	Active	no_change
chr1	172543066	172544066	atac_peak2462	+	Undefined	no_change
chr1	172562237	172563237	atac_peak2463	+	Undefined	no_change
chr1	172594413	172595413	atac_peak2465	+	Active	late_up
chr1	172635031	172636031	atac_peak2466	+	Active	no_change
chr1	172696772	172697772	atac_peak2467	+	Active	no_change
chr1	172701361	172702361	atac_peak2468	+	Active	no_change
chr1	172783418	172784418	atac_peak2469	+	Active	late_up
chr1	172831367	172832367	atac_peak2472	+	Active	no_change
chr1	172892142	172893142	atac_peak2474	+	Active	no_change
chr1	172926541	172927541	atac_peak2475	+	Undefined	no_change
chr1	172968080	172969080	atac_peak2477	+	Active	late_up
chr1	172974163	172975163	atac_peak2478	+	Active	no_change
chr1	173024168	173025168	atac_peak2479	+	Active	no_change
chr1	173032525	173033525	atac_peak2480	+	Active	early_up
chr1	173040850	173041850	atac_peak2481	+	Active	no_change
chr1	173043698	173044698	atac_peak2482	+	Active	no_change
chr1	173192550	173193550	atac_peak2486	+	Active	no_change
chr1	173272497	173273497	atac_peak2492	+	Active	no_change
chr1	173279018	173280018	atac_peak2494	+	Active	no_change
chr1	173305515	173306515	atac_peak2496	+	Active	early_up
chr1	173307837	173308837	atac_peak2497	+	Active	early_up
chr1	173354896	173355896	atac_peak2499	+	Active	late_down
chr1	173371317	173372317	atac_peak2501	+	Active	no_change
chr1	173374929	173375929	atac_peak2502	+	Active	early_up
chr1	173400782	173401782	atac_peak2503	+	Active	no_change
chr1	173446270	173447270	atac_peak2505	+	Active	no_change
chr1	173457012	173458012	atac_peak2506	+	Active	no_change
chr1	173460027	173461027	atac_peak2507	+	Active	no_change
chr1	173470034	173471034	atac_peak2508	+	Active	no_change
chr1	173480924	173481924	atac_peak2509	+	Active	no_change
chr1	173498468	173499468	atac_peak2510	+	Active	no_change
[truncated: 27,072 more rows]
