# Supplementary material for: TGFβ promotes widespread enhancer chromatin opening and operates on genomic regulatory domains
Source: Nat Commun. 2020 Dec 3;11:6196. doi: 10.1038/s41467-020-19877-5 (PMC7713251; doi:10.1038/s41467-020-19877-5)
Supplement: Supplementary file 6 — Supplementary Data 3 [file 41467_2020_19877_MOESM6_ESM.xlsx]

## Sheet: early_upregulated
chr	start	end	genes
chr1	36314578	36474859	Arid5a,Kansl3
chr1	36478442	36635082	Cnnm4,Cnnm3
chr1	43129919	43569067	Fhl2,Nck2
chr1	94753566	94867162	Dusp28,Rnpepl1
chr1	94997932	95243025	2310007B03Rik,Sned1
chr1	134145203	134396552	Klhdc8a,Nuak2,Tmcc2,Dstyk
chr1	137665175	137865601	Lad1,Tnnt2,Pkp1
chr1	174141763	174299966	Igsf8,Atp1a2
chr10	18514877	18781769	Perp,Tnfaip3
chr10	59292339	59464518	Dnajb12,Ddit4
chr10	75309514	75445208	Smarcb1,Mmp11
chr10	79996394	80120399	Abhd17a,Adat3
chr10	80518692	80664402	Map2k2,Zbtb7a
chr10	83784064	84046633	Nuak1,Ckap4
chr10	92573621	92797722	Cdk17,Elk3
chr11	77225886	77371276	Coro6,Ankrd13b,Git1
chr11	116343225	116455334	Sphk1,Ube2o
chr13	31600039	31773275	Foxq1,1700018A04Rik,Foxf2
chr13	34116147	34272223	Tubb2a,Tubb2b
chr13	40905501	41153973	Gcnt2,Pak1ip1
chr13	55524789	55664800	Dbn1,Pdlim7
chr13	60893973	61048808	4930486L24Rik,Ctla2b
chr13	99443361	99710953	Fcho2,Tnpo1
chr14	22502618	22667947	Dusp13,Samd8
chr14	26228778	26517976	Zmiz1,4931406H21Rik
chr14	70903863	71032378	Hr,Nudt18
chr15	76233426	76357699	Scx,Bop1
chr15	77509502	77722545	Apol9b,Apol8,Myh9
chr15	79141114	79322487	Tmem184b,Csnk1e
chr15	83344003	83475587	Tspo,Ttll12
chr15	98730278	98918536	Tuba1a,Tuba1c
chr15	101047277	101171365	Nr4a1,Atg101
chr16	10909366	11125078	Litaf,Snn
chr17	23755586	23864416	Thoc6,Tnfrsf12a
chr18	70035213	70454238	Ccdc68,Rab27b,Dynap
chr19	5657374	5780712	Ehbp1l1,Fam89b
chr19	7380954	7550394	AI846148,2700081O15Rik
chr19	10595375	10714320	Tmem138,Cyb561a3
chr19	29125865	29437570	Rcl1,Jak2
chr2	30613497	30786767	Ntmt1,Asb6,Prrx2
chr2	32392608	32540578	St6galnac4,St6galnac6,Ak1
chr2	51729969	52027901	Rbm43,Nmi,Tnfaip6,Rif1
chr2	60386349	60668998	Itgb6,Rbms1
chr2	127901774	128305087	Bcl2l11,Gm14005
chr2	157332098	157664867	Blcap,Ctnnbl1
chr2	164775857	164947154	Ncoa5,Cd40
chr3	88235071	88395316	Lmna,Mex3a
chr3	89087315	89195997	Efna4,Adam15
chr3	107939253	108063852	Amigo1,Cyb561d1,Atxn7l2
chr3	122072698	122372585	Bcar3,Fnbp1l
chr4	43529800	43650359	Gba2,Rgp1
chr4	63025944	63273665	Whrn,Atp6v1g1,Tmem268
chr4	88870377	89006941	Cdkn2a,Cdkn2b
chr4	126952479	127081325	Gjb3,Gjb4
chr4	129612322	129820746	Adgrb2,Col16a1
chr4	135975676	136208638	Luzp1,Kdm1a
chr5	33540372	33763223	Ctbp1,Maea
chr5	34788745	34956288	Tnip2,Sh3bp2
chr5	139785693	140010445	3110082I17Rik,Zfand2a
chr5	141033295	141174985	Lfng,Ttyh3
chr5	143614795	143784868	Actb,Fscn1
chr6	82625021	82939744	Hk2,Sema4f
chr6	91112758	91411363	Fbln2,Wnt7a
chr6	115854829	116056670	Plxnd1,Tmcc1
chr7	19818016	19945394	Rtn2,Fosb
chr7	19891358	20035205	Cd3eap,Ppp1r13l,Ercc2,Klc3
chr7	25197519	25339552	Plaur,Cadm4
chr7	26422021	26554072	Tgfb1,Ccdc97
chr7	34971733	35647730	4931406P16Rik,Lsm14a,Kctd15,Chst8
chr7	73204401	73460457	Chsy1,Lrrk1
chr7	87472644	87597648	Fes,Furin
chr7	87681518	88071399	Crtc3,Iqgap1,Zscan2
chr7	106365957	106551749	Map6,Serpinh1
chr7	134326769	134448315	Zfp553,Zfp771
chr7	140862618	141123215	Dhx32,Fank1
chr7	147114840	147272249	Adam8,Tubgcp2
chr8	35167617	35942797	Saraf,Dusp4,Tnks
chr8	113356363	113543723	Fuk,St3gal2
chr8	122283114	122444616	Cotl1,Klhl36
chr9	21521217	21686087	Kank2,Dock6
chr9	57404840	57526568	Lman1l,Csk
chr9	58286410	58438747	6030419C18Rik,Cd276
chr9	87547635	88312682	Tbx18,Nt5e
chr9	107421494	107535850	Hyal2,Hyal1,Nat6
chrX	93080652	93397298	Las1l,Msn

## Sheet: late_upregulated
chr	start	end	genes
chr1	93197650	93320794	Klhl30,Erfe
chr1	120168420	120449790	Nifk,Clasp1
chr1	137281157	137698806	Nav1,Csrp1
chr1	162915297	163018287	Gas5,Snord47
chr10	41120202	41256836	Zbtb24,Mical1
chr11	3947043	4091195	Sec14l2,Rnf215
chr11	59170652	59321570	Snap47,Jmjd4
chr11	69773694	69909033	Acadvl,Dlg4
chr11	82527847	82653806	Zfp830,Lig3
chr11	95196236	95404724	Slc35b1,Spop
chr11	104937739	105092747	Mettl2,1700052K11Rik
chr12	3197428	3456494	Rab10,Kif3c
chr12	87969650	88117410	Vash1,Angel1
chr12	112866316	113001128	Trmt61a,Bag5
chr13	33007382	33182427	Serpinb6b,Serpinb9,Serpinb9b
chr13	42097390	42453358	Hivep1,Edn1
chr13	55590677	55749055	Fam193b,Tmed9
chr13	64343144	64521614	Aaed1,Ctsl
chr13	100827974	100947097	Serf1,Smn1
chr14	105607890	106346036	Ndfip2,Spry2
chr15	79858933	79993870	Snord83b,Rpl3,100316696,Syngr1
chr15	101127875	101308237	Krt80,Krt7
chr16	18170846	18298787	Zdhhc8,Ranbp1
chr16	20555531	20668939	Alg3,Ece2
chr16	30461941	30637675	Tmem44,Lsg1
chr16	33905098	34028812	Umps,Kalrn
chr16	55790066	55984961	Nxpe3,Cep97
chr17	14282237	14513135	Dact2,Smoc2
chr17	34815326	35001383	Cyp21a1,C4a
chr17	75067090	75841109	Ttc27,Ltbp1
chr19	6066004	6178215	Sac3d1,Snx15
chr19	6334429	6465216	Pygm,Rasgrp2
chr19	10612281	10754311	Tkfc,Ddb1
chr19	18737726	19017001	D030056L22Rik,Trpm6
chr19	41947470	42062340	Exosc1,Zdhhc16
chr19	46027968	46160083	Hps6,Ldb1
chr2	73217674	73513726	Wipf1,Chrna1,Chn1
chr2	76451091	76575040	Fkbp7,Plekha3
chr3	57040986	57295597	Tm4sf1,Tm4sf4
chr3	129477830	129667020	Gar1,Cfi,Pla2g12a,Casp6
chr4	15874268	16140645	Osgin2,Ripk2
chr4	43494385	43629932	Tln1,Creb3
chr4	128778069	128946851	S100pbp,Yars
chr4	155286427	155416787	C1qtnf12,B3galt6
chr5	23306415	23586130	Snord93,Fam126a
chr5	24021159	24157820	Abcf2,Chpf2,Smarcd3
chr5	34866363	35029763	Add1,Mfsd10
chr5	138213180	138349277	Pilra,Pilrb1
chr5	139576177	139754293	Dnaaf5,Sun1
chr6	91373745	91515882	Tmem43,Xpc
chr6	146623452	146831168	Stk38l,Arntl2
chr7	112830244	112941439	Rrp8,Ilk
chr7	150157689	150303835	Cd81,R74862
chr7	150772630	150921777	Tnfrsf22,Tnfrsf23
chr8	11148423	11499287	Col4a1,Col4a2
chr8	55112886	55665351	Vegfc,Spcs3
chr8	109886389	110092011	Nob1,Wwp2
chr9	20642619	20753034	Ppan,Eif3g
chr9	45695958	45842954	Sidt2,Pafah1b2
chr9	55839652	56058596	Rcn2,Pstpip1,Tspan3
chr9	66820400	67159902	Tpm1,Tln2
chr9	108843947	109010280	Pfkfb4,Shisa5
chrX	34377537	34579514	Nkrf,Sept6
chrX	147431776	147581086	Fgd1,Tsr2
chrX	151597682	151782050	Sat1,Acot9

## Sheet: early_downregulated
chr	start	end	genes
chr1	51295970	51585243	Cavin2,Nabp1
chr1	60105125	60441549	Carf,Nbeal1
chr1	90058534	90208864	Ugt1a1,Mroh2a
chr1	121391610	121634343	Epb41l5,Ptpn4
chr10	41388652	41678242	Cep57l1,Sesn1
chr10	81460872	81754020	Zfp873,AU041133,Zfp938
chr10	88821568	89019403	Gas2l3,Nr1h4
chr11	22684739	22924908	B3gnt2,Zrsr1
chr11	118849750	118993970	Cbx8,Cbx4
chr11	121232687	121354819	Fn3krp,Fn3k
chr12	112605641	112743229	Exoc3l4,Tnfaip2
chr13	4182986	4299023	Akr1c19,Marcksl1-ps4
chr13	81762836	81942274	Polr3g,Mblac2
chr14	56447757	56565618	Cbln3,Khnyn
chr15	8868119	9086929	Ranbp3l,Nadk2
chr15	60600551	60712955	9930014A18Rik,Fam84b
chr16	21842042	21997625	Map3k13,Tmem41a
chr16	97707688	97882802	Mx2,Tmprss2
chr17	21654010	21851933	Zfp948,Zfp983
chr17	21903843	22181333	Zfp820,Zfp942,Zfp943
chr17	33080084	33220326	Zfp952,Zfp763
chr17	56212508	56363378	Sema6b,Tnfaip8l1
chr19	41854460	41972622	Frat1,Frat2
chr19	44955609	45121779	Slf2,Sema4g
chr2	37237688	37393686	Zbtb26,Rabgap1
chr2	49593206	50099084	Lypd6b,Lypd6
chr2	62383850	62582166	Ifih1,Gca
chr2	63760631	64910823	Fign,Grb14
chr2	121268417	121408525	Mfap1a,Wdr76
chr2	148456856	148571171	Gzf1,Napb
chr2	177199447	177347016	Zfp970,Gm14403
chr3	103767188	104333796	Magi3,Lrig2
chr3	137236636	137579886	Ddit4l,H2afz
chr4	6273354	6967870	Nsmaf,Tox
chr4	11916504	12073418	Tmem67,Rbm12b2
chr4	49475469	49594417	Mrpl50,Zfp189
chr4	135649737	135801971	Id3,E2f2
chr5	46041682	46297791	Gm3414,Lcorl
chr5	90897975	91240651	Afm,Rassf6,Cxcl5
chr5	151275198	151429566	Brca2,N4bp2l1
chr6	8159288	8597548	Umad1,Glcci1
chr6	117911558	118139158	Rasgef1a,Csgalnact2
chr6	127025727	127494257	Ccnd2,Parp11
chr7	26111838	26274555	4732471J01Rik,Lipe
chr7	68800736	69177189	A230057D06Rik,A330076H08Rik
chr8	46431019	46911479	Tlr3,Sorbs2
chr8	121868792	122020156	Mlycd,Osgin1
chr9	92095032	92242590	Plscr1,Plscr2

## Sheet: late_downregulated
chr	start	end	genes
chr1	21158712	21305640	Tmem14a,Gsta3
chr1	74388183	74532134	Ctdsp1,Vil1
chr1	75089360	75226857	Retreg2,Zfand2b,Abcb6
chr1	89323404	89544415	Ngef,Neu2
chr1	89941576	90166577	Ugt1a7c,Ugt1a2
chr1	120305246	120584343	2900060B14Rik,Tfcp2l1
chr1	135092674	135269603	Plekha6,Golt1a
chr1	162920744	163066474	Dars2,Cenpl
chr1	169230122	169373928	Aldh9a1,Mgst3
chr1	182822649	182997626	Tmem63a,Ephx1
chr1	193125860	193415441	Ppp2r5a,Dtl
chr10	19529896	19912556	Pex7,Map3k5
chr10	23521268	23675149	Vnn3,Vnn1
chr10	38788614	38911792	Fam229b,Tube1
chr10	58835708	58970908	Oit3,Mcu
chr10	76008501	76238789	Col6a2,Col6a1
chr10	77391395	77522541	1810043G02Rik,Pfkl
chr10	79742915	79860370	Reep6,Adamtsl5
chr10	92901513	93052778	Hal,Amdhd1
chr10	110132521	110426570	E2f7,Csrp2
chr10	128300647	128448044	Rdh5,Bloc1s1,Itga7,Mettl7b
chr11	3344275	3467351	Inpp5j,Selenom
chr11	11637434	11772924	Fignl1,Ddc
chr11	59962591	60102678	Srebf1,Tom1l2
chr11	60972244	61130629	Aldh3a1,Aldh3a2
chr11	77929608	78043986	Nek8,Tlcd1
chr11	78065093	78190262	Spag5,Aldoc
chr11	94456316	94571401	Eme1,Mrpl27
chr11	95641386	95757045	Gngt2,Abi3
chr11	102204749	102318831	Rundc3a,Slc25a39
chr11	115635372	115825231	Llgl2,Smim5,Smim6
chr11	117626833	117767057	Tk1,Birc5
chr11	119126023	119266824	Card14,Sgsh
chr12	25300703	25449011	Cys1,Rrm2
chr12	50433870	50558333	Foxg1,3110039M20Rik
chr12	66126593	66323567	Fancm,Mis18bp1
chr12	85278811	85408619	Acot2,Acot1
chr13	21795992	21922423	Hist1h2bn,Hist1h1b
chr13	22077035	22178136	Hist1h2ah,Hist1h2bk
chr13	23577287	23685221	Hist1h3g,Hist1h2bh
chr13	23786911	23894659	Hist1h3c,Hist1h2bb,Hist1h2ab,Hist1h3b
chr13	73999910	74148343	Trip13,Brd9
chr13	97368919	97770869	Hmgcr,Gcnt4
chr13	100864018	101067248	Naip2,Naip5
chr13	101479641	101606441	Cenph,Ccnb1
chr14	8880727	9055506	Pxk,Pdhb
chr14	32099910	32299219	Capn7,Sh3bp5
chr14	32361916	32531383	Hacl1,Btd
chr14	47943535	48088082	Lgals3,Dlgap5
chr14	56109103	56238902	Pck2,Dcaf11
chr14	64691462	65475133	Msra,Kif13b
chr14	66374748	66502806	Pbk,Esco2
chr14	75082152	75397684	Esd,Lrch1
chr15	5133404	6337206	Ptger4,Dab2
chr15	54857656	54997058	Dscc1,Deptor
chr15	57828558	57980331	Zhx1,Atad2
chr15	74495269	74604803	Psca,Them6
chr15	85612734	85757003	Ttc38,Gtse1
chr15	101924617	102069474	Igfbp6,Soat2,Csad
chr16	90336642	90777616	Hunk,Mis18a
chr16	91497339	91647925	Ifngr2,Tmem50b
chr16	91629510	91779047	Donson,Cryzl1
chr16	92008567	92348378	Slc5a3,Mrps6,Kcne2
chr16	93558082	93790523	Cbr1,Cbr3,Dopey2
chr16	97528335	97732553	Bace2,Mx1
chr17	13629887	14092801	Afdn,Tcte2
chr17	24935841	25051395	Fahd1,Hagh
chr17	35001411	35124242	Slc44a4,Neu1
chr17	41010004	41148938	Cenpq,Mut
chr17	43476415	43794354	Adgrf5,Mep1a,Pla2g7
chr18	39102799	39696899	Arhgap26,Nr3c1
chr18	73879694	74088788	Me2,Mro
chr18	84131019	84316906	Tshz1,Zadh2
chr19	9136209	10109582	Asrgl1,Incenp,Fth1
chr19	10088654	10328232	Fads2,Fads1,Fen1
chr19	20626472	20852046	Aldh1a1,Aldh1a7
chr19	37400893	37565221	Kif11,Hhex
chr19	38079515	38249301	Cep55,Ffar4,Rbp4
chr19	38420470	38823210	Slc35g1,Plce1
chr19	42147765	42276193	Avpi1,Marveld1
chr19	46786099	47034045	Cnnm2,Nt5c2
chr19	53701796	54054351	Rbm20,Pdcd4
chr19	56936844	57243499	Afap1l2,Ablim1
chr2	4861770	5685710	Mcm10,Optn,Ccdc3,Camk1d
chr2	25157810	25306843	Dpp7,Uap1l1,Sapcd2,Entpd2
chr2	25234194	25364292	Abca2,Clic3
chr2	68649614	69094247	Cers6,Nostrin,Spc25
chr2	71062352	71394999	Slc25a12,Hat1,Metap1d
chr2	102863832	103173917	Apip,Ehf
chr2	118555455	118757093	Disp2,Knstrn,Ivd
chr2	118822855	119009335	Knl1,Rad51
chr2	119385268	119525896	Nusap1,Oip5
chr2	121086297	121239473	Ppip5k1,Ckmt1
chr2	154335375	154479409	E2f1,Pxmp4
chr2	156703078	156882811	Ndrg3,Dsn1
chr2	174191305	174314493	Nelfcd,Ctsz
chr3	28546825	28747768	Slc2a2,Eif5a2
chr3	36413787	36562311	Ccna2,Bbs7
chr3	68758892	68898664	Smc4,Trim59
chr3	88148065	88279061	Pmf1,Slc25a44
chr3	88969109	89087291	Thbs3,Muc1
chr3	107734620	107870891	Gstm2,Gstm1
chr3	108406831	108575217	Clcc1,Gpsm2
chr3	121697378	122019566	Abca4,Gclm
chr3	137480639	137641726	Dnajb14,Lamtor3
chr3	137830737	138003655	Adh7,Adh1
chr4	41652126	41766346	Galt,Il11ra1
chr4	62576608	62883165	Zfp618,Ambp,Kif12
chr4	99332321	99545809	Alg6,Itgb3bp
chr4	134002893	134129837	Paqr7,Aunip
chr4	135452368	135574093	Hmgcl,Gale
chr4	148474094	148610309	Pgd,Kif1b
chr4	153494822	153724004	Megf6,Arhgef16
chr5	53448322	53719779	Sel1l3,Smim20
chr5	65603091	65825242	Rfc1,Klb
chr5	87444952	87619365	Ugt2b36,Ugt2b5
chr5	100932752	101198702	Plac8,Coq2,Hpse
chr5	114831043	114953158	Mmab,Mvk
chr5	115069511	115222336	Gltp,Tchp
chr5	115342211	115471071	2210016L21Rik,Hnf1a
chr5	116049295	116524437	Bicdl1,Cit,Prkab1
chr5	120934166	121112598	Tpcn1,Iqcd,Rita1
chr5	124149735	124365518	Kntc1,Hcar2
chr5	137996335	138116306	Pcolce,Fbxo24
chr5	139697830	139871120	Adap1,Cox19
chr6	17181341	17341324	Cav2,Cav1
chr6	48733811	48845512	Tmem176b,Tmem176a
chr6	57555030	57739443	Pyurf,Lancl2
chr6	71997607	72235571	St3gal5,Atoh8
chr6	83695022	83831735	Nagk,Paip2b
chr6	86909830	87055418	Nfu1,Gfpt1
chr6	113358478	113482372	Il17re,Il17rc
chr6	124330774	124704734	Clstn3,C1rl,C1ra,C1s1,C1rb,C1s2,Lpcat3
chr6	126823437	126947559	Rad51ap1,D6Wsu163e
chr6	142244217	142385607	Pyroxd1,Recql
chr7	26491519	26761643	Axl,Cyp2s1,Cyp2b10
chr7	51953999	52121028	Vrk3,Atf5
chr7	105220075	105360844	Omp,Capn5
chr7	105985253	106437121	Uvrag,Dgat2,Mogat2
chr7	112656998	112798630	Apbb1,Hpx
chr7	117861720	118031043	Ampd3,Rnf141
chr7	148214128	148353705	Pkp3,Sigirr,Ano9
chr7	148330029	148449979	Lrrc56,Lmntd2
chr7	148399088	148512685	Irf7,Cdhr5
chr8	71511607	71681262	Atp6v1b2,Slc18a1
chr8	73879911	74037556	Ankle1,Abhd8
chr8	77567517	77702338	Hmox1,Mcm5
chr8	95730135	95911108	Ces1f,Ces1g
chr8	96646518	96754227	Mt2,Mt1
chr8	97140655	97270142	Arl2bp,Pllp
chr8	119362585	119515403	Cmc2,Cenpn
chr9	21478038	21611838	Ldlr,Spc24
chr9	41726572	42122283	Sorl1,Sc5d
chr9	42721925	42974653	Arhgef12,Tmem136
chr9	44092798	44200464	H2afx,Hmbs
chr9	50279722	50413243	Pts,Il18,Bco2
chr9	50354445	50463425	Sdhd,Timm8b
chr9	61715085	61874380	Kif23,Paqr5
chr9	62589636	62769673	Fem1b,Cln6,Calml4
chr9	63914954	64070738	Lctl,Zwilch
chr9	70340585	70554981	Sltm,Mindy2
chr9	75029821	75243478	Myo5c,Gnb5
chr9	83678296	84067847	Ttk,Bckdhb
chr9	102841042	103137600	Slco2a1,Rab6b
chr9	106085786	106302222	Alas1,Poc1a
chr9	114648463	115191341	Cmtm8,Gpd1l,Osbpl10
chr9	120792518	121236290	Ctnnb1,Ulk4
chr9	122810199	122982609	Kif15,Tmem42
chrX	7650427	7770044	Wdr13,Rbm3
chrX	11563864	12244177	Bcor,Atp6ap2
chrX	70911936	71067849	Abcd1,Plxnb3
chrX	161324106	161485204	Mospd2,Fancb
