# Supplementary material for: TGFβ promotes widespread enhancer chromatin opening and operates on genomic regulatory domains
Source: Nat Commun. 2020 Dec 3;11:6196. doi: 10.1038/s41467-020-19877-5 (PMC7713251; doi:10.1038/s41467-020-19877-5)
Supplement: Supplementary file 7 — Supplementary Data 4 [file 41467_2020_19877_MOESM7_ESM.xlsx]

## Sheet: sgRNA
SgAMIGO1-1	GGAAAGGGTAGACCTGTCTG
SgAMIGO1-2	GGGTTCCGTATACTGAAAAA
SgARID5A-1	GTCCTACCACATGAATCCAG
SgARID5A-2	GATAGTGTCTGGGTCAAGAA
SgTNNT2-1	GGGACTGGAGTCTATTGCCA
sgTNNT2-2	GCCACTCAACAGATATGAGG

## Sheet: Oligonucleotides for RT-qPCR
Amigo1-F	TCCGTGTTCCTGCTTCTCTT
Amigo1-R	GCTCAAGTTGTTGTGGCTGA
Cyb561d1-F	CTTTTCTCCTGGCACCCTGT
Cyb561d1-R	GGACAGCACAGAGGATGG
Atxn7l2-F	AGGTTCCACCAAAACCTCCT
Atxn7l2-R	TGACTCCATGTGCATCAGGT
Arid5a-F	TTCATGAAGGAGCGACACAC
Arid5a-R	GCTACCGCCAAGTTCATCAT
Kansl3-F	CTCAGAGCATGGTGGACAGA
Kansl3-R	AGGAATTTCAAAGGCCAGGT
Lad1-F	GCAACCTGAGTTCAACCACA
Lad1-R	AGACCTCTGCTTCCTCCACA
Tnnt2-F	ATCCCCGATGGAGAGAGAGT
Tnnt2-R	TTCTCGAAGTGAGCCTCGAT
Pkp1-F	CACCTGCTTCCAGGATGAAT
Pkp1-R	AGCCTGCTGGACATTCTGAT
Gnai3-F	ACGGCTATTCAGAGGACGAA
Gnai3-R	CAAATAACTGTCGGGCATCA
Gapdh-F	AACTTTGGCATTGTGGAAGG
Gapdh-R	GGATGCAGGGATGATGTTCT

## Sheet: Oligonocleotides for ChIP-PCR
AMIGO1-1-F	5’-CAGGGCTCTACGGTTTGTGT-3’
AMIGO1-1-R	5’-TACCCTTTCCTGGCCTCTTT-3’
AMIGO1-2-F	5’-CATATGGGTGGGTTCCGTAT-3’
AMIGO1-2-R	5’-AATCCTCTACGGCCCAAAAT-3’
ARID5A-1-F	5’-ACCCCTGGATTCATGTGGTA-3’
ARID5A-1-R	5’-CTCATTTTCCCTCCCCTCTC-3’
ARID5A-2-F	5’-TTAGCATTTTGAAACCCATGC-3’
ARID5A-2-R	5’-TTCGCAGTGAGTCAATCCAG-3’
LAD1-1-F	5’-ACACTCCCATCTCCCAACAG-3’
LAD1-1-R	5’-CTGGGACAGACAGTGCTGAA-3’
LAD1-2-F	5’-ACCTCACCAGGTTCTTGTGG-3’
LAD1-2-R	5’-TTTCCACCATGTGCTGTTGT-3’
