# Supplementary material for: TGFβ promotes widespread enhancer chromatin opening and operates on genomic regulatory domains
Source: Nat Commun. 2020 Dec 3;11:6196. doi: 10.1038/s41467-020-19877-5 (PMC7713251; doi:10.1038/s41467-020-19877-5)
Supplement: Supplementary file 8 — Supplementary Data 5 [file 41467_2020_19877_MOESM8_ESM.xlsx]

## Sheet: Figure 1j, k, l
	Figure 1j									Figure 1k									Figure 1l
	neg	veh	TGFb5m	TGFb10m	TGFb1h	TGFb2h	TGFb12h			neg	siCT_veh	siCT_TGFb	siSMAD4.1_veh	siSMAD4.1_TGFb	siSMAD4.2_veh	SiSMAD4.2_TGFb			neg	DMSO_veh	DMSO_TGFb	TAK_veh	TAK_TGFb	U0126_veh	U0126_TGFb	TAK+U_veh	TAK+U_TGFb	SB_veh	SB_TGFb
n=	1054	941	839	952	930	1124	934		n=	465	527	631	646	786	729	844		n=	938	1006	1102	969	913	1039	935	978	1019	920	858
p value with respect ot vehicle			0.004106	< 2.2e-16	< 2.2e-16	< 2.2e-16	< 2.2e-16		p value with respect ot vehicle			< 2.2e-16						p value with respect ot vehicle			< 2.2e-16
									P with respect to siCT_TGFb					< 2.2e-16		< 2.2e-16		P with respect to siCT_TGFb					< 2.2e-16		< 2.2e-16		< 2.2e-16		< 2.2e-16

## Sheet: Figure 3b,c,d
	3B	2h				12h
		early_act	late_act	early_repressed	late_repressed	early_act	late_act	early_repressed	late_repressed
p value with respect to TGFb indep.		< 2.2e-16	1.165e-09	< 2.2e-16	3.878e-05	< 2.2e-16	3.799e-16	< 2.2e-16	< 2.2e-16
	3C	2h				12h
		early_act	late_act	early_repressed	late_repressed	early_act	late_act	early_repressed	late_repressed
p value with respect to TGFb indep.		< 2.2e-16	0.1762	< 2.2e-16	< 2.2e-16	< 2.2e-16	1.308e-06	< 2.2e-16	< 2.2e-16
	3D	2h			12h
		1.5≤FC≤2	2≤FC≤4	FC≥4	1.5≤FC≤2	2≤FC≤4	FC≥4
p value with respect to FC<1.5		0.4	0.001399	< 2.2e-16	0.58	0.09	< 2.2e-16

## Sheet: Figure 4a and S8a
Figure 4a
	Early Activated 2h
	Eg±1	Eg±1R	Eg±2	Eg±2R	Eg±3	Eg±3R	Eg±4	Eg±4R
n=	2825	2745	2672	2544	2584	2513	2629	2495
p value with respect to Random	< 2.2e-16		< 2.2e-16		2.183e-06		0.01771
Supplementary Figure 8a
	Late Activated 12h
	Eg±1	Eg±1R	Eg±2	Eg±2R	Eg±3	Eg±3R	Eg±4	Eg±4R
n=	3092	2832	2845	2673	2727	2597	2776	2607
p value with respect to Random	< 2.2e-16		0.0003398		0.06114		0.2054
Figure 4a
	Early Reprressed 2h
	Eg±1	Eg±1R	Eg±2	Eg±2R	Eg±3	Eg±3R	Eg±4	Eg±4R
n=	1338	1292	1298	1232	1194	1213	1193	1236
p value with respect to Random	< 2.2e-16		2.081e-13		1.688e-07		0.4131
Supplementary Figure 8a
	Late Repressed 12h
	Eg±1	Eg±1R	Eg±2	Eg±2R	Eg±3	Eg±3R	Eg±4	Eg±4R
n=	3567	3386	3175	3116	3039	3074	2991	3002
p value with respect to Random	< 2.2e-16		1.88e-05		8.619e-05		0.04542

## Sheet: Figure 4b and S8b
	Early Activated 2h											Early Activated 2h Random											Early Reprressed 2h											Early Repressed 2h random											Late Repressed 12h
	up200-250	up150-200	up100-150	up50-100	up0-50	down0-50	down50-100	down100-150	down150-200	down200-250		up200-250	up150-200	up100-150	up50-100	up0-50	down0-50	down50-100	down100-150	down150-200	down200-250		up200-250	up150-200	up100-150	up50-100	up0-50	down0-50	down50-100	down100-150	down150-200	down200-250		up200-250	up150-200	up100-150	up50-100	up0-50	down0-50	down50-100	down100-150	down150-200	down200-250		up200-250	up150-200	up100-150	up50-100	up0-50
n=	866	915	950	963	978	958	927	958	870	888		843	817	846	883	976	952	905	896	846	845		293	316	336	323	331	337	326	326	362	336		333	335	402	406	383	393	349	392	384	348		746	808	794	808	946
p value with respect to Random	0.9379	0.001698	2.822e-05	1.503e-08	< 2.2e-16	< 2.2e-16	7.778e-12	0.001067	0.0001666	0.3036													0.087	0.051	4.417e-07	4.007e-14	< 2.2e-16	< 2.2e-16	2.564e-12	0.0003087	0.001966	0.001309													0.3604	4.626e-05	0.01448	0.0001656	< 2.2e-16
[truncated: 35 more columns]

## Sheet: Figure 4d and S9
	plus 2 early upregulated								minus 2 early upregulated								plus 1 early upregulated								minus 1 early upregulated								minus 2 early downregulated								plus 2 early downregulated								plus 1 early downregulated
	gene-2	gene-2_random	gene-1	gene-1_random	gene+1	gene+1_random	gene+2		gene-2	gene-1	gene-1_random	gene+1	gene+1_random	gene+2	gene+2_random		gene-2	gene-2_random	gene-1	gene-1_random	gene+1	gene+2	gene+2_random		gene-2	gene-2_random	gene-1	gene+1	gene+1_random	gene+2	gene+2_random		gene-2	gene-1	gene-1_random	gene+1	gene+1_random	gene+2	gene+2_random		gene-2	gene-2_random	gene-1	gene-1_random	gene+1	gene+1_random	gene+2		gene-2
n=	66	66	61	61	54	54	96		94	60	60	63	63	64	64		189	189	173	173	293	185	185		218	218	334	221	221	235	235		31	21	21	26	26	23	23		28	28	20	20	19	19	38		51
p value with respect to Random	0.0008278		7.937e-07		2.226e-10					3.489e-13		0.002479		0.9753			3.15e-07		2.445e-06			0.0003049			1.52e-05			0.000232		0.0002869				8.995e-06		0.209		0.2521			0.1454		0.003868		0.2188				5.626e-05
[truncated: 69 more columns]

## Sheet: Figure 5c ans S10b
	early.up.data.2h										early.down.data.2h										late.up.date.12h										late-down.data.12h
	n±1	n±1 random	n±2	n±2 random	n±3	n±3 random	n±4	n±4 random			n±1	n±1 random	n±2	n±2 random	n±3	n±3 random	n±4	n±4 random			n±1	n±1 random	n±2	n±2 random	n±3	n±3 random	n±4	n±4 random			n±1	n±1 random	n±2	n±2 random	n±3	n±3 random	n±4	n±4 random
n=	513	832	525	832	498	832	492	832			242	392	222	392	242	392	228	392			618	1080	663	1080	631	1080	665	1080			1401	2256	1360	2256	1348	2256	1356	2256
p value with respect to Random	< 2.2e-16		6.823e-07		0.01214		0.1641				3.214e-07		2.093e-05		0.01351		0.1782				2.432e-09		3.134e-06		0.03543		0.716				< 2.2e-16		0.003902		0.004415		0.3234

## Sheet: Figure 5d, S10c, S10d
	Early down 2h												Early down 2 h random											Early Up 2h												Early up 2h random													Late Up 12
	ups250-200	ups200-150	ups150-100.	ups100-50.	ups50-0.	down0-50	down-50-100	down100-150	down150-200	down200-250			ups200-150.random	ups150-100.random	ups100-50.random	ups50-0.random	down0-50.random	down-50-100.random	down100-150.random	down150-200.random	down200-250.random			ups250-200.cat	ups200-150.cat	ups150-100.cat	ups100-50.cat	ups50-0.cat	down0-50.cat	down50-100.cat	down50-100.cat	down150-200.cat	down200-250.cat			ups250-200.random	ups200-150.random	ups150-100.random	ups100-50.random	ups50-0.random	down0-50.random	down-50-100.random	down100-150.random	down150-200.random	down200-250.random				ups250-200.cat
n=	87	97	96	90	93	70	86	97	84	84			118	108	123	142	145	106	127	103	87			205	243	246	236	196	188	215	215	227	230			248	259	262	261	333	305	259	271	234	221				162
p-value with respect to random		0.08898	0.1242	0.0004836	1.271e-05	0.0001246	0.00424	0.01185	0.4277	0.2188														0.7494	0.1625	0.08619	0.02021	2.358e-10	5.806e-12	0.1155	0.006497	0.01587	0.1094																0.9607
[truncated: 39 more columns]

## Sheet: Figure 6
	Figure 6b											Figure 6d											Figure 6f
	Amigo1											Arid5A											Lad1
		sgGAL4			sgAMIGO1-1			sgAMIGO1-2					sgGAL4			sgARID5A-1			sgARID5A-2					sgGAL4			sgTnnt2-1			sgTnnt2-2
	Vehicle	TGFb 2h	TGFb12h	Vehicle	TGFb 2h	TGFb12h	Vehicle	TGFb 2h	TGFb12h			Vehicle	TGFb 2h	TGFb12h	Vehicle	TGFb 2h	TGFb12h	Vehicle	TGFb 2h	TGFb12h			Vehicle	TGFb 2h	TGFb12h	Vehicle	TGFb 2h	TGFb12h	Vehicle	TGFb 2h	TGFb12h
n=	7	7	7	9	9	9	9	9	9		n=	9	9	9	9	9	9	9	9	9		n=	6	6	6	6	5	6	6	6	6
p with respect to the same time in sgRNA					0.0001748	0.0001748		0.09073	0.0001748		p with respect to the same time in sgRNA					0.001234	4.114e-05		4.114e-05	4.114e-05		p with respect to the same time in sgRNA					0.4286	0.05094		0.1797	0.002165
	CYB561D1
		sgGAL4			sgAMIGO1-1			sgAMIGO1-2				Kansl3											Tnnt2
	Vehicle	TGFb 2h	TGFb12h	Vehicle	TGFb 2h	TGFb12h	Vehicle	TGFb 2h	TGFb12h				sgGAL4			sgARID5A-1			sgARID5A-2					sgGAL4			sgTnnt2-1			sgTnnt2-2
n=	6	7	7	9	9	9	9	9	9			Vehicle	TGFb 2h	TGFb12h	Vehicle	TGFb 2h	TGFb12h	Vehicle	TGFb 2h	TGFb12h			Vehicle	TGFb 2h	TGFb12h	Vehicle	TGFb 2h	TGFb12h	Vehicle	TGFb 2h	TGFb12h
p with respect to the same time in sgRNA					0.0001748	0.0003497		0.9182	0.01643		n=	9	9	9	9	8	9	9	9	9		n=	6	6	6	6	6	6	6	6	6
											p with respect to the same time in sgRNA					0.4234	0.05031		0.001851	0.00399		p with respect to the same time in sgRNA					1	0.002165		0.002165	0.002165
	ATXN7L2
		sgGAL4			sgAMIGO1-1			sgAMIGO1-2															Pkp1
	Vehicle	TGFb 2h	TGFb12h	Vehicle	TGFb 2h	TGFb12h	Vehicle	TGFb 2h	TGFb12h															sgGAL4			sgTnnt2-1			sgTnnt2-2
n=	6	6	7	9	9	9	9	9	9														Vehicle	TGFb 2h	TGFb12h	Vehicle	TGFb 2h	TGFb12h	Vehicle	TGFb 2h	TGFb12h
p with respect to the same time in sgRNA					0.0003996	0.0001748		0.08791	0.007867													n=	6	6	6	6	6	6	6	6	6
																						p with respect to the same time in sgRNA					0.06494	0.002165		0.002165	0.002165

## Sheet: Figure 7, S15c
Figure 7A	0-10	10-20	20-30	30-40	40-50	50-60	60-70	70-80	80-90	90-100
p of the real value with respect to a Normal random distribution	1.66997e-28	8.67085e-07	0.000764848	0.000248734	5.90032e-15	1.3909e-05	0.121938	0.00222182	6.16957e-07	7.77653e-06
Figure S15c	0-10	10-20	20-30	30-40	40-50	50-60	60-70	70-80	80-90	90-100
p of the real value with respect to a Normal random distribution	1.2191e-07	0.000713253	0.0152523	0.243977	2.46188e-07	8.57043e-05	0.0869906	0.3074	0.00490877	1.72223e-05

## Sheet: Figure S2
		Figure S2b								Figure S2e						Figure S2f									Figure S2g
											No serum satarvation	No serum satarvation	6h serum starvation	6h serum starvation				24 h serum starvation			48 h serum starvation					MCF7					RPE
			NEG	Vehicle/serum starvation	TGFb 10min/serum starvation	Vehicle/complete medium	TGFb 10min/complete medium	TGFb 2h/complete medium			Nonstarved specific peaks	Common peaks	starved specific peaks	Commom peaks			NEG	veh	TGFb10min	TGFb2h	veh	TGFb10min	TGFb2h			NEG	VEH	TGFb2h	TGFb12h		NEG	VEH	TGFb2h	TGFb12h
		n=	514	1284	1098	1262	1114	1049		n=	8165	21443	7787	21443		n=	341	629	688	629	479	440	378		n =	305	556	699	532		313	710	655	655
		p-vale with respect to vehicle			< 2.2e-16		< 2.2e-16	1.606e-11								p-vale with respect to vehicle			< 2.2e-16	< 2.2e-16		1.712e-15	0.0009155		p-vale with respect to vehicle			0.0005151	< 2.2e-16				9.472e-05	< 2.2e-16

[truncated: 6 more sheets: Figure S4, Figure S5, Figure S12, Figure S13, Figure S14, Figure S15A]
