# Supplementary material for: TGFβ promotes widespread enhancer chromatin opening and operates on genomic regulatory domains
Source: Nat Commun. 2020 Dec 3;11:6196. doi: 10.1038/s41467-020-19877-5 (PMC7713251; doi:10.1038/s41467-020-19877-5)
Supplement: Supplementary file 10 — Source Data [file 41467_2020_19877_MOESM10_ESM.xlsx]

## Sheet: Figure 1D
	vehicle	2h TGFb
	12.8193	31.8317
	14.3308	70.4468
	13.5776	62.9481
	9.69403	23.0728
	8.56937	22.473
	13.5475	58.4144
	13.5367	23.081
	13.7041	43.7272
	14.753	50.8635
	14.4695	44.8021
	20.4178	15.7372
	16.0953	44.6238
	13.4564	17.1729
	17.2192	62.5202
	12.4013	57.1844
	11.5147	54.8023
	13.7073	17.257
	15.8031	22.4124
	11.2494	51.6853
	11.1545	63.7659
	9.98445	18.4249
	12.6005	58.0543
	18.8854	55.4724
	10.6717	61.2346
	26.7097	13.755
	14.2813	33.3121
	13.4645	73.9945
	12.8699	24.2709
	16.856	71.1632
	13.3087	61.5943
	17.1294	57.8148
	10.2464	18.492
	13.3509	58.2527
	17.8733	24.6285
	10.595	53.4668
	9.90437	49.3545
	18.6602	27.7922
	9.57867	16.0654
	13.0128	18.6857
	21.5219	49.1266
	15.307	66.812
	14.8829	57.5167
	13.7073	24.1422
	16.5639	52.2401
	15.6291	22.6188
	10.2229	55.6174
	20.9966	15.3048
	15.2398	34.6315
	6.88392	52.6963
	15.038	47.8373
	9.56745	40.9043
	30.3939	38.4387
	9.69288	27.3302
	12.4349	66.3768
	15.5608	18.5585
	10.0471	51.0737
	11.8506	25.6286
	14.9978	31.0025
	12.3642	23.0088
	7.67079	67.1278
	13.6939	12.301
	16.0457	67.4057
	12.4362	67.6892
	10.6067	19.6124
	10.6318	21.2256
	17.3573	51.8665
	11.3702	56.7504
	13.8002	64.3001
	16.4588	17.993
	14.7336	41.7759
	11.777	39.8779
	13.9766	12.7374
	14.8926	15.677
	10.2646	50.5745
	14.7934	15.565
	11.281	22.1677
	13.6223	30.6636
	9.89409	17.9604
	11.7529	44.7656
	15.144	60.7756
	12.359	66.682
	9.32746	26.5359
	10.5691	60.4084
	12.1706	68.1657
	12.9929	68.6403
	10.4768	60.928
	10.8247	32.3425
	12.111	68.2752
	11.8925	72.984
	14.9921	60.8376
	11.1912	62.0421
	9.4723	41.3283
	11.9697	22.9769
	9.01719	25.7733
	10.5456	24.6498
	8.00284	37.9746
	7.72575	28.5949
	16.531	65.2775
	9.59088	58.8203
	12.1278	69.3699
	9.22057	66.6542
	10.5304	74.4914
	8.68013	63.7179
	10.2648	63.6707
	9.94502	43.7634
	7.87871	13.6989
	8.89232	74.86
	11.048	49.0425
	10.4092	59.5977
	8.65811	62.2588
	10.0439	30.1407
	9.90476	34.4582
	10.7379	13.5531
	14.6465	55.7622
	11.7378	67.2753
	9.70519	63.418
	9.15944	55.5026
	8.72969	27.4911
	12.502	18.3542
	17.8156	24.4385
	8.49003	25.9135
	12.2429	25.369
	34.6005	45.9166
	11.3228	24.5815
	8.65585	19.831
	18.1853	29.4368
	7.51257	77.3548
	8.14126	37.9694
	16.2438	26.5445
	17.8269	54.178
	9.16228	60.903
	15.9733	23.676
	16.684	68.5561
	14.6672	66.3671
	21.1145	56.1695
	17.5241	23.46
	13.7807	34.1661
	13.0185	56.3369
	9.81141	20.1936
	14.9951	55.2418
	11.0638	59.8282
	7.71108	70.3649
	8.98204	16.7285
	11.6555	26.0941
	10.929	16.118
	14.2552	62.6627
	23.455	33.5439
	12.2661	34.4338
	12.3149	40.6494
	12.8449	46.223
	11.6584	67.6949
	12.7018	18.8595
	12.364	26.1309
	9.20323	83.6105
	13.0476	64.4804
	17.8008	55.6787
	8.13692	64.7594
	11.3538	19.1854
	20.4222	79.2048
	13.4196	23.0643
	10.4744	23.123
	12.227	30.0787
	10.4012	16.8767
	10.2582	58.1919
	11.1858	64.268
	16.4257	64.407
	9.0441	68.06
	16.65	25.9946
	7.92344	20.086
	12.5847	26.5344
	16.8674	53.8383
	17.6497	27.0868
	22.5309	16.5467
	9.54754	54.0099
	11.2469	68.8063
	9.27898	31.0892
	12.1196	33.0987
	11.3674	22.432
	13.4011	20.9804
	14.5042	19.3731
	19.7648	57.659
	8.94954	22.5761
	7.94537	60.2637
	22.401	28.0554
	13.3027	52.0709
	12.1889	21.2226
	11.834	29.4831
	13.7087	46.4567
	9.42033	50.8321
	13.3863	75.7741
	13.8246	28.1579
	15.9457	58.5262
	14.7123	25.761
	26.2014	28.5733
	11.8407
	10.8223
	11.5091
	22.3925
	9.66175
	12.9248
	10.081
	13.9512
	12.136

## Sheet: Figure 1E
	vehicle	2h TGFb
	51.2479	61.2297
	68.5953	80.3946
	61.7213	69.5171
	72.8388	55.7314
	65.2767	71.3581
	71.8295	41.0196
	45.6803	62.7758
	42.2349	77.8401
	56.3889	60.7202
	61.9191	53.4772
	78.5695	96.9831
	78.0088	87.238
	64.4821	53.3343
	78.6132	79.2209
	60.1576	85.7871
	78.2836	44.006
	83.8437	51.5495
	29.7382	76.4096
	63.0245	54.521
	54.4599	49.2646
	36.3084	78.3607
	60.0739	54.3866
	77.0293	62.0779
	107.183	79.5423
	64.0536	59.9034
	71.3707	71.1064
	83.9645	110.47
	85.1869	74.9654
	62.2762	74.9347
	36.0315	44.6617
	70.5062	63.3495
	88.9291	81.6206
	53.2322	80.6395
	47.4614	47.3804
	61.5268	63.4481
	59.3856	76.1309
	72.1814	70.1391
	77.8568	73.6355
	70.0827	76.9437
	69.3381	71.0549
	66.2675	52.6397
	94.6059	67.3601
	65.9653	45.0055
	62.5145	75.1859
	51.0067	67.8091
	54.395	57.0155
	70.8757	53.562
	62.7851	60.3038
	131.333	87.4317
	53.7874	50.694
	48.0759	60.092
	86.8047	50.5877
	53.8862	77.8153
	68.8662	64.8636
	76.0551	55.1496
	42.1704	78.4428
	82.0173	49.5048
	73.2614	78.9421
	40.8051	58.7406
	65.216	116.924
	75.6838	52.7115
	80.4144	74.8249
	89.8268	58.2873
	55.792	58.8566
	51.8373	65.3897
	57.6146	42.5167
	57.9419	56.9118
	45.7	99.365
	59.4269	57.3437
	70.9598	56.6048
	56.1596	75.3003
	49.7848	78.8184
	59.0646	73.4679
	53.7582	54.1604
	77.8083	82.982
	45.8088	55.2024
	46.4782	58.2858
	46.9682	48.3389
	63.5477	82.2216
	69.7862	60.3933
	77.4266	53.3657
	54.8498	62.7721
	78.0225	60.996
	51.8301	68.2488
	64.6325	39.92
	62.2526	38.83
	50.9148	80.2882
	34.674	74.9094
	63.8445	95.5836
	66.9768	64.4444
	68.7685	63.3818
	61.246	100.705
	50.4238	65.7952
	108.851	99.2424
	60.7421	66.1827
	63.9333	69.812
	64.2334	54.1857
	66.7068	72.3077
	64.6942	59.3331
	74.2978	41.7268
	81.5715	65.2925
	75.0437	55.3015
	55.5735	75.7562
	58.2192	69.345
	48.6355	52.3293
	72.7592	74.8096
	55.8042	60.3823
	64.2682	95.8225
	56.0991	59.065
	50.7475	62.5121
	64.0863	85.629
	53.7936	66.7241
	53.2608	67.8622
	51.1161	43.0508
	49.4985	52.4647
	57.2796	96.8976
	58.6602	74.6655
	64.3964	52.6864
	60.288	80.5476
	61.6171	73.0219
	61.6349	71.5465
	59.4628	57.5991
	61.5264	67.9914
	62.7586	85.7909
	47.6412	51.3805
	40.6015	58.8497
	67.9638	41.0562
	51.3805	95.1328
	54.3796	63.3469
	43.0003	83.3028
	51.0104	65.6712
	54.6395	62.8746
	43.0902	49.7406
	74.4251	69.4497
	69.6889	93.9715
	78.9224	53.264
	74.1187	73.639
	73.3821	68.854
	34.3918	83.1131
	50.6193	54.7441
	83.4087	72.9967
	90.637	106.613
	82.3743	66.5304
	60.261	72.4313
	86.1265	59.6988
	41.7201	102.958
	66.9034	71.077
	51.2801	68.7148
	50.5348	96.8734
	98.3379	98.4956
	68.4796	118.078
	75.9834	53.4392
	60.2685	67.1804
	66.1576	78.853
	69.0362	79.0321
	46.3173	79.295
	76.6663	63.4698
	103.286	96.3985
	66.7149	60.7514
	63.2398	110.232
	67.1652	95.6644
	85.7484	64.4252
	65.7348	79.8905
	94.8736	46.0721
	84.8777	78.4037
	40.3386	100.622
	49.628	77.1446
	90.1842	82.6565
	72.5379	41.0099
	76.8543	91.5382
	59.9913	60.2291
	63.0799	53.5433
	74.1797	61.3406
	60.392	43.5426
	51.46	109.769
	44.5567	78.0856
	48.4454	53.8487
	76.0051	94.645
	48.3973	53.2304
	70.0948	62.0417
	52.9546	61.7875
	82.3324	50.6472
	58.2247	58.6963
	54.4106	60.5671
	41.6937	71.5062
	61.9193	44.8946
	46.2803	54.2064
	37.8553	49.869
	45.9606	70.3125
	60.0149	109.554
	54.4523	55.7278
	62.9012	84.8812
	62.1221	69.9714
	41.0366	98.1601
	33.3256
	75.7504
	57.4941
	38.282
	65.6937
	47.5957
	61.9728
	47.2335
	56.4798

## Sheet: Figure 1F
	vehicle	2h TGFb
	327	133
	102	230
	552	206
	410	329
	302	122
	357	292
	478	285
	499	265
	436	377
	411	131
	534	331
	351	486
	354	409
	325	247
	349	39
	46	286
	219	405
	232	362
	481	451
	448	286
	360	357
	380	131
	313	451
	304	454
	343	472
	379	531
	559	199
	349	316
	343	213
	447	350
	372	395
	367	298
	456	189
	396	408
	466	177
	258	232
	301	58
	433	636
	340	184
	674	275
	430	289
	634	152
	423	481
	297	263
	447	400
	513	276
	288	503
	352	345
	475	429
	187	474
	469	81
	225	236
	482	385
	386	341
	328	420
	427	353
	331	388
	302	349
	483	805
	444	74
	374	416
	290	318
	295	301
	472	418
	445	44
	372	406
	437	349
	441	82
	375	466
	330	265
	261	308
	262	720
	442	293
	208	520
	244	418
	275	451
	467	460
	512	547
	437	536
	395	574
	403	261
	438	416
	658	269
	416	285
	359	512
	427	104
	430	555
	327	266
	229	383
	383	391
	407	365
	959	513
	483	374
	271	56
	460	579
	80	230
	500	300
	373	271
	469	326
	241	309
	426	236
	319	306
	65	243
	490	285
	163	59
	137	131
	551	257
	80	194
	550	467
	528	235
	467	245
	404	59
	388	445
	472	282
	333	266
	199	215
	476	290
	488	44
	450	387
	373	517
	417	408
	434	409
	346	421
	437	321
	564	393
	549	330
	984	321
	539	255
	424	338
	462	465
	548	332
	108	551
	482	280
	294	296
	140	214
	199	470
	252	376
	130	303
	265	230
	378	311
	280	465
	45	179
	258	421
	618	339
	604	201
	378	443
	273	308
	389	302
	386	494
	500	233
	301	164
	367	327
	433	375
	359	178
	313	204
	80	465
	687	261
	56	324
	274	251
	373	583
	169	550
	320	320
	423	652
	667	121
	304	241
	384	196
	751	251
	279	306
	437	399
	270	314
	329	47
	333	280
	260	453
	434	326
	511	188
	557	321
	527	363
	800	335
	391	290
	758	1
	375	297
	341	420
	129	275
	366	305
	414	487
	776	509
	456	362
	479	339
	486	274
	432	184
	177	456
	406	226
	377	242
	403	268
	509
	383
	478
	423
	451
	424
	432
	394
	409

## Sheet: Figure 1g,1h
	Figure 1G				Figure 1h
	Mean	SD	n		Mean	SD	n
	16.37	0.1	80840		20.76	10.11	80839
	27.29	0.31	63001		57.39	30.85	63001

## Sheet: Figure 1j
	ATAC-see EXP1
	neg	veh	TGFb5m	TGFb10m	TGFb1h	TGFb2h	TGFb12h
	0.448729	4.64154	0.506573	3.07187	2.19106	2.01753	2.86415
	0.54163	0.899211	0.733567	5.01928	1.2752	9.9702	1.78966
	0.45837	2.78966	1.24452	2.72919	0.958808	8.03506	3.09991
	0.542507	0.516214	1.86591	1.79579	1.39264	1.38738	1.78966
	0.505697	1.92024	0.653813	26.8554	1.09904	1.84224	5.05609
	0.663453	0.854514	1.3532	9.6468	2.04557	1.67572	1.7397
	0.618756	2.56705	1.70727	21.7502	0.631902	4.18317	2.07099
	0.453111	1.95004	0.907099	1.41017	1.65995	1.73181	1.09816
	0.351446	1.6801	1.13146	3.54952	1.57669	0.930763	1.9071
	0.49518	1.82121	1.41192	2.7695	2.48554	5.9553	3.34443
	0.484663	0.396144	0.699387	2.65732	2.1376	11.1744	2.01665
	0.513585	1.04557	0.942156	1.83961	2.30587	12.9606	1.87905
	0.50482	0.625767	1.51446	1.6021	0.779141	1.92112	4.23751
	0.617003	2.22524	1.09641	4.45749	1.77125	3.08238	1.95705
	0.547765	4.51621	0.812445	2.64505	0.757231	15.468	2.42419
	0.548642	1.43558	0.617003	5.35846	1.31201	11.5083	2.00526
	0.531113	0.699387	0.618756	2.55565	1.19018	10.9141	3.93602
	0.545136	1.4908	0.530237	5.40228	0.684487	8.38475	2.11394
	0.573181	2.24365	0.526731	3.64067	0.896582	0.964067	10.5337
	0.39702	0.717791	1.62752	1.99474	1.08151	13.7248	1.46713
	0.502191	1.53111	1.09465	1.6284	0.94128	2.06223	7.89483
	0.567047	4.55653	1.0447	2.61174	0.825592	7.6617	1.51884
	0.582822	0.640666	1.42682	3.02016	2.25241	2.31201	1.5092
	0.47064	3.23926	0.604733	2.75285	2.48817	3.34443	1.39264
	0.595968	0.840491	0.771253	2.51446	2.43471	1.12883	2.47677
	0.343558	0.510955	0.851008	3.1709	1.8922	1.65031	4.31902
	0.536372	0.667835	0.901841	4.1411	0.674847	2.41192	1.97634
	0.558282	0.574058	2.31464	5.07011	0.508326	3.88168	11.5556
	0.53199	1.58545	1.62401	2.28747	2.95267	6.95968	2.61262
	0.532866	0.873795	1.75372	2.5688	1.83786	12.56	7.05697
	0.468887	0.959685	0.957932	3.01841	1.85627	1.97458	3.22086
	0.562664	2.22437	0.858019	1.97108	2.17003	1.56968	3.32778
	0.485539	2.25504	1.79842	2.42594	1.23751	2.81244	1.21911
	0.453988	1.29974	2.19632	4.55741	1.13585	7.45749	3.24803
	0.750219	0.472393	1.36898	5.64242	1.88957	4.25767	1.25241
	0.445223	1.6801	0.936898	4.51884	1.05609	2.66345	1.63628
	0.4461	4.42331	0.896582	2.56442	3.7064	1.19807	2.3567
	0.606486	1.07187	1.75723	5.80105	1.24365	5.78791	4.4014
	0.463628	1.56617	1.1709	1.97721	1.55741	1.25153	2.04119
	0.483786	0.728309	2.56266	1.98948	0.768624	1.6915	1.54601
	0.60298	1.32866	0.567047	25.3506	0.730938	3.12182	0.973707
	0.476775	1.36459	0.702892	2.55302	1.42068	1.42769	1.71691
	0.472393	1.94216	0.643295	3.68624	2.31727	1.90797	1.40053
	0.537248	0.907099	1.02717	1.22612	0.980719	1.32953	2.25854
	0.48028	1.58458	0.537248	8.22875	1.10342	1.54163	3.01665
	0.473269	0.724803	1.48379	3.48729	0.758107	1.70114	1.85627
	0.49255	0.600351	0.677476	1.56179	0.691499	1.82209	0.983348
	0.583699	0.462752	0.71078	3.1823	1.17266	2.25592	2.03769
	0.465381	1.15513	2.0745	3.11919	1.95092	0.72305	1.42156
	0.598598	1.76512	1.34005	6.7064	2.31814	2.61788	1.64067
	0.618756	0.931639	0.801928	6.23839	0.962314	2.19983	0.79667
	0.452235	1.10079	1.21122	2.09027	1.06924	1.383	2.71166
	0.461876	1.66433	0.924628	1.60999	1.06836	0.880806	1.86503
	0.64943	0.709027	5.30237	2.02717	0.857143	1.64417	3.84487
	0.46801	1.03243	1.90885	28.3243	1.50833	1.49518	1.82384
	0.424189	2.96582	1.01928	2.73532	1.85977	1.52848	2.34093
	0.510955	1.26731	1.77301	7.37248	3.05346	2.50745	2.06486
	0.502191	1.29798	1.8957	1.17353	1.72743	1.26819	1.05259
	0.509203	0.880806	1.4943	17.8422	2.05434	1.28834	2.02016
	0.645048	0.869413	1.09465	9.46976	1.92813	4.52585	4.11832
	0.506573	1.2901	0.54163	10.1078	0.638037	1.08677	1.03593
	0.525855	0.742331	1.61788	11.1411	1.10517	0.982472	1.53812
	0.522349	1.32165	1.21297	21.2936	1.20158	3.00789	1.21209
	0.670465	1.73532	0.746713	2.99211	0.942156	1.03593	0.950044
	0.597721	0.581069	0.822962	2.74496	1.22787	1.15863	2.15951
	0.336547	0.999124	1.10868	18.0377	1.11131	2.71867	1.53111
	0.510079	1.59071	0.536372	2.32953	1.03856	2.32252	2.82471
	0.425066	1.8142	0.815951	6.95968	1.93076	1.10079	1.59246
	0.451358	0.561788	1.1674	1.64154	1.26556	1.03856	1.3085
	0.564417	3.57581	0.90447	1.69413	1.30324	2.0333	1.78265
	0.522349	0.455741	0.802805	5.56354	1.09728	1.47415	0.882559
	0.574058	1	1.31201	1.46012	2.04908	0.961437	20.5232
	0.5539	1.8142	0.636284	5.3085	0.896582	1.19018	1.35583
	0.509203	0.587204	1.76249	2.57493	1.47239	1.45048	18.2191
	0.416301	3.87818	1.44522	1.87204	0.7695	0.609115	12.8466
	0.530237	2.7993	1.81595	2.4461	1.04382	1.33567	1.72743
	0.496056	2.81244	1.24978	20.0096	2.00088	16.4084	2.0298
	0.760736	1.03506	1.57055	9.05522	0.905346	2.03155	9.63365
	0.48291	3.32953	1.50394	4.07975	1.35057	1.24715	13.986
	0.570552	0.611744	0.628396	2.86854	2.39176	1.9851	3.31639
	0.61525	0.862401	1.83961	8.44435	2.04908	1.99036	3.97108
	0.646801	3.38563	0.947415	1.13497	1.80806	1.62927	1.07011
	0.862401	1.05434	0.839614	15.3366	1.13146	2.35758	9.3567
	0.647678	2.25767	3.71604	2.35407	2.03593	0.704645	10.546
	0.46801	2.33742	2.11569	1.46363	4.87555	1.15688	3.19369
	0.748466	1.49869	1.45837	1.40578	2.40403	1.15951	1.55916
	0.746713	0.514461	0.991236	4.01139	1.01139	6.83085	16.6976
	0.56617	0.438212	1.47415	4.56968	1.17704	2.42594	5.67485
	0.454864	1.71604	0.739702	3.52323	1.2901	2.62577	8.43821
	0.730938	1.04908	1.58107	5.84312	1.2305	1.66258	3.19544
	0.503068	1.06486	1.01753	4.56004	1.83348	4.39527	1.3418
	0.475022	0.356705	3.49343	7.28484	2.51358	2.32252	3.21998
	0.486415	1.89132	2.75022	4.7993	0.812445	6.26205	2.27432
	0.411919	0.634531	2.05083	3.6433	4.08939	1.68361	12.1954
	0.417178	0.626643	1.96319	12.2656	1.03593	4.21823	13.9299
	0.537248	0.514461	2.37599	8.63453	1.10955	1.91762	0.974584
	0.455741	1.44172	2.01227	1.922	0.903593	1.46976	14.1823
	1.18054	1.17441	3.60912	6.23225	0.959685	1.28396	17.3269
	0.523225	0.716915	1.85364	2.55302	1.36722	2.03944	1.7362
	0.465381	1.30412	3.60736	9.63102	1.68273	1.39264	6.74496
	0.463628	0.712533	1.13935	5.73181	1.79141	9.62927	2.82997
	0.386503	0.680105	0.829974	3.6021	7.4645	3.56442	1.27783
	0.524978	0.819457	1.00175	4.57932	2.55215	1.64154	5.48116
	0.616126	0.613497	1.33041	14.5933	3.19983	0.707274	2.29798
	0.49518	0.61525	1.31201	1.88607	2.43558	8.36547	5.80105
	0.511832	2.31902	0.813322	24.2997	3.234	1.66082	7.39527
	0.440841	1.82033	3.49343	8.09027	1.44084	1.88431	4.63716
	0.403155	1.88344	0.964943	3.14549	2.01578	0.943032	2.77388
	0.444347	1.62226	4.3532	22.5592	1.93514	1.47064	17.0272
	0.443471	0.565294	1.36547	3.25767	1.79842	1.75986	1.91148
	0.565294	2.2121	2.62664	3.32953	2.54864	12.7669	4.3418
	0.92901	1.59597	1.81332	2.79141	1.45574	5.06047	3.32428
	0.560912	2.20158	2.00263	6.63979	2.63716	1.78703	1.49781
	0.487292	1.79755	1.23488	1.76862	1.43646	2.80543	2.76074
	0.452235	0.459246	1.45837	4.95881	2.95968	1.60035	20.9115
	0.543383	1.95618	0.570552	2.14373	2.05171	1.01315	4.23839
	0.579316	7.08063	0.85539	3.89833	1.21385	2.58545	2.22787
	0.609991	0.778265	2.09203	18.95	2.68186	1.00701	0.877301
	0.485539	1.39702	0.626643	6.63716	1.30324	1.34794	3.36109
	0.63979	2.29273	0.824715	20.8519	1.00964	3.25241	1.11919
	0.485539	1.83961	1.14461	18.0798	2.77388	2.02279	5.34356
	0.494303	2.43646	2.05609	16.9097	0.98773	1.47239	4.10517
	0.597721	0.946538	0.453988	2.99649	1.42244	1.42419	2.68011
	0.454864	2.09115	1.21034	4.07537	1.37073	1.85802	3.65644
	0.565294	0.535495	1.43208	6.92287	3.16477	1.49255	1.66783
	0.457493	1.51621	0.842244	19.2682	3.31639	1.23138	1.10955
	0.576687	0.693252	0.805434	4.32603	0.709027	1.24365	1.17528
	0.457493	0.931639	1.63366	7.73532	1.68624	2.80894	2.43383
	0.509203	0.513585	0.534619	6.20158	1.02629	1.8589	3.30237
	0.484663	2.36985	1.04032	1.54601	1.69763	0.802805	1.83523
	0.45837	3.00614	1.0631	4.39965	2.02103	1.06047	3.27958
	0.462752	0.432953	1.99649	3.43996	0.544259	3.62226	2.74321
	0.51972	6.68799	1.63453	7.85013	2.17003	0.998247	4.08589
	0.550394	0.543383	3.10517	2.23839	1.77038	1.15074	2.6582
	0.659947	0.546889	0.666082	6.4645	1.76424	1.37073	2.42244
	0.472393	0.475898	1.99036	12.8764	1.79842	1.86065	7.16564
	0.424189	1.2638	0.624014	0.752848	1.05522	1.383	2.75723
	0.353199	1.39527	0.545136	1.71691	1.11306	2.43646	5.40754
	0.580193	1.48466	1.04207	1.17967	2.51709	2.87379	15.7257
	0.476775	0.424189	1.02454	1.02366	2.23751	0.921122	1.11744
	0.488168	0.716039	0.889571	1.25066	0.956179	0.773006	5.1078
	0.380368	2.09378	0.822086	3.48904	2.16477	2.20158	1.71166
	0.567923	1.16827	1.3383	3.40929	2.4461	1.28046	1.18931
	0.473269	0.811569	0.595968	2.36897	0.862401	1.40315	1.1823
	0.474145	0.822086	1.1043	5.42419	0.79667	0.510955	4.87467
	0.91674	0.660824	1.17704	3.18142	4.54338	1.80368	1.78352
	0.447853	1.68799	0.893953	6.81507	0.841367	1.24628	3.47853
	0.469763	2.20684	0.726556	5.16915	2.12182	5.50219	1.42594
	0.450482	0.494303	1.15425	2.48116	2.10692	3.33392	2.11394
	0.496932	1.32428	0.890447	10.8913	2.88081	1.0929	5.78703
	0.317266	0.459246	1.05171	8.67748	1.23576	0.978089	4.40578
	0.569676	2.14461	0.851884	1.66433	0.638913	2.32252	4.05521
	0.513585	1.20771	0.771253	4.95881	1.52235	3.45223	1.40929
	0.377739	3.04645	0.744084	2.6433	2.66345	1.72831	5.27081
	0.610868	0.757231	0.764242	7.20684	2.18931	4.24102	3.48379
	0.774759	0.74759	1.73707	2.64593	2.53199	3.82209	2.61174
	0.584575	0.669588	1.4014	3.63278	4.80719	1.33041	5.51008
	0.490797	0.43383	1.21297	2.98247	2.02454	2.58896	1.3979
	0.552147	0.783523	0.98773	3.49167	1.08414	1.58808	2.5872
	0.368098	2.53462	1.01139	10.9606	1.7064	1.26731	7.74496
	0.510955	0.567047	0.65206	1.73357	1.21122	1.57844	2.62139
	0.466258	0.56617	1.92287	19.0771	1.74584	2.89132	14.3094
	0.617879	0.631025	0.763365	7.97371	1.00438	2.63453	7.57493
	0.424189	1.24715	1.31639	2.0333	3.62927	1.07099	1.11569
	0.543383	3.33129	1.88519	19.3068	1.02805	1.34619	1.22349
	0.503944	0.546889	2.6617	2.56442	3.10955	2.00175	1.02016
	0.503068	2.07888	1.21735	3.1709	1.96757	1.90535	0.642419
	0.779141	1.68536	2.43295	2.45925	1.35145	3.05784	3.2603
	0.574934	2.03506	0.69851	3.48379	1.75635	0.877301	3.56442
	0.443471	0.955302	0.811569	1.26819	1.85627	1.75372	4.16827
	0.488168	0.438212	1.69939	4.89746	1.85802	0.742331	0.579316
	0.474145	0.901841	0.774759	2.14724	2.4759	3.77739	1.06223
	0.561788	0.645925	1.97984	1.695	1.87467	1.14549	2.9369
	0.846626	0.802805	3.07011	10.2209	2.40491	1.28571	3.58896
	0.560912	0.682734	0.77213	5.02717	1.15863	1.44873	3.81332
	0.513585	0.49255	0.789658	17.6451	3.05784	0.92638	1.17967
	0.534619	0.680105	2.54163	11.468	1.60999	0.716039	6.61437
	0.594216	1.34005	1.64505	1.77301	1.82559	1.53725	3.83085
	0.528484	0.815951	4.12007	3.9518	0.795793	3.54777	3.33304
	0.793164	0.574058	5.29535	5.65732	2.27695	1.01402	4.65118
	0.931639	0.468887	3.48028	2.73094	1.41104	0.957055	1.45311
	0.379492	0.854514	2.66871	4.29448	1.36109	1.78177	2.78352
	0.604733	0.634531	1.79053	2.04119	3.03243	4.44172	16.546
	0.490797	0.476775	14.8081	4.87117	4.50131	3.22437	3.32165
	0.71078	0.959685	2.91411	2.92287	2.06047	2.84137	1.59159
	0.503068	1.95092	3.00351	2.99386	3.07187	2.30938	2.39264
	0.520596	0.571429	3.04908	6.22349	2.61437	2.6582	4.85451
	0.83085	1.76687	2.96757	12.2945	1.98247	1.09641	0.95092
	0.572305	0.513585	0.656442	4.88519	1.97195	1.43208	0.951797
	0.546889	0.846626	2.22787	4.63103	1.6319	1.8957	4.20508
	0.475898	3.01665	2.83173	12.83	1.81595	0.767748	0.609115
	0.624014	0.613497	1.36372	9.0298	2.24277	1.23401	0.73532
	0.709904	0.638037	0.84312	3.10517	2.93865	1.25767	0.762489
	0.550394	1	0.6766	0.866784	1.80105	2.49693	4.88957
	0.501315	0.966696	0.699387	6.54952	1.92024	2.5688	0.554777
	0.943909	0.450482	3.98598	4.59597	1.46275	1.93164	3.59509
	0.549518	1.46801	1.28922	4.03418	3.13585	3.07537	1.83874
	0.783523	0.656442	1.67748	4.49956	1.91499	2.09904	6.86153
	0.460123	0.494303	3.09553	5.15425	3.35758	1.04032	2.46801
	0.794917	1.33918	0.93865	2.74847	2.42682	1.19369	2.35846
	0.530237	1.60736	1.68712	5.89483	1.2787	1.06047	2.48028
	0.439965	0.877301	3.26468	1.88168	4.03067	1.71166	2.00351
	0.910605	0.823839	2.31113	3.74146	2.31814	1.7248	2.11657
	0.657318	1.06486	1.67309	2.05346	0.972831	3.02016	4.7064
	0.760736	0.636284	1.7511	3.16039	2.56354	1.57493	5.55828
	0.595092	2.46012	1.51271	1.26468	5.22436	4.31727	2.49518
	0.401402	2.18054	1.01315	3.05346	1.68975	0.909728	1.1411
	0.424189	0.54163	2.36109	2.62401	2.75548	1.90096	0.761613
	0.496932	1.54952	2.35933	9.46012	2.21472	0.687117	1.15688
	0.57844	0.462752	2.0333	3.37599	3.12621	1.77739	0.511832
	0.65206	0.792288	1.89746	2.31902	1.36985	5.43208	2.11919
	0.730061	1.60473	1.02629	1.45486	0.837862	1.61788	2.10167
	0.563541	1.43032	2.6319	2.66608	2.13059	3.18054	1.21735
	0.587204	0.814198	3.55215	6.89834	3.96757	0.865907	1.6468
	0.381244	0.483786	0.7695	3.76862	2.92287	1.83874	6.47765
	0.443471	0.78177	2.28046	7.21998	4.89921	2.16389	2.29097
	0.538124	0.849255	0.718668	6.30762	1.16477	1.32165	0.978966
	0.466258	1.94128	1.06223	3.33742	0.980719	6.54864	3.92813
	0.971078	3.35583	1.46188	1.37073	4.72568	6.76687	3.234
	0.500438	0.6617	2.2454	2.61613	2.23926	12.142	1.39877
	0.460123	1.15162	1.23313	4.72743	0.633655	0.874671	1.13672
	0.655565	1.25504	0.526731	1.68536	0.809816	0.757231	1.21998
	0.555653	1.87117	1.64593	3.19369	1.79579	1.01665	3.61963
	0.551271	0.943032	0.843997	4.39702	0.656442	0.891323	1.31727
	0.389132	1.04645	1.25679	3.36459	5.72831	1.383	4.13234
	0.467134	0.329535	0.927257	1.922	0.977213	9.51446	15.1122
	0.483786	1.00614	0.616126	5.0929	1.06661	3.5837	0.762489
	0.5539	1.1411	0.547765	4.23576	4.26994	6.92375	4.98861
	0.42156	0.838738	1.42857	9.65118	4.58808	0.883436	0.992989
	0.502191	1.57143	0.934268	1.50482	1.17266	9.83786	0.887818
	0.451358	0.862401	0.709027	3.95793	2.42419	0.670465	0.900088
	0.508326	0.425066	1.19457	4.18054	5.00964	0.922875	0.720421
	0.524978	0.782647	0.91411	2.64154	3.50657	1.59071	2.44961
	0.530237	0.767748	0.642419	7.88957	16.511	1.22787	1.1078
	0.454864	1.78265	0.999124	4.92112	0.750219	10.0403	2.19895
	0.522349	2.58808	3.29974	1.77125	1.10079	1.04295	0.861525
	0.351446	0.638913	0.842244	2.34093	1.21122	2.81332	5.84049
	0.5539	1.06398	1.51972	4.10517	3.05609	11.1805	0.92638
	0.535495	1.26819	2.48992	5.35057	2.61963	0.79404	1.69676
	0.663453	0.763365	1.04996	1.02717	0.955302	1.156	1.48729
	0.580193	1.11656	2.90447	2.49693	2.01928	11.4268	3.4908
	0.413672	0.895706	0.572305	1.49869	3.77476	0.720421	1.58282
	0.586328	0.447853	1.29623	6.86678	0.877301	0.722174	3.05434
	0.509203	3.1525	1.41017	2.99386	2.61174	1.32165	1.87642
	0.618756	0.503068	0.640666	2.77301	1.38826	2.6433	1.17704
	0.502191	0.432953	0.833479	4.20684	1.02279	1.47677	2.06661
	0.510955	0.611744	1.37861	3.98598	8.0631	8.23138	0.60298
	0.468887	1.12007	0.795793	0.971954	2.30762	4.02279	1.29886
	0.460999	0.546889	0.691499	4.49255	1.08151	7.23839	1.05434
	0.476775	1.16039	0.556529	3.56617	4.71779	4.28834	1.03769
	0.450482	0.546889	1.95881	2.02805	1.03155	8.38738	1.38738
	0.508326	1.0929	1.22787	3.26117	0.793164	8.35145	1.48466
	0.4461	2.60561	1.69413	4.66608	2.40666	1.24277	4.9255
	0.431201	0.755478	1.10868	1.9404	1.11569	1.67047	2.06486
	0.490797	2.12533	0.706398	2.07011	3.77476	0.852761	5.02454
	0.445223	0.898335	1.05083	3.09553	1.57055	9.10254	1.70903
	0.489921	0.79667	1.33655	2.33479	6.79755	1.54338	1.90535
	0.481157	1.26205	1.14899	2.67222	2.69763	1.28834	4.95004
	0.477651	0.856266	1.42594	3.76687	2.54952	5.76424	1.7844
	0.457493	2.37861	1.08677	3.97195	0.885189	3.44698	1.45486
	0.438212	2.26117	0.872042	1.41104	2.88782	1.87117	1.66871
	0.648554	1.33479	0.764242	4.6021	0.689746	11.5706	1.8475
	0.621385	0.766871	0.936021	3.51709	5.33918	0.924628	1.08238
	0.761613	0.544259	1.38212	1.95004	4.04294	1.86065	1.89921
	0.575811	1.66871	0.537248	2.40578	5.35758	0.780018	2.43295
	0.460999	0.546889	0.570552	2.95267	2.17353	11.5206	1.71341
	0.655565	0.684487	1.07362	3.5986	0.640666	11.7493	2.88957
	0.613497	0.918493	0.720421	1.0596	4.44084	2.69939	0.623138
	0.558282	2.23576	1.83523	3.3567	1.14987	6.79316	0.740578
	0.467134	0.820333	0.87993	2.83348	1.40841	2.06661	1.00175
	0.700263	1.15688	0.580193	2.69238	3.42244	4.96231	1.18843
	0.596845	0.752848	0.551271	2.54075	10.3716	0.663453	1.23401
	0.61525	0.869413	0.803681	4.47327	1.21209	2.0482	1.71691
	0.579316	1.71779	2.79141	0.860649	3.17529	1.75285	2.87467
	0.645048	2.6915	0.633655	4.96144	1.27169	0.925504	0.8922
	0.446976	1.00789	0.893076	2.37511	4.3865	10.7704	5.04557
	0.51709	1.15162	0.823839	2.90009	1.01841	2.10342	0.510955
	0.695004	1.8142	0.445223	4.14461	1.0745	11.2559	1.31025
	0.804557	0.956179	1.07625	3.17791	6.29273	8.57581	0.846626
	0.704645	0.549518	1.01227	1.99211	3.10254	7.02191	2.17178
	0.651183	2.37336	0.568799	1.89746	4.25592	12.4671	1.79492
	0.699387	0.442594	0.879054	3.08151	7.17266	1.62577	1.81595
	0.82121	0.799299	1.20859	1.10605	1.42682	1.60473	4.04996
	0.777388	0.7844	0.882559	2.79842	1.7546	2.88519	1.29623
	0.484663	2.0482	0.924628	6.12533	1.88869	10.1525	0.843997
	0.774759	1.45311	0.825592	6.15337	4.04996	15.1332	3.58458
	0.573181	2.12182	1.86591	2.28922	5.31551	1.87642	1.93777
	0.6617	0.482033	0.873795	3.80806	2.14636	10.5276	1.0149
	0.699387	1.65381	0.575811	3.26556	6.42507	9.57406	0.807187
	0.513585	1.1227	0.666959	1.56968	1.13672	1.60561	0.85539
	0.453988	0.964067	0.740578	2.63015	1.617	0.964067	1.38125
	0.479404	0.90447	0.683611	2.82822	4.17791	5.85013	0.826468
	0.674847	0.93865	1.54426	4.5837	3.7248	12.2796	1.19632
	0.838738	0.897458	0.702016	2.45399	5.19369	1.36109	2.2489
	0.599474	0.620508	0.80631	1.51709	1.00964	10.4365	0.998247
	0.511832	0.621385	1.29185	1.19369	3.36284	2.38913	7.09728
	0.910605	2.97634	1.07625	5.45925	3.13322	1.07187	1.67397
	0.636284	0.575811	1.90973	3.06486	1.22524	1.62489	1.27344
	0.868536	2.29711	1.2489	2.83523	4.18142	4.24803	2.39702
	0.496932	1.65294	0.859772	8.17266	3.78352	7.63278	0.474145
	0.645925	0.498685	0.804557	1.22612	2.27432	1.33479	1.46188
	0.453988	0.758983	0.751096	0.844873	5.94303	2.40666	1.05609
	0.486415	1.2638	0.632778	7.21209	1.12971	7.77038	0.969325
	0.484663	1.58896	1.03944	0.833479	6.43032	5.69062	4.22261
	0.707274	0.900088	0.81858	1.45574	9.68186	6.42857	1.30675
	0.481157	2.40491	1.91499	3.75548	5.13322	8.3716	0.729185
	0.595092	1.56792	1.46626	1.46889	2.51621	2.82209	0.714286
	0.501315	1.53637	0.956179	2.31288	6.53812	0.827344	0.90447
	0.502191	2.78528	0.742331	1.15425	9.49255	11.4286	1.93076
	0.680982	3.16389	0.753725	2.82997	2.57932	0.831727	0.934268
	0.236634	0.626643	0.91411	3.99474	3.42507	1.305	3.36634
	0.598598	0.7844	3.0745	3.12358	1.64417	3.4163	0.951797
	0.528484	0.927257	1.26731	4.78528	3.34619	1.73883	1.28396
	0.636284	0.77213	1.39176	1.39176	0.906223	3.49255	1.48379
	0.715162	0.758983	1.73181	3.66082	3.42857	0.808063	1.02542
	0.630149	0.952673	0.659947	5.45749	0.822086	11.0131	1.50657
	0.552147	1.69325	2.25329	2.95355	1.68536	4.51446	5.28133
	0.523225	0.526731	0.611744	3.4908	1.18405	5.86153	1.13585
	0.742331	0.435583	2.36196	2.43821	6.65206	1.4759	2.24978
	0.629273	1.2603	0.741455	1.63979	2.3567	1.90096	2.48554
	0.48291	0.962314	0.852761	3.02892	1.01402	2.62664	0.954426
	0.496056	0.877301	0.893953	3.21034	0.939527	0.989483	0.8922
	0.496932	6.34706	1.27607	2.86941	3.10517	2.04557	1.95004
	0.51972	0.560035	1.28046	4.1262	0.684487	0.690622	1.85977
	0.909728	0.791411	1.47152	1.76074	3.01928	1.06047	1.94566
	0.503944	1.56442	2.82471	4.60386	5.57844	1.25153	1.38387
	0.561788	2.49518	1.1674	5.4943	1.26468	1.57055	1.19895
	0.52936	0.546012	0.518843	5.2638	3.00088	0.46801	1.28659
	0.765118	2.22349	0.641543	0.61525	3.37423	1.1674	1
	0.515337	2.58545	0.995618	3.99649	1.91937	0.7844	0.824715
	0.497809	0.960561	0.531113	2.9369	0.546889	1.11043	3.70114
	0.711657	1.44961	1.12533	2.81244	1.7844	0.797546	0.986854
	0.66433	1.48291	0.949167	2.02629	5.64943	1.1823	1.52498
	0.589834	0.557406	1.35145	5.01052	1.34268	0.954426	1.38387
	0.560912	2.82033	1.695	0.822962	3.93953	1.48554	1.52585
	0.533742	0.977213	1.68712	1.35758	3.79842	0.961437	1.82296
	0.595092	0.555653	0.770377	2.22173	1.03944	4.36722	1.85451
	0.645925	1.75723	0.496056	4.82647	1.62314	4.78265	1.06486
	0.479404	1.67485	0.607362	2.87029	1.78791	1.65556	1.64943
	0.585451	1.26994	0.513585	2.17178	2.97458	1.62664	0.871166
	0.503068	3.47152	3.40666	5.51972	1.16389	1.32077	0.545136
	0.733567	1.01139	0.572305	3.48729	2.90885	9.70377	1.14198
	0.671341	2.65907	0.569676	5.53111	1.78966	3.30324	1.17266
	0.748466	1.45749	0.693252	1.92726	1.87642	1.13585	1.25066
	0.444347	1.61963	1.06573	1.51884	1.32165	1.33918	2.21297
	0.755478	2.04557	0.516214	3.36634	1.74145	2.16039	1.29448
	0.518843	2.56091	1.1674	1.78966	1.3865	0.766871	2.73883
	0.598598	0.831727	1.44698	3.98247	2.38475	2.40666	0.873795
	0.744961	0.840491	0.702016	3.88606	1.43996	1.45662	2.97108
	0.609991	0.4461	1.38826	9.24365	7.29273	1.30675	1.8142
	0.487292	1.13497	0.559159	5.83786	2.75548	0.763365	0.689746
	0.571429	0.584575	1.41718	1.5241	3.24978	2.78265	0.900088
	0.516214	1.22261	1.07625	5.29448	1.21122	1.11393	0.96582
	0.46801	2.45311	1.12445	11.2761	1.02016	1.65381	1.72918
	0.468887	1.26205	0.631902	4.53287	1.75811	0.950044	0.69851
	0.634531	1.12708	1.72393	2.22524	0.562664	1.42068	1.02892
	0.546889	0.803681	0.773883	5.11832	3.0482	1.24277	7.36722
	0.436459	1.00263	1.08326	2.61437	3.24627	1.42945	0.839614
	0.795793	1.50657	0.516214	0.838738	0.644172	1.22787	1.39527
	0.925504	0.536372	0.854514	0.831727	1.29536	1.81507	4.89483
	0.657318	1.99036	0.530237	3.01841	12.2752	1.51446	1.60123
	0.646801	1.29711	0.662577	2.31201	5.51446	0.862401	3.69588
	0.80894	0.7844	0.553024	1.36459	0.750219	1.87204	1.76161
	0.970202	1.17353	1.10254	3.54864	1.11481	1.24277	0.991236
	0.997371	2.29711	2.09203	5.67134	0.971954	1.06924	1.05259
	1.15162	1.97108	1.03155	8.85714	4.16477	1.1043	3.49167
	0.775635	1.695	0.737949	2.52585	4.77388	1.97546	4.383
	0.67397	1.13234	0.805434	3.76249	5.10955	0.79667	0.560035
	0.857143	0.677476	2.14023	3.09115	8.08764	0.96582	0.811569
	0.695004	0.682734	0.563541	2.16039	2.53111	1.07274	3.66959
	0.690622	1.34706	0.928133	3.36634	1.02279	1.28834	9.78966
	0.572305	0.512708	0.67397	1.16126	3.94128	1.2489	2.06749
	0.683611	1.28747	3.15863	1.12445	2.56266	4.69763	1.27695
	0.860649	1.62752	2.24803	8.37949	1.89308	1.04032	1.88694
	0.807187	1.45574	0.695004	2.00438	5.13322	1.26556	1.50131
	0.629273	0.581069	0.92638	3.44873	1.98247	1.46801	3.46976
	0.810692	0.599474	1.73444	5.75285	0.737949	1.47327	0.869413
	1.15074	2.82209	2.36372	2.71779	1.99649	0.920245	2.46363
	0.865031	0.571429	0.87993	4.80368	3.82734	1.56968	1.21385
	0.638037	1.2603	0.559159	4.00964	0.645925	3.43821	2.96845
	0.425942	0.506573	7.6582	3.64417	4.26906	2.67748	5.66696
	0.692375	1.21911	1.28834	2.08852	0.778265	2.28834	3.24102
	0.682734	1.40315	0.654689	4.72568	5.99299	1.81683	1.19544
	0.570552	0.531113	1.10166	2.80719	2.58633	3.38475	1.53725
	0.678352	2.0894	4.39001	9.42594	1.82472	4.42857	5.30587
	0.634531	0.857143	0.697634	1.71691	3.00526	2.03856	1.28834
	0.607362	0.503944	0.49518	2.54952	7.26117	2.00438	1.72305
	0.606486	1.56179	1.38037	1.8922	4.12971	2.56529	2.30675
	0.65206	0.945662	0.872042	1.9404	3.21648	1.63716	1.45574
	0.614373	1.30763	1.29623	1.59597	1.55478	2.65557	0.753725
	0.764242	4.81858	0.468887	2.10868	1.63278	2.93427	1.85627
	0.424189	1.48904	0.63979	3.2489	0.860649	2.38913	3.57318
	0.770377	1.55916	0.791411	1.82997	6.30938	1.62752	2.63891
	0.682734	1.20245	0.510955	4.8028	2.16827	2.0745	1.51621
	0.718668	0.415425	0.647678	1.1376	1.12796	2.29535	1.29536
	0.662577	0.884312	0.673094	4.70377	4.06223	2.44259	2.16126
	1.07976	0.854514	1.93251	1.7362	5.64067	1.70202	2.89132
	0.693252	0.699387	0.448729	3.56004	2.82296	1.46626	3.16389
	0.596845	0.8922	0.693252	0.554777	2.45399	2.81157	1.8738
	0.711657	0.594216	0.604733	3.23839	5.78703	2.84049	2.28133
	0.654689	0.887818	1.22699	3.39001	2.58019	1.58107	6.29273
	0.611744	1.25153	0.886065	3.52585	6.30324	1.43558	2.36897
	0.46801	0.681858	1.68098	3.03944	1.67397	1.37949	3.27607
	1.13322	0.548642	2.9106	2.91148	2.61262	1.43032	0.463628
	0.966696	1.69325	0.554777	1.32603	7.81683	1.17266	8.02892
	2.09904	0.584575	1.11481	1.8142	1.70815	2.14899	4.80894
	2.01052	1.45574	0.662577	1.70026	2.26468	2.58195	9.49343
	0.503944	1.24803	1.45136	10.5925	1.98861	1.98861	2.31113
	1.11131	2.16477	2.05259	1.64329	4.30149	0.777388	1.56968
	0.580193	1.45925	1.383	0.619632	0.883436	4.45223	0.521472
	0.77213	1.63628	0.992989	27.2989	4.84137	2.13409	12.3164
	0.634531	1.32603	0.955302	3.20946	1.80894	1.88344	1.02717
	0.740578	0.5539		23.0701	0.594216	0.628396	0.74759
	1.66871	2.60824		2.39965		2.71867	1.19632
	2.22699	0.729185		5.41104		3.65995	2.15337
	0.510079	0.921122		9.27344		3.61613	0.581946
	1.7511	0.617879		1.32165		0.894829	0.548642
	0.618756	0.971078		21.0727		1.82559	1.34093
	0.971078	1.60123		3.0482		2.56004	4.56091
	0.535495	1.67134		1.93251		3.32778	1.68449
	0.561788	1.31288		3.53199		5.06924	8.47502
	0.695004	1.40754		9.23926		0.843997	3.56266
	0.877301	1.73707		2.36985		0.930763	1.06223
	0.785276	0.574058		1.39264		3.61963	3.41805
	0.893953	1.42156		1.27958		5.23663	5.1525
	1.01665	1.68098		1.59246		0.570552	0.931639
	0.801052	1.3234		0.868536		2.1078	4.83085
	1.21385	0.583699		3.12445		0.496932	9.26819
	1.47239	0.716915		0.950044		2.72305	0.56617
	0.612621	1.08414		7.14812		2.94391	11.6512
	0.731814	3.00175		2.81683		3.25066	0.725679
	0.739702	1.34093		6.58545		1.16477	2.85627
	0.6617	0.737949		1.5092		1.12796	0.787029
	0.94128	0.624014		2.84663		4.5057	1.60912
	1.39088	0.446976		1.94391		2.24014	1.2603
	1.00876	0.734444		5.36196		1.59597	13.0377
	1.05697	0.980719		2.87204		2.65381	1.54426
	0.560912	0.836109		12.5925		1.78615	2.28571
	0.900088	0.695881		3.63103		1.26819	0.60298
	0.829974	0.922875		0.960561		2.64067	0.793164
	0.715162	1.10517		1.91937		4.05872	4.06836
	0.616126	0.894829		7.89395		1.7511	3.24803
	0.839614	0.886941		3.92287		3.48466	0.706398
	0.722174	0.644172		1.39088		0.943032	1.02805
	0.787905	0.644172		4.8028		1.43646	2.34093
	0.853637	0.733567		2.9255		0.891323	0.879054
	0.619632	1.09027		3.3865		2.2305	2.64067
	1.01139	1.65732		1.65381		1.89746	1.23401
	0.668712	0.524102		3.67835		1.94216	1.20859
	0.709904	1.55215		1.68098		1.49343	1.30675
	0.702892	0.645048		2.29448		2.91499	1.8738
	0.719544	0.502191		4.50833		2.61262	0.95355
	0.513585	1.08589		2.13672		1.70552	0.838738
	0.638913	1.35671		2.83698		3.55653	1.59685
	0.496932	0.515337		2.60561		0.700263	1.11218
	0.607362	0.450482		4.92638		3.29798	2.4163
	0.585451	1.72656		5.93427		1.70464	0.556529
	0.376862	1.16564		2.59071		1.922	0.487292
	1.00964	0.992112		7.07713		3.29097
	0.961437	0.725679		1.81507		2.75373
	1.45223	2.05609		1.99124		1.21122
	0.949167	0.416301		0.669588		1.43383
	0.617003	0.824715		9.53199		0.863278
	0.961437	0.377739				2.36459
	0.473269	0.366345				1.21648
	0.506573	0.971078				1.9369
	0.557406	0.695004				1.43383
	0.917616	1.32252				1.12533
	0.622261	0.711657				3.61087
	0.812445	0.503068				1.24628
	0.785276	0.438212				2.31113
	0.703769	0.930763				1.9369
	1.05171	0.563541				2.86766
	0.723926	0.706398				1.4759
	0.711657					27.7301
	0.600351					7.07362
	0.969325					3.71429
	0.854514					5.1709
	0.82121					3.02454
	0.999124					3.02805
	1.02805					2.69588
	0.788782					1.56705
	0.989483					1.63015
	0.633655					2.4794
	0.634531					2.28571
	0.623138					7.71604
	0.572305					4.02892
	0.683611					23.4075
	0.874671					1.57493
	0.512708					1.18493
	0.606486					2.74233
	0.468887					21.4908
	0.520596					10.4233
	0.914987
	0.650307
	0.515337
	0.680982
	EXP2
	0.457831	0.549231	1.22975	5.30702	0.57499	0.953054
	0.434566	1.29871	1.85708	1.8413	1.26298	1.42833
	0.832572	1.07021	0.835895	1.4516	4.68218	0.804321
	0.55671	0.709597	1.36269	2.75696	0.717075	1.24553
	0.513502	1.02617	0.533444	6.62734	0.881595	1.85625
	0.436228	1.6128	1.68758	3.08766	1.8172	0.599086
	0.466971	0.46614	1.15164	0.766099	0.921479	2.07229
	0.460324	1.42169	1.9302	0.979643	0.718737	1.43166
	0.486913	1.02036	1.37931	2.18862	1.40922	2.19194
	0.471957	1.17075	0.609888	1.81554	2.34483	0.573328
	0.481928	0.531782	1.35106	2.92979	1.62692	4.973
	0.463648	1.1317	1.38596	1.30619	1.23473	0.818446
	0.498546	0.638139	1.65185	0.832572	2.3307	2.85418
	0.537599	1.00873	1.55546	3.90444	1.14499	0.928126
	0.545077	2.34898	1.34275	3.49398	0.413793	1.6801
	0.540922	0.914001	1.62858	4.2285	1.38679	0.714582
	0.47528	1.79144	2.34566	1.65185	1.1666	1.41088
	0.509348	0.682177	0.725384	3.71832	0.740341	1.99086
	0.463648	2.00083	2.79269	5.9892	2.98463	0.543415
	0.460324	1.41919	2.09971	4.37308	2.10137	0.825093
	0.668882	0.775239	1.31865	0.820108	1.5646	0.756128
	0.480266	0.87661	1.40175	1.60116	1.68592	0.956377
	0.701288	0.651433	1.52721	2.81512	1.98504	1.91608
	0.508517	1.45659	1.83299	1.51724	2.06315	3.06938
	0.58496	0.734524	0.914001	2.67054	0.996261	1.24055
	0.476942	0.495222	1.5214	1.7956	0.988783	1.67927
	0.451184	0.91317	2.3764	1.68342	1.99252	1.14499
	0.515995	2.56086	5.49979	1.83714	3.43747	0.727877
	0.581637	0.692148	2.05484	1.56045	0.664728	0.970503
	0.617366	1.87204	0.988783	1.92605	1.74823	4.31907
	0.489406	1.48317	0.998754	1.65019	0.906523	2.31492
	0.554217	1.41504	0.746988	1.828	1.48484	2.27752
	0.461986	0.649771	2.74034	2.18696	0.424595	1.31118
	0.579975	1.32032	2.35563	2.04902	1.08517	1.01703
	0.477773	1.39094	1.543	0.868301	1.53635	0.697964
	0.478604	1.08018	0.727877	1.54715	1.24138	1.08517
	0.488575	0.550893	0.750312	3.16078	1.05027	0.966348
	0.522642	0.889074	1.72995	1.03365	2.17283	1.47071
	0.482759	1.07187	2.69796	1.38014	0.742833	1.3386
	0.417948	1.40258	1.26714	4.82925	1.77981	0.627337
	0.345658	0.792688	0.643955	2.00748	1.08766	2.344
	0.455339	1.42335	1.02036	1.53885	1.34607	0.442044
	0.386373	0.955546	0.792688	3.19402	2.44371	0.42875
	0.449522	0.750312	7.67179	2.02908	1.94848	0.938928
	0.48359	0.511841	4.53428	1.36519	4.75197	0.767761
	0.58413	1.22476	0.978812	1.36103	2.96718	1.13668
	0.4113	1.33195	4.12879	2.01413	1.44828	1.53885
	0.437889	1.656	1.00873	1.51143	3.35604	1.50062
	0.407977	1.53303	0.704611	1.54051	1.05359	2.15953
	0.405484	0.707104	1.08268	3.4865	1.81554	1.97175
	0.540922	0.948899	1.45326	1.39842	3.83299	1.45575
	0.628999	1.91857	0.756128	1.17906	1.45077	1.0295
	0.395513	1.75073	0.921479	1.61113	1.48151	0.635646
	0.461986	0.645617	6.07561	2.03739	0.707104	1.88617
	0.416286	0.98629	1.53968	3.09431	3.15746	2.08808
	0.496053	0.599917	0.668882	1.58953	1.54466	1.77649
	0.316577	3.84711	1.02036	1.11757	2.67553	0.745326
	0.407146	0.850021	1.59119	0.92231	3.18737	1.9784
	0.477773	0.60241	1.42169	1.72995	1.87619	1.19152
	0.444537	1.61861	1.56793	2.15621	0.877441	1.85459
	0.499377	0.890735	1.06107	2.26755	2.95222	1.36435
	0.476111	0.449522	0.899875	1.36851	2.11467	1.81969
	0.486913	1.49231	1.58205	1.63274	0.934774	1.10013
	0.465309	0.723723	1.58205	1.71666	2.33984	1.55214
	0.476942	0.860823	0.550062	3.0403	2.15455	1.26465
	0.466971	0.806813	0.606564	1.14167	0.689655	0.480266
	0.496884	1.40341	0.902368	1.68425	1.80224	0.786872
	0.358953	5.78812	2.33901	0.992106	2.39801	0.59327
	0.522642	2.52514	2.22019	0.854175	1.2123	2.40216
	0.437059	1.14333	0.546739	2.08724	1.25883	0.705442
	0.453677	0.551724	1.64188	0.942252	1.68675	1.32447
	0.471126	0.847528	1.14416	3.94017	0.837557	0.818446
	0.343997	1.53968	2.79435	2.50852	3.26049	0.698795
	0.399668	0.572497	0.967179	1.12838	1.46905	2.53843
	0.430411	0.600748	1.27378	1.53386	1.93353	0.318238
	0.354799	0.545077	0.552555	0.985459	1.12755	1.15164
	0.348982	1.18155	1.34607	1.13835	2.15953	0.623182
	0.418779	0.899875	1.68592	1.43249	3.47985	1.21064
	0.373078	2.13212	0.628168	2.36228	1.02202	0.62069
	0.373909	1.07187	1.70752	1.45991	4.35231	1.0403
	0.650602	0.939759	0.832572	3.38762	5.13585	1.29207
	0.476942	1.21313	1.58787	1.66597	1.26298	0.73037
	0.399668	1.3843	0.471957	1.75488	2.55339	1.66016
	0.461155	1.04695	1.20981	2.41712	2.80183	1.17823
	0.491068	1.91275	0.702119	2.09472	0.907354	0.692148
	0.451184	0.551724	0.531782	1.08101	0.62069	0.830079
	0.463648	2.48525	1.22144	0.96801	1.27129	0.87661
	0.525966	0.681346	1.18072	1.96178	4.75862	1.57624
	0.499377	0.875779	1.33527	0.813461	0.997092	2.48442
	0.481928	0.691317	1.62775	0.801828	1.46988	0.69381
	0.379726	0.923141	1.60864	2.22435	3.07852	0.777732
	0.4113	0.854175	1.84213	3.13918	1.85625	1.30785
	0.42958	0.688824	1.41338	1.95181	3.04778	5.1641
	0.504362	0.720399	0.668052	6.5135	0.743664	1.63855
	0.496884	2.63482	1.22809	1.78563	0.706273	0.762775
	0.455339	0.496053	1.49148	1.42584	1.07437	0.773577
	0.414624	1.69007	1.19402	1.53137	2.19859	0.869963
	0.466971	0.775239	1.20233	4.4919	2.13461	0.640632
	0.444537	0.754466	1.22227	1.66597	1.35604	0.835895
	0.452846	5.73826	0.891566	1.35106	1.25717	2.59659
	0.448691	2.45118	1.71749	0.685501	1.27046	2.44204
	0.410469	0.621521	0.599086	2.59659	0.946406	1.08351
	0.433735	1.07271	1.00457	3.66348	1.48317	0.909846
	0.5027	0.525966	0.710428	2.02991	1.60532	0.617366
	0.41961	0.928957	0.928126	0.943914	1.55131	0.67553
	0.434566	1.46988	0.591608	3.48151	3.7258	1.95347
	0.377233	0.700457	1.11508	1.33777	3.26132	0.63897
	0.444537	1.18072	1.21479	0.765268	1.13336	1.027
	0.443706	1.30951	1.80141	1.51059	0.975488	0.725384
	0.40133	0.906523	0.535106	1.81221	1.01039	3.93934
	0.358122	1.9435	2.04985	1.10594	2.96136	2.19942
	0.4113	1.0968	2.92896	1.21396	1.53469	1.09265
	0.407146	0.946406	1.44994	1.15497	0.649771	1.38263
	0.480266	1.32115	1.04196	1.69256	1.45991	2.7528
	0.467802	1.39177	0.760282	1.60532	0.991275	1.64853
	0.422102	1.57707	1.32696	0.73037	1.33777	1.10843
	0.42875	0.466971	1.68176	2.63398	1.89531	1.81554
	0.40216	1.03781	0.884919	2.82509	1.59535	0.599086
	0.427088	0.647279	1.51309	1.50727	1.14416	1.17906
	0.433735	2.35314	0.434566	1.95845	0.572497	0.719568
	0.342335	2.92148	0.941421	1.027	3.10511	0.977981
	0.389697	0.806813	0.774408	0.898214	1.42917	1.37682
	0.44786	0.919817	2.08309	0.852514	0.973826	3.04362
	0.514333	0.653926	3.89531	3.50145	2.39551	1.55796
	0.612381	0.479435	1.88118	1.89281	1.03448	0.899875
	0.412131	0.565019	1.29871	3.14333	1.6801	0.982966
	0.461155	1.4973	0.53843	1.71334	0.727046	1.29871
	0.680515	0.722892	0.834233	2.91566	1.08184	1.30453
	0.61155	0.923141	1.6103	2.41546	1.24553	1.03448
	0.476111	1.61363	2.88658	2.73951	0.691317	1.43083
	0.461155	5.83548	1.65517	2.21354	2.25592	3.58704
	0.586622	0.618197	0.625675	0.652264	2.72206	1.50312
	0.497715	1.33278	1.79061	1.55879	1.08434	1.52306
	0.461155	0.773577	0.802659	1.09099	0.774408	1.80307
	0.461155	3.31034	2.0698	0.72123	3.31616	1.28708
	0.540922	1.05609	1.66431	1.22725	2.71541	1.60116
	0.491068	1.66182	0.685501	2.04072	1.6693	0.874117
	0.51101	1.13668	0.649771	1.32862	2.69713	0.586622
	0.369755	2.91566	1.30702	1.89281	1.04695	1.01869
	0.47528	0.894059	1.70337	2.34483	0.814292	1.14583
	0.407146	0.921479	1.04529	1.86373	1.93519	0.841712
	0.508517	0.663066	1.4167	0.967179	0.915663	0.864146
	0.42044	0.690486	2.55006	3.07187	2.15455	0.72123
	0.493561	0.67553	2.05567	1.656	2.22019	1.76651
	0.491068	2.44454	2.52181	2.9381	3.42833	0.884919
	0.494391	0.513502	4.53428	0.461986	1.86041	1.42086
	0.682177	0.683839	0.511841	4.17532	2.30162	1.03199
	0.481928	0.546739	0.874117	1.93186	1.35106	1.01371
	0.550062	1.51475	0.712921	5.39344	1.75821	1.14084
	0.37474	0.981305	0.819277	1.61695	4.95305	1.00623
	0.449522	5.30619	0.987121	1.88284	1.56876	2.30245
	0.40216	1.43415	0.735355	1.34275	1.52223	1.21894
	0.406315	0.58413	0.568342	1.90361	5.52223	0.654757
	0.439551	1.42584	1.07686	1.15413	5.56543	1.13502
	0.457831	2.16037	5.58704	4.58413	1.26381	1.23806
	0.467802	2.82426	2.16452	2.40632	11.8878	0.871624
	0.437059	0.835064	1.37266	1.12505	0.895721	1.29207
	0.524304	0.677191	1.29539	2.59909	1.62775	1.03199
	0.391358	1.0968	1.3951	1.01537	2.28666	1.66099
	0.442044	1.62858	0.789364	1.79892	1.60698	1.76651
	0.506024	1.47819	1.35854	2.97466	4.11051	0.792688
	0.53012	0.859161	0.950561	0.758621	3.12588	1.09348
	0.486082	0.463648	1.32946	1.27794	1.41421	2.83091
	0.417117	1.38097	0.786872	1.16244	1.48733	0.709597
	0.470295	0.868301	0.975488	1.12339	13.5098	0.768592
	0.457831	0.680515	1.18654	1.79809	2.51683	4.72788
	0.437889	0.989614	2.61986	0.993768	2.04902	3.68675
	0.295804	1.06107	2.4703	0.523473	6.76278	5.49647
	0.427919	2.08392	1.79975	1.3145	3.50561	0.71209
	0.453677	0.726215	1.4732	0.761113	2.01745	0.791026
	0.540091	1.69838	1.11674	0.97715	2.49439	4.20025
	0.407146	0.800997	0.427919	2.2742	1.58704	2.14126
	0.427919	0.540922	1.56627	2.06647	1.17989	0.647279
	0.480266	0.792688	1.18072	1.39011	1.13253	3.3951
	0.481097	0.533444	0.508517	1.33527	1.50229	3.37183
	0.439551	1.01122	1.82634	0.722061	2.17698	4.01911
	0.50187	0.624013	0.777732	5.79476	1.12007	4.49688
	0.48359	1.22975	0.74865	0.91317	0.686331	0.962194
	0.442875	1.50727	1.05775	1.28708	0.726215	2.44869
	0.39302	0.869132	2.6506	2.6963	2.43207	1.33278
	0.417948	0.977981	0.617366	0.925633	3.62194	2.37225
	0.525135	0.718737	0.700457	1.45908	1.96593	0.672206
	0.613212	0.825924	0.650602	1.61197	1.35604	1.94599
	0.459493	0.636477	1.48816	0.654757	1.92605	1.00623
	0.422933	1.2123	2.28999	2.21853	2.55588	0.46614
	0.463648	0.79435	1.14167	1.7715	3.53469	1.83382
	0.42958	0.929788	1.01787	0.445368	1.50644	1.72081
	0.47445	1.72165	2.56253	3.21562	2.97715	4.62484
	0.425426	0.98629	1.03199	2.16369	1.14666	1.06107
	0.492729	1.08434	0.860823	1.68093	0.851683	5.32032
	0.418779	1.66348	0.567511	0.857499	3.34857	3.16244
	0.386373	1.01454	1.17075	0.752804	1.11176	1.14998
	0.494391	2.49771	1.3494	2.94142	1.55546	0.937266
	0.996261	0.776901	0.908184	2.38554	5.36352	0.766099
	0.500208	2.23432	1.65351	0.609057	1.55629	1.02784
	0.437889	1.54217	1.9327	4.33153	3.05193	4.16535
	0.477773	1.54549	1.55629	0.76693	2.29664	0.74865
	0.417117	1.21147	0.944744	1.56211	3.0295	1.14167
	0.448691	0.455339	1.43498	1.18571	3.54715	2.85334
	0.426257	1.30453	1.47237	2.7204	1.19651	1.89115
	0.375571	2.12962	1.36186	1.65351	2.63565	5.74242
	0.442044	1.28874	1.27046	3.63689	1.95928	1.62941
	0.412962	1.86456	1.11425	0.715413	3.62027	1.29373
	0.412131	1.30204	0.93145	2.79767	8.01496	1.99086
	0.525135	0.864146	3.46489	2.629	6.43789	2.53095
	0.471957	1.07271	0.543415	0.682177	1.16909	2.87162
	0.488575	0.979643	0.539261	0.836726	1.56377	3.25966
	0.391358	3.57873	0.732862	0.471957	1.72912	2.02742
	0.409639	0.607395	1.49813	7.27794	0.991275	1.63274
	0.463648	0.649771	1.0968	2.21604	0.749481	0.690486
	0.457	0.490237	1.13502	1.75904	4.35978	0.766099
	0.452846	0.90403	1.18571	2.81761	1.51973	0.567511
	0.453677	1.57873	1.40258	0.614042	5.37183	5.51226
	0.421271	0.622351	2.55837	1.55048	1.31865	1.59701
	0.443706	1.22559	3.41172	4.47445	0.903199	3.46406
	0.35646	0.552555	0.987952	0.869132	0.72123	1.52056
	0.506024	1.22892	1.17241	1.03033	1.52804	0.646448
	0.431242	0.482759	1.63606	1.53718	2.33735	0.609057
	0.371417	0.983797	1.42833	1.54466	1.32281	3.45243
	0.363938	0.89489	0.58496	0.755297	0.993768	1.67511
	0.373078	1.89281	0.861653	1.23806	1.83299	1.76568
	0.471126	0.879934	0.707104	0.665559	0.758621	0.920648
	0.409639	1.43747	0.854175	2.89988	1.14749	0.588284
	0.443706	1.23889	0.837557	1.43	2.49855	3.19319
	0.51101	1.66847	0.938097	1.95596		0.843373
	0.501039	1.93768	1.06855	0.897383		2.37391
	0.50187	0.837557	1.29705	1.83797		2.29747
	0.533444	0.901537	0.778563	1.43083		0.604071
	0.494391	1.46988	1.07104	1.41587		3.46074
	0.48442	0.826755	0.947237	3.73992		0.833403
	0.448691	0.805983	1.05276	1.04445		5.44828
	0.479435	0.728708	1.26049	4.07728		0.830079
	0.471126	1.78064	0.795181	1.03531		1.68176
	0.496053	1.35854	0.800997	1.69838		2.63648
	0.462817	2.17532	3.72248	1.35189		2.91317
	0.508517	0.81263	1.05526	2.95305		2.18114
	0.436228	3.50727	1.32447	1.11093		2.43041
		1.38097	2.22435	1.14001		1.52389
		1.55048	0.570835	0.595762		1.29456
		1.35937	3.41088	0.948899		2.20939
		1.83963		2.00997		1.58704
		0.81263		1.05359		0.673868
		1.33693		1.28542		1.67844
		2.30245		2.69963		2.38554
		0.476942		1.36768		1.02617
		0.781886		1.40756		2.73369
		0.991275				0.973826
		1.24138				1.33777
		0.70295				1.27378
		1.34192				0.915663
		0.877441				0.890735
		0.751973				5.40008
		0.669713				1.03864
		0.923141				0.79435
		1.09763				0.779393
		1.28542				1.46988
		0.524304				0.778563
		1.56211				2.81346
		1.60532				1.0644
		0.695472				1.55048
		0.88575				5.29871
		0.506855				1.01953
		0.605733				1.55962
		1.09015				1.74408
		1.57624				1.50644
		1.35688				0.644786
		0.65725				1.51724
		0.839219				1.64936
		1.96676				2.58247
		0.753635				2.00831
		1.05526				1.88035
		1.04612				1.24969
						1.43415
						1.57374
						3.21064
						3.01537
						1.33943
						2.97881
						1.66431
						2.27835
						2.13959
						3.22725
						1.74657
						3.83382
						3.32281
						0.934774
						6.10885
						4.90652
						1.15247
						1.09265
						1.08184
						1.34691
						3.04113
						3.1774
						0.919817
						2.64811
						0.796012
						0.703781
						4.63066
						2.3307
						0.810968
						0.933943
						1.43415
						0.815953
						1.31949
						1.82717
						1.60116
						0.806813
						8.35148
						0.737848
						0.631491
						2.29913
						0.65725
						0.690486
						2.37225
						4.71708
						5.81554
						3.31034
						3.51973
						1.11425
						3.01039
						5.23556
						2.69298
						4.44371
						4.93394
						5.12505
						2.2044
						4.41462
						3.81221
						2.34981
						1.09348
						3.26381
						5.3469
						1.58371
						3.30287
						3.88866
						2.30079
						0.710428
						3.37848
						4.113
						1.54217
						1.67013
						3.85791
						3.96344
						3.3145
						3.87121
						1.48484
						3.12755
						1.71998
						2.35812
						2.08891
						1.26465
						3.2015
						0.73037
						2.24512
						5.887
						3.25883
						6.28583
						1.78978
						0.889904
						1.94682
	EXP3
	0.421961	0.781961	0.875294	1.08471	1.95843	0.786667	0.449412
	0.524706	1.65569	1.41569	2.24392	0.733333	0.653333	0.883137
	0.413333	0.807059	0.609412	1.33961	1.72941	1.8251	2.86118
	0.440784	0.82902	0.929412	1.20706	2.10118	0.819608	0.900392
	0.507451	0.935686	1.05804	1.54588	2.1702	0.658824	5.79059
	0.473726	1.6949	0.560784	1.13882	2.20235	1.13882	0.926275
	0.447843	0.751373	0.748235	2.86588	0.768628	0.974118	1.64314
	0.437647	0.915294	1.16549	0.588235	1.04549	1.11765	1.21255
	0.386667	1.85098	0.974118	0.723137	1.87294	1.10667	1.57412
	0.463529	0.942745	1.03529	0.78902	0.691765	1.11686	1.46353
	0.482353	1.69804	0.772549	1.80235	1.07843	1.39608	0.552941
	0.491765	0.852549	0.956863	0.588235	1.26353	0.575686	2.04157
	0.423529	1.89255	1.19137	1.10118	0.941176	0.625882	0.649412
	0.481569	0.777255	0.806275	0.728627	0.963921	1.33333	0.995294
	0.364706	1.2902	1.35686	0.578039	0.702745	1.21412	2.58667
	0.484706	1.18196	1.18823	1.08235	1.28	1.59294	0.568627
	0.479216	0.603137	0.759216	0.459608	2.12941	1.31529	2.27843
	0.34902	0.96	0.703529	0.44	0.920784	0.490196	2.93098
	0.42902	0.927843	1.81804	0.651765	2.09177	2.11451	2.56235
	0.53098	1.49804	0.829804	0.521569	2.75686	0.87451	1.6149
	0.479216	0.872941	0.749804	0.730196	0.658039	1.08078	2.13647
	0.596078	0.774118	0.74902	0.881569	1.0502	2.17961	0.979608
	0.534902	0.802353	0.909804	1.51373	2.62275	1.09882	1.06196
	0.454902	2.18196	1.01726	0.82902	0.483137	2.93176	1.17804
	0.547451	1.57255	0.588235	0.942745	0.673725	1.33098	0.967059
	0.43451	0.563922	1.59686	0.961569	0.502745	2.27451	2.19216
	0.482353	0.95451	1.08314	0.763137	3.40157	2.33804	1.21333
	0.461176	1.2698	1.44627	0.591372	0.695686	1.45569	2.55451
	0.476078	1.40157	1.28863	0.802353	0.516078	1.00392	1.33098
	0.456471	1.29726	1.12157	1.13961	1.6902	0.770196	1.95922
	0.459608	1.22274	1.70431	0.556078	1.62824	1.32157	1.60863
	0.427451	1.55843	1.21569	0.933333	0.763137	1.34588	0.512157
	0.458039	1.20941	0.68	1.33333	1.07216	0.552941	1.20941
	0.443137	0.527843	0.546667	1.40314	0.832941	3.66275	1.25412
	0.504314	0.564706	0.85098	1.22431	0.990588	1.07608	2.0651
	0.494902	1.07922	0.644706	0.881569	0.843921	1.64784	1.52471
	0.483922	0.921569	1.0149	0.88549	1.33255	0.778824	1.30667
	0.436863	0.746667	0.843137	0.871372	2.28078	1.40706	2.05569
	0.372549	1.37412	0.872941	0.871372	0.951373	1.09647	1.04549
	0.484706	1.84471	0.707451	1.06431	0.843921	3.01412	2.43686
	0.425882	0.823529	0.675294	0.996863	0.985098	0.573333	1.39451
	0.432941	0.566275	0.752157	0.905882	1.02118	1.05255	1.65647
	0.436863	1.78745	0.868235	1.54667	1.62039	0.556863	1.83059
	0.498039	0.762353	1.17333	0.518431	0.593726	0.449412	1.67137
	0.430588	0.79451	0.666667	0.807843	1.8549	1.42274	1.12706
	0.430588	2.7349	0.578824	0.949804	1.50745	1.04784	2.87137
	0.470588	0.570196	1.07765	2.20078	1.99765	2.16314	0.933333
	0.424314	1.72784	1.4102	0.793725	3.44392	0.592941	0.828235
	0.436863	0.496471	2.28471	0.540392	2.10745	1.16	1.48157
	0.476078	2.33569	2.19137	1.1851	1.74745	1.04549	2.45333
	0.442353	0.511373	1.03451	1.43137	2.72784	1.32863	2.3898
	0.449412	0.989804	1.0251	0.694902	1.08706	1.58824	4.10745
	0.504314	1.29255	1.19451	0.836078	0.976471	0.538824	1.47059
	0.414118	2.44784	0.80549	1.01412	1.58431	1.31373	1.75216
	0.455686	1.73412	1.1051	2.56314	1.38902	1.57569	2.74275
	0.534118	1.76863	0.793725	1.28392	1.20392	1.45725	0.998431
	0.443137	1.0902	2.28392	0.537255	2.29804	1.80471	3.50823
	0.413333	0.84549	0.844706	1.73961	2.0651	1.07765	0.880784
	0.483137	0.923922	1.6902	2.06118	1.14353	1.47843	2.89569
	0.475294	1.02275	0.94902	1.16941	1.47686	0.944314	3.36471
	0.439216	1.05098	1.27451	1.38588	1.28	1.46196	2.32863
	0.437647	1.07843	1.01647	0.708235	1.62275	0.757647	0.956078
	0.475294	1.35373	1.02588	1.06275	1.02118	1.04078	1.0102
	0.476078	0.578824	2.25804	0.75451	1.66745	0.729412	1.97882
	0.449412	0.451765	0.921569	0.862745	1.57961	0.705882	0.679216
	0.421961	0.891765	1.69961	1.04941	1.87059	1.22353	1.25882
	0.428235	1.10824	0.74902	0.785098	4.83451	1.53961	1.11294
	0.202353	1.15686	1.03922	0.80549	1.27451	0.897255	1.50118
	0.403922	0.804706	1.07137	1.39765	1.87922	1.64706	1.78353
	0.441569	0.566275	1.19608	2.38118	1.10902	2.45569	0.808627
	0.487843	0.879216	0.938824	1.38274	0.904314	2.17882	1.54275
	0.458823	2.41412	1.01647	2.08078	2.77647	2.40706	1.17961
	0.441569	1.8	0.772549	1.30902	0.853333	1.78824	0.80549
	0.350588	1.02039	1.47372	1.25726	0.984314	0.931765	1.12471
	0.460392	0.873726	1.44078	1.51137	2.12784	1.4902	1.01412
	0.489412	0.644706	0.932549	1.26902	3.86745	3.03608	1.68314
	0.422745	1.09569	1.32392	2.21177	1.10824	1.53333	1.2949
	0.428235	1.15137	0.502745	2.3051	1.19294	1.34431	1.38824
	0.361569	0.945098	2.18588	1.61882	1.72	0.866667	0.69098
	0.424314	1.01804	1.06588	1.81882	2.94431	2.66902	1.88863
	0.43451	0.560784	1.20627	1.26745	0.859608	0.952157	0.810196
	0.447843	0.552941	1.74039	1.32863	4.25333	2.54745	1.0549
	0.489412	1.22039	1.19686	1.79608	2.85569	0.912941	0.977255
	0.453333	0.817255	0.913725	1.65961	1.98823	1.35608	0.552157
	0.476078	1.54196	1.39843	1.35294	1.5851	1.05882	1.30745
	0.420392	0.733333	0.962353	1.24157	1.40706	1.56157	22.7874
	0.473726	0.923922	0.825882	1.50588	5.44078	3.47608	1.37176
	0.403922	0.519216	1.08863	1.49726	3.33882	1.14353	0.93098
	0.478431	1.54275	0.88	0.938824	0.996863	1.18274	0.939608
	0.48	1.58196	0.658039	1.74823	2.62667	1.28549	0.690196
	0.43451	1.10745	1.22118	0.933333	5.16706	1.45882	3.93647
	0.545098	0.629804	1.19843	1.65647	5.73961	4.08784	1.55059
	0.446275	0.642353	0.683922	2.36706	2.14353	3.38431	1.47372
	0.482353	1.17255	0.990588	1.50196	2.77961	0.52	2.20314
	0.469804	0.911373	0.622745	0.602353	1.51137	0.797647	1.21804
	0.425882	1.08471	0.768628	0.739608	2.66824	0.676078	0.528628
	0.492549	0.676863	1.27294	1.32784	1.07686	0.665098	1.31608
	0.477647	0.981961	1.35608	0.718431	0.847843	1.75373	1.49412
	0.432157	1.04	0.780392	1.46902	2.44235	1.33804	0.841569
	0.418039	0.959216	0.95451	1.75843	4.96784	1.88314	0.996078
	0.46902	0.656471	0.859608	1.25333	0.789804	0.981961	1.50353
	0.443922	0.584314	1.77177	1.6298	0.778039	3.4698	0.57098
	0.427451	0.567059	2.32235	0.747451	3.26118	0.888628	1.27843
	0.483922	0.860392	2.11529	0.996078	1.87686	1.6251	0.944314
	0.501961	0.566275	0.701176	1.35059	1.59922	1.06745	1.63059
	0.439216	0.686275	1.91608	1.23216	6.7302	1.37255	1.16235
	0.419608	0.647843	1.1898	0.93098	2.58902	0.646274	0.625098
	0.50902	0.773333	1.23451	0.887059	2.5302	2.18353	0.809412
	0.470588	0.624314	1.49726	1.5702	1.42274	1.04941	2.1702
	0.420392	1.37176	0.855686	1.0549	3.70745	1.39843	0.98902
	0.44549	1.20471	0.530196	1.86431	1.77255	1.84471	0.906667
	0.433725	0.498823	0.761569	1.93098	3.32863	1.91843	0.858823
	0.416471	0.573333	1.84627	1.1302	3.35922	0.82902	0.602353
	0.426667	1.31451	0.730196	0.811765	1.94353	1.34039	1.11922
	0.431373	1.37098	1.08706	1.70745	7.05961	1.5851	1.21804
	0.438431	0.682353	0.756078	2.61177	2.11294	1.84706	7.19373
	0.406274	0.639216	0.627451	0.632157	0.832157	0.738823	0.498823
	0.509804	1.72392	0.534902	0.859608	1.42588	0.745098	0.622745
	0.43451	1.53726	0.869804	1.17882	0.792941	0.745882	0.542745
	0.404706	0.488627	0.745098	2.86823	3.78039	2.59765	0.936471
	0.453333	0.951373	0.902745	0.854902	0.803922	2.2	1.02824
	0.497255	1.06431	1.55216	1.36235	0.941961	1.67922	1.45725
	0.516863	0.730196	1.14588	4.36627	1.15216	0.550588	0.67451
	0.427451	0.761569	0.683137	2.07059	1.57647	0.857255	1.32706
	0.43451	1.59294	0.938039	2.18667	2.22196	3.16628	1.30902
	0.422745	0.869804	0.701176	1.7702	1.82824	0.631373	1.13333
	0.410196	0.425882	0.651765	0.93098	1.20078	1.46274	1.36235
	0.479216	1.71608	0.739608	1.30588	1.99059	1.08784	0.694902
	0.418039	0.63451	4.97255	1.18588	1.85569	1.0549	0.922353
	0.483137	1.78275	0.93098	1.17569	1.22118	0.998431	3.49569
	0.439216	0.779608	1.20627	0.956078	1.84392	1.18667	1.11137
	0.367843	1.28157	0.92549	1.16157	1.19843	0.923137	0.803922
	0.482353	2.31451	1.04235	0.507451	2.63059	1.40314	1.32706
	0.484706	1.19216	1.08863	1.48078	1.37176	0.738823	1.56
	0.477647	0.783529	1.24863	1.00392	2.59608	1.07765	0.607843
	0.471373	0.313725	0.991372	0.729412	1.80863	1.81882	3.15294
	0.447843	1.05804	0.702745	0.681569	0.730196	1.28628	0.698824
	0.557647	0.94902	0.873726	0.597647	6.06039	1.8149	0.999216
	0.461176	0.598431	0.750588	0.88549	1.1302	0.759216	1.1349
	0.478431	1.54902	1.22588	1.12863	1.29726	1.86275	1.11843
	0.454118	1.30824	1.16	1.17176	0.928627	2.72157	0.471373
	0.496471	1.83294	0.792941	0.860392	1.96784	0.73098	1.39686
	0.519216	1.11294	1.38824	0.881569	1.11137	1.52392	2.26118
	0.461176	0.597647	1.10275	1.74745	4.07608	2.14118	0.815686
	0.476863	1.94118	1.16314	1.50431	4.08471	3.00392	0.998431
	0.48549	2.15686	1.43765	1.61333	3.77961	1.6	0.905098
	0.313725	1.46902	1.36706	1.87529	1.35059	1.27137	1.20863
	0.60549	1.0902	1.61726	1.24706	2.00863	3.10588	2.48941
	0.47451	1	1.20078	0.672941	2.0102	0.610196	1.07686
	0.39451	7.62353	1.50588	1.42039	1.23843	2.81176	1.31059
	0.468235	1.24549	1.28549	1.45569	1.98431	0.756863	1.64784
	0.522353	3.08549	0.943529	1.64078	1.07765	0.749804	1.44314
	0.462745	0.59451	1.08471	1.55922	3.45961	1.25412	0.712941
	0.424314	1.35686	2.24392	1.09333	1.32471	0.853333	1.21961
	0.46902	1.18039	1.33961	1.07922	2.35608	1.30667	0.764706
	0.378823	1.05255	1.20706	1.13176	1.49098	1.06275	1.20314
	0.440784	0.887059	1.54588	1.30431	2.14196	0.709804	1.0902
	0.38902	0.656471	2.86588	1.30745	3.01098	0.512941	0.545882
	0.385098	0.510588	0.588235	2.23294	0.817255	1.21098	1.15216
	0.467451	0.698039	0.723137	0.726275	1.95608	0.653333	1.48078
	0.360784	1.04392	1.80235	0.655686	1.27608	0.951373	1.20706
	0.439216	1.19529	0.588235	0.911373	1.71059	0.60549	1.64
	0.48549	1.02275	1.10118	1.63922	3.19529	1.64706	1.72627
	0.375686	1.21961	0.728627	0.782745	1.94274	1.91922	1.37255
	0.432941	1.17804	1.27059	1.02745	1.6149	0.723922	0.912157
	0.392157	0.840784	0.459608	1.8	1.27843	2.1851	1.64314
	0.401569	2.72392	0.44	1.71059	1.92784	2.61412	1.10745
	0.423529	0.883137	0.651765	1.41412	2.57412	1.39373	0.675294
	0.432157	0.511373	0.521569	1.30588	1.10196	3.23137	1.13098
	0.446275	0.447059	0.730196	1.41098	2.0251	0.449412	1.96314
	0.400784	0.756863	0.881569	1.53098	2.64078	2.10745	1.51608
	0.416471	1.01882	1.51373	3.00235	1.41412	2.44314	0.614118
	0.410196	1.67451	0.82902	2.27137	2.2651	1.33961	2.26039
	0.402353	2.27843	0.942745	2.12157	1.66353	1.19765	2.32471
	0.447059	1.3851	0.961569	0.814902	5.55608	2.08863	1.61961
	0.50902	2.24706	0.763137	0.89098	1.14902	1.9498	1.26431
	0.403137	1.94745	0.802353	2.23843	1.80863	1.24157	1.35529
	0.40549	0.907451	0.681569	0.941176	4.67922	0.767843	1.4298
	0.363922	1.47608	0.699608	3.33412	2.87608	1.95686	1.47451
	0.428235	1.01882	0.556078	0.991372	1.45333	0.782745	1.61726
	0.454118	0.828235	0.933333	1.22274	2.31137	1.17961	1.45255
	0.464314	0.553725	1.33333	2.00471	1.88392	1.25098	1.43765
	0.395294	1.34902	0.883922	4.4502	8.10824	0.607843	1.9851
	0.414118	0.823529	1.40314	1.53726	4.17882	0.723922	2.13255
	0.410196	1.93333	1.22431	2.17804	2.52706	2.48784	1.87373
	0.428235	0.555294	0.881569	1.14588	1.40784	0.736471	2.24627
	0.435294	1.16157	0.651765	1.2698	3.25176	0.581961	0.881569
	0.456471	1.19451		1.00157	4.81098	1.25882	1.10431
	0.46902	1.41412		0.815686	1.81098	1.62902	0.826667
	0.511373	0.718431		1.45725	0.848627	0.808627	3.34353
	0.449412	1.53647		0.70902	4.61333	1.68078	0.947451
	0.403137	2.41412		0.870588	1.86902	1.61255	0.465882
	0.51451	0.436863		0.854118	1.11843	2.03137	1.08863
	0.477647	0.782745		1.0502	6.73412	0.633726	0.838431
	0.523137	0.823529		3.65961	2.40314	3.69647	0.547451
	0.488627			1.07373	2.45882	1.10275	1.57961
	0.480784			2.48314	2.18196	0.889412	0.739608
	0.40549			1.32078	1.74039	1.47294	0.666667
	0.421177			1.35137	1.62353	0.858039	1.11765
	0.459608			1.38902	2.16706	3.55843	1.32549
	0.437647			1.25647	1.60471	1.49333	0.872157
	0.457255			2.56392	3.55922	0.656471	1.88314
	0.442353			2.22039	0.781961	0.683922	0.482353
	0.447059			2.25569	1.71372	0.48549	1.50667
	0.395294			1.92941	1.72784	0.461176	0.553725
	0.518431			1.86667	1.51059	1.25177	0.568627
	0.402353			1.80235	2.46745	2.07451	0.470588
	0.425098			2.20314	1.22823	1.30667	0.995294
	0.556863			1.92549	1.06353	0.586667	0.787451
	0.443922			2.27686	1.42745	0.70902	2.2698
	0.497255			2.88392	1.14902	1.5098	0.65098
	0.484706			1.7898	2.96784	0.723137	0.52
	0.491765			6.92392	1.90274	0.860392	2.51843
	0.475294			1.50823	1.39608	0.783529	1.82353
	0.443922			1.20627	1.25961	0.727843	1.9749
	0.496471			2.04314	0.853333	0.935686	1.29098
	0.451765			1.29255	2.38588	0.505882	0.992941
	0.447059			2.22588	1.14353	0.993726	1.11216
	0.416471			1.68941	2.64706	0.763137	1.02431
	0.472157			1.43451	3.23922	1.29961	4.13647
	0.488627			1.79608	0.759216	0.617255	1.17176
	0.475294			1.62588	1.29882	1.24157	0.825098
	0.501177			1.02667	1.8549	1.09569	0.757647
	0.422745			1.59216	4.55608	1.50431	0.75451
	0.401569			2.21098	2.19686	0.540392	0.807843
	0.443137			1.64471	1.59529	0.835294	1.44863
	0.418039			1.61176	1.17961	0.72	1.54118
	0.468235			3.28863	5.07922	1.39451	0.90902
	0.497255			1.45725	2.19294	1.0298	0.872941
	0.495686			2.49333	3.2298	1.10745	3.07843
	0.575686			2.20471	3.36314	1.30353	1.18118
	0.487843			2.10902	1.86039	1.12078	1.08549
	0.461961			1.04706	2.64863	0.742745	0.853333
	0.421961			1.45569	3.4902	0.429804	0.748235
	0.507451			1.84863	1.87843	0.88	1.47608
	0.418039			1.52314	3.03216	0.696471	0.715294
	0.572549			3.17255	6.68392	1.44941	0.930196
	0.396078			1.40863	1.36157	0.843921	2.24314
	0.444706			1.56549	1.86196	0.862745	2.56
	0.483922			1.56863	4.66039	0.48549	1.22118
	0.383529			1.38039	1.55216	1.67294	1.08
	0.352157			1.62667	0.992941	0.783529	0.682353
	0.46902			3.85804	0.690196	1.27608	0.606275
	0.43451				1.69176	0.769412	0.873726
	0.427451				3.81961	1.19059	0.585098
	0.476863				1.44627	1.20157	2.0502
	0.447843				8.36941	0.825098	0.667451
	0.486274				1.69725	0.710588	0.66902
	0.396078				2.76471	1.13255	2.70667
	0.433725				3.75451	0.705882	0.652549
	0.408627				2.11843	0.620392	0.979608
	0.436863				1.70118	1.51373	0.924706
	0.431373				1.28078	1.13804	0.825882
	0.995294				0.98902	0.815686	0.635294
	1.3098				1.70039	2.44863	1.37882
	1.37569				2.4549	1.23216	1.09647
	1.8149				3.42353	2.13255	1.90196
	1.01569				0.454118	0.441569	0.511373
	1.08392				1.20078	2.16628	1.19608
	0.868235				2.29725	1.93176	0.667451
	0.607843				1.31373	1.20392	0.656471
	1.34902				5.16863	0.578039	2.61569
	1.12078				0.958431	1.55373	0.523137
	1.56392				1.34431	1.48863	1.62588
	0.945098				0.869804	0.699608	1.07608
	1.5898				3.43922	2.36784	2.31765
	1.44471				3.88235	0.687843	0.534902
	0.908235				2.76706	1.32	0.787451
	2.09569				1.42745	0.617255	1.2102
	1.33255				3.70275	0.946667	0.832941
	1.44549				3.10588		1.47686
	1.28314				0.625882		1.93255
	1.38353				2.32941		0.486274
	0.842353				3.60863		0.682353
	0.609412				0.523922		1.23686
	0.683922				1.08471		0.801569
	1.38118				1.12392		0.824314
	0.516863				1.08471		1.01726
	1.17725				3.30431		7.83843
	1.2149				2.20863		1.07529
	1.22745				2.96863		7.43451
	1.25098				1.49882		0.944314
	1.32706				1.53098		1.61569
	0.763137				1.14039		0.833726
	0.781176				3.14902		1.29647
	1.02039				2.11608		0.828235
	1.61333				0.713726		1.28863
	1.76471				1.62745		0.537255
	1.07216				2.16941		0.676078
	0.873726				2.24627		0.44549
	0.796863				0.832941		0.519216
	1.63922				6.39451		0.652549
	0.951373				1.23922		1.29569
	0.414118						1.30667
	0.331765						0.689412
	0.464314						0.590588
	0.387451						10.1224
	0.411765						0.574902
	0.416471						0.541961
	0.462745						0.658039
	0.50902						1.50196
	0.396078						1.00157
	0.391373						0.488627
	0.481569						0.802353
	0.395294						0.927843
	0.341961						0.921569
	0.443922						1.86196
	0.523922						1.1498
	0.468235						1.23765
	0.452549						1.1702
	0.438431						1.45647
	0.481569						1.42039
	0.391373						1.15922
	0.49098						2.54667
	0.411765						1.4949
	0.411765						1.51059
	0.348235						0.513725
	0.495686						0.843137
	0.475294						0.611765
	0.477647						0.774118
	0.454118						1.31059
	0.41098						0.692549
							0.664314
							0.919216
							2.03529
							0.860392
							1.88784
							1.09098
							1.77726
							0.905098
							1.10588
							1.03608
							1.26667
							0.608627
							0.798431
							0.442353
							1.00706
							1.07529
							1.21098
							0.981177
							1.00235
							1.04549
							0.956078
							0.550588
							0.775686
							0.567059
							0.608627
							0.576471
							0.483137
							0.724706
							6.48
							0.418039
							0.976471
							1.46823
							0.893333
							1.95059
							1.42274
							1.05098
							1.13176
							1.08
							1.12314
							0.992157
							1.55765
							0.62902
							1.19137
							0.545098
							0.712941
							1.37882
							6.90196
							0.767843
							1.80941
							1.55373
							2.36078
							0.52549
							0.952157
							0.465098
							0.798431
							1.43372
							1.69569
							1.22196
							0.563922
							1.21569
							4.19373
							1.6251
							0.679216
							1.69882
							1.8
							0.949804
							0.698824
							1.06824
							0.915294
							0.56549
							3.75451
							1.95059
							0.816471
							1.24
							0.663529
							0.654902
							0.510588
							0.585098
							0.527059
							0.578824
							1.07294
							1.65647
							1.03765
							0.489412
							0.753726
							2.78902
							0.684706
							0.625882
							0.607059
							1.06196
							1.00549
							0.767843
							0.838431
							1.08078
							0.653333
							0.587451
							0.751373
							0.693333
							0.800784
							0.654902
							0.817255
							1.12706
							1.61412
							0.95451
							0.613333
							1.52392
							0.538824
							0.529412
							0.643922
							1.19608
							0.467451
							0.967843
							1.08549
							0.694118
							0.427451
							0.661961
							0.935686
							1.70588
							4.17255
							15.4612
							0.65098
							1.17961
							0.44549
							0.916078
							0.934902
							0.629804
							1.65725
							1.60314
							6.78118
							2.23608
							0.672157
							1.03137
							0.99451
							0.672157
							0.895686
							1.00549
							1.49412
							1.63843
							1.7851
							1.69255
							0.745098
							0.497255
							0.482353
							0.911373
							0.927059
							0.442353
							1.24392
							1.63608
							1.16157
							1.4102
							0.755294
							0.897255
							1.40784
							0.736471
	1056	941	839	952	930	1124	934

## Sheet: Figure 1k
	ATAC-see EXP1+EXP2+EXP3
	neg	siCT_veh	siCT_TGFb	siSMAD4.1_veh	siSMAD4.1_TGFb	siSMAD4.2_veh	SiSMAD4.2_TGFb
	0.31456	4.29533	17.4936	1.83791	0.848443	0.761447	1.57143
	0.421245	2.64835	8.15842	0.82326	0.712912	1.13461	0.774267
	0.486722	1.30815	10.7138	0.589286	2.69002	1.38919	1.95009
	0.417125	1.64789	1.71062	0.555403	2.19414	0.498169	0.287088
	0.36859	0.507784	4.60302	0.298535	2.77564	2.38462	0.421703
	0.430403	1.09478	11.9002	2.44139	2.14789	0.546245	0.706502
	0.452839	0.580586	1.98947	0.470696	0.772436	1.10027	0.403388
	0.457875	0.803114	7.8631	1.49222	0.486722	1.0261	0.519231
	0.437271	1.00687	7.56135	1.63187	1.11539	1	0.442766
	0.47207	0.451923	8.09707	0.963828	0.507784	0.413919	0.46978
	0.53022	1.42399	6.2381	1.65614	1.0522	0.522894	0.533425
	0.489927	0.701923	7.06639	1.54579	0.762363	1.71154	0.599359
	0.466575	0.826465	3.7706	0.573718	2.1511	1.03892	0.556319
	0.457418	1.40018	8.6282	2.69093	1.15934	0.485806	0.47848
	0.523352	1.21016	4.28388	1.62546	5.37088	0.696886	0.543956
	0.458791	0.536172	7.10897	0.946429	1.7065	1.16438	0.384157
	0.510531	0.380495	3.95467	0.485348	1.85394	2.50733	0.632784
	0.451007	1.36493	1.0609	0.697344	0.688187	0.940476	0.457418
	0.440476	0.772436	11.0289	1.72848	0.435897	1.18315	0.60989
	0.44826	0.999542	2.84203	1.05082	0.583791	2.02702	1.39927
	0.454213	0.477564	12.1049	2.28388	0.619963	4.01145	0.657967
	0.42033	1.24634	9.05265	2.69597	1.94277	1.10073	0.732601
	0.617674	0.447344	5.10852	1.10119	0.383242	1.11996	0.754121
	0.513278	1.60073	1.85119	1.25687	0.901557	0.925824	0.383242
	0.430861	1.11813	3.22527	1.79441	0.745879	2.02427	0.292125
	0.391941	0.678571	6.79716	0.912546	1.88278	1.71657	0.535256
	0.468407		1.90568	1.05403	5.86126	1.70742	0.323718
	0.415751	4.03755	6.91713	0.782509	2.38141	5.39698	1.20925
	0.407967	0.318223	1.34066	2.21612	0.864011	0.478938	0.988553
	0.451465	0.982601		0.605311	3.40751	1.05769	0.427198
	0.396978	0.921245	1.32051	1.23626	2.712	0.534799	0.990842
		1.09157	7.87317	0.608974	0.265568	1.06502	0.434066
	0.363095	0.675366	5.28068	0.890568	0.607601	2.50504	0.438645
	0.327839	1.79212	1.61676		1.64332	0.750916	0.720238
	0.413919	0.417582	24.8663	0.880952	1.10668	0.548077	0.897894
	0.346612	0.827381	24.4675	1.36401	0.783425	0.703755	0.488095
	0.315476	1.26877	7.28434	0.624542	0.282509	0.399267	0.399725
	0.374542	1.07005	14.0247	1.00549	1.7532	0.576007	1.31181
	0.380037	0.694139	9.26969	1.45101	1.26419	0.824176	0.442766
	0.310897	2.24222	10.6726	1.49817	0.417125	1.65614	0.891941
	0.342949	0.79304	12.044	1.25733	0.336996	2.55403	0.333333
	0.431777	2.02976	10.7285	0.753205	0.725733	0.85989	0.289377
	0.370879	0.609432	22.7523	1.49176	0.9913	1.25137	0.705128
	0.328297	0.448718	3.40385	1.91529	1.63736	0.912088	0.267399
	0.292125	0.377747	10.2889	0.705128	0.393315	0.791209	0.841575
	0.313645	0.637363	6.12179	0.73489	0.715201	0.745421	0.738095
	0.340659	0.440018	8.50778	0.95696	0.603022	0.880952	0.476191
	0.406135	1.33516	2.53984	0.693681	0.487637	0.621337	0.79304
	0.374542	0.522894	3.00733	0.543956	1.04762	1.21841	1.53068
	0.371337	0.804945	13.0806	0.64011	0.357143	0.744506	0.31456
	0.42674	0.570513	12.9061	1.77198	2.48443	0.752289	0.349359
	0.35989	1.33654	3.77839	1.9304	2.95879	0.891026	0.508242
	0.469322	0.309524	20.0288	0.627289	0.274725	1.70925	0.761447
	0.375916	1.31548	6.70421	4.56868	0.266483	2.60165	0.574634
	0.358059	2.50641	19.3168	1.29121	3.55174	1.68223	0.434524
	0.307692	0.728022	9.20101	0.271062	0.29304	1.1424	0.614927
	0.418498	1.47573	17.4254	0.99359	0.41804	2.17766	0.716117
	0.31044	0.702381	9.69139	1.55952		1.13919	1.12775
	0.293498	0.590201	20.8173	1.22436	0.314103	0.979854	1.07967
	0.365385	0.886905	4.13507	2.5815	0.363095	1.07875	0.429029
	0.422161	0.641026	14.6703	2.25229	9.48535	1.06731	1.07875
	0.304945	0.914377	14.1552		15.7518	0.717949	1.59524
	0.431777	0.921703	22.929	0.92033	1.01145	0.693223	0.515568
	0.444597	0.917582	5.86401	4.19643	0.330586	1.3457	0.588828
	0.40522	1.78938	11.8095	2.99222	14.837	2.12454	0.274267
	0.304029	0.89881	18.6557	1.02427	0.309066	1.98535	0.958791
	0.314103	1.01648	6.15659	1.48901	0.525641	2.58242	0.589744
	0.304029	1.1685	7.16392	1.08288	4.32189	2.00687	0.455586
		1.60394	12.7463	0.652015	0.422161	0.421245	0.32326
	0.317766		0.445055	2.46062	0.340659	0.57326	0.331502
	0.382326	0.500916	8.66346	1.58608	4.06593		0.433608
	0.300366	0.569597	5.28571	2.81044	1.75	2.91484	0.895604
	0.353022	0.846612	4.48489	2.01511	3.4217	0.895146	0.429487
	0.324176	0.966117	8.39881	1.09112	2.67582	2.98443	0.518315
	0.302656	1.03938	11.5362	5.18727	0.436355	0.573718	2.07097
	0.326007	0.446429	17.9968	3.62866	0.854854	0.619506	0.423535
	0.316392	1.47024	3.23123	4.85806	3.96612	0.521978	0.361264
	0.412546	0.583333	11.3869	1.37775	2.65797	1.60806	0.975733
	0.313645	0.472985	8.46886	2.13599	1.71703	1.19414	1.16804
	0.43956	0.603022	2.29808	0.769231	0.94826	0.854854	0.621795
	0.370421	0.44826	5.73581	5.64103	3.06273	0.363095
	0.318681	0.437729	5.17949	0.752289	0.535256	0.494505	0.433608
	0.352106	0.432234	4.12866	2.73169	1.48993	0.290751	0.571886
	0.303571	0.932692	5.01603	0.570971	2.35943	1.96337	0.623169
	0.34478	0.551282		1.19231	1.85943	0.874542	0.335165
	0.360348	0.832418	4.12179	3.87088	0.363553	1.33837	0.378205
	0.322802	1.83516	8.19597	0.968864	2.03022	0.89652	0.430403
	0.371337	0.586081	10.6584	0.603022	0.903846	0.779304	0.779304
	0.326923	0.861264	16.7308	2.36584	1.64057	0.784799	0.322802
	0.308608	0.897436	3.24405	0.932692	1.81456	1.93086	0.265568
	0.286172	0.758242	12.4684	0.940934	0.663462	1.28709	0.402473
	0.431319	0.529304	8.77747	0.801282	0.934982	1.64973	0.402473
	0.343407	0.60119	2.53526	0.928114	10.3759	1.82234	0.483517
	0.470696	1.53526	5.17582	0.898352	2.4043	0.844322	1.45101
	0.343407		4.0435	2.12271	0.994963	1.03434	0.446429
	0.30174	0.925366	5.60897	0.606227	1.0696	1.11996	0.342949
	0.322344	0.828297	13.4913	3.23718	0.707418	0.608059	0.333791
	0.394689	0.5087	4.21108	1.14881	1.92491	0.663004	0.321887
	0.703755	2.02793	2.57876	1.48947	0.296245	0.68956	0.870879
	1.86447	0.570971	2.24634	2.16026	5.38553	1.5728	0.38141
	0.328755	0.938187	2.73397	0.428113	0.769231	0.433608	0.711996
	0.288004	0.635073	7.41438	0.353022	0.427198	0.80174	1.06731
	0.299451	1.10668	4.20879	3.56365	1.20879	0.949176	0.39011
	0.304487	0.826465	10.9593	2.57921	2.0467	0.568223	0.425824
	0.333333	1.73352	0.986722		0.303571	0.782509	0.324176
	0.329213	0.523352	2.29808	2.51648	1.45467	0.530678	0.597527
	0.306319	0.782509	3.65614	1.12683	0.466117	0.615385	0.393773
	0.306319	2.22115	6.08791	4.3837	0.879579	0.908425	0.377747
	0.298535	0.779304	6.04533	1.05495	0.409341	0.849817	0.421245
		0.46978	10.147	9.0902	0.846612	1.08837	0.285714
	0.423993	0.506868	6.65797	2.40751	1.34661	2.24542	0.591117
	0.313645	0.764194	7.20787	2.43223	1.8924		0.337454
	0.290751	0.884615	11.3164	1.20696	0.669872	2.96245	1.49313
	0.337454	0.93315	0.969322	5.1543	0.380037	0.418498	1.36218
	0.295787	0.357601	5.58013	1.36813	0.676282	0.661172	0.50641
	0.329213	1.34982	5.94002	0.513278	0.945513	0.878663	0.60348
	0.306319	0.557234	11.0875	1.44597	1.48993	1.36539	0.539377
	0.429945	0.452381	10.3988	1.93681	0.337912	1.33104	0.672619
	0.389652		1.8402	3.68086		0.757784	0.286172
	0.399725	4.05861	7.41346	2.29075	0.587454	1.37271	0.315018
	0.322344	0.705586	3.212	2.88828	1.67582	1.83608	0.334249
	0.307234	0.474817	14.6919	4.15843	9.81502	0.403846	1.12454
	0.312729	2.04487	4.97802	1.38507	2.42857	1.55815	0.405678
	0.311355	0.3837		2.52564	1.75275	0.499542	0.270604
	0.363095	0.479853	2.47573	1.31456	2.96566	1.02747	0.46978
	0.330128	0.717949	8.17216	1.97848	16.4798	1.01328	0.45467
	0.328297	1.09112	1.05357	0.960165	2.14377	1.74039	1.29212
	0.289835	0.779762	3.2239	2.19826	1.45604	0.942766	1.12866
	0.323718	1.31044	1.32647	0.604396	3.9652	1.26328	1.86905
	0.309524	0.686813	3.17674	1.42949	0.696886	2.12683	0.307234
	0.30815	1.19093	10.9084	1.70238	0.305403	1.93636	0.94826
	0.305861	1.79258	3.23626	3.90522	1.2793	0.722527	0.319597
	0.329213	0.458333	2.16758	0.826923	2.04991	0.657051	0.264194
	0.31456	1.82097	0.468865	1.9391	1.12683	0.543498	0.287088
	0.302656	1.43727	0.652473	2.54579	0.30815	0.630952	0.314103
	0.329213	2.26419	3.64515	3.8283	6.55769	0.65293	0.373169
		2.12042	6.26923	1.31044	3.35256	0.817308	0.757784
	0.281135	1.09203	6.17216	0.786172	1.26145	0.981685	0.264652
	0.385531	2.13004	10.6213	4.96841	0.610806	1.54258	0.614469
	0.364927	2.19918	6.82646	1.83013	3.94139	1.31502	1.29075
	0.338828	0.711538	8.44689	0.865842	1.58745	1.82784	0.287088
	0.382784	7.58837	4.46383	3.00962	0.335623	1.01191
	0.292125	1.12546	11.9611	1.29258	5.92216	1.11676	1.04945
	0.423993	1.48306	0.961081	1.86996	2.60897	0.855311	0.635073
	0.321429	1.11172	5.76374	1.16346	0.595696	1.12592	0.462912
	0.334707	0.334707	5.94002	0.897436	2.46841	1.20788	0.585623
	0.263736	1.63324	13.2399	2.80082	2.15522	1.68315	0.406593
	0.368132	0.794872	11.0737	1.22161	0.331502	0.739927	0.574634
	0.287546	0.778388	2.29762	2.45421	0.942308	1.02839	0.681777
	0.309982	2.6511	8.51648	1.97756	0.321429	1.11264	2.57097
	0.339744	1.89744	4.85394	4.23306	2.60394	1.37729	1.61401
	0.337454	0.561813	3.94185	2.37866	2.13965	1.07555	1.12317
	0.388278	0.50641	16.7212	1.1044	1.87683	0.611264	0.347985
	0.370421	1.13919	5.77289		1.94826	1.09478	0.758242
	0.319597	1.30907	5.68681	1.47436	0.824634	1.29121	0.677656
	0.311813	0.916667	13.0458	2.31685	0.532967	2.07876	0.340201
	0.318681	0.4913	6.57051	1.0206	0.700549	1.28388	0.867216
	0.342491		15.8475	3.94002	0.464744	4.04487	0.536172
	0.353938	1.06731	2.32738	0.908883	3.34798		0.51511
	0.358059	2.13462	6.86081	2.01557	0.727564	2.27747	0.764194
	0.351648	0.976648	3.24313	2.22161	0.475733	1.65339	0.395147
	0.382784	0.999542	6.11126	1.3402	0.869048	2.27473	0.854854
	0.335623	0.478938	2.93269	1.15385		1.32097	0.492674
	0.298535	0.760531	8.3283	0.538462	3.19368	0.405678	0.273809
	0.319597	1.01877	8.91987	1.62637	0.553114	2.13553	1.51328
	0.358517	0.758242	2.10852	3.1282	1.44505	1.08562	0.454213
	0.298993	1.94826	4.80815	1.81136	1.26877	1.63187	0.519689
	0.300824	0.69826	9.72573	3.22161	0.542125	1.90705	0.360348
	0.320971	1.20696	5.45742	3.0206	0.639652	0.968407	0.379121
	0.351191	1.04258	6.48581	2.12958	2.14652	2.62317	1.0554
	0.326923	0.827839	4.65522	4.47344	0.964744	0.38141	1.11722
	0.290751	0.54533	4.21978	1.17995	0.346612	0.971612	0.330586
	0.313187	0.997253		1.99908	0.866758	0.940934	0.500916
		0.451923	3.9359	1.02106	0.710165	1.50046	0.647436
	0.300824	0.995879	12.2912	1.05815	1.32967	0.840659	0.381868
	0.360348	0.475275	6.15797	3.75778	2.04762	2.03251	0.410714
	0.290751	0.875458	7.36996	0.896062	2.2326	1.5696	0.703755
	0.341117	0.461996	13.5174	1.93178	8.51603	1.49496	0.398809
	0.31685	1.27198	3.42216	4.29487	0.751374	1.64606	0.699176
	0.304487	0.747711	4.875	1.64606	2.1511	1.8956	0.487637
	0.321887	0.583333	1.42491	1.53938	2.61951	2.38919	0.810897
	0.327839	0.79304	10.2404	1.64698	1.87088	2.77152	0.319597
	0.309066	0.339744	13.4982	3.92811	1.43361	0.830128
	0.298077	0.720696	8.36355	0.916667	0.389652	2.23993	0.749084
	0.385989	0.632784	4.88004	0.759615	17.2161	2.56914	1.76557
	0.335623	0.812271	10.4057	1.81685	1.32967	0.815934	0.410256
	0.29304	1.2033	15.7115	2.04716	1.39423	3.41026	0.602564
	0.336081	1.43544	7.25778	1.51282	1.03617	2.84753	0.461539
	0.303113	1.65843	10.1287	1.63599	2.65842	0.907967	0.340201
	0.307234	0.792582	2.01969	1.70147	4.6946	1.23993	0.45696
	0.342491	0.761905	2.86401	0.841117	0.865385	0.665751	0.958791
	0.322344	0.514652	8.29579	4.9652	3.663	1.71703	0.281135
	0.355311	1.41712	11.1154	0.873169	3.08516	0.750458	0.317766
	0.305861	0.825092	3.74084	0.649725	1.65751	0.904762	0.937729
	0.342033	0.923993	3.67582	2.36035	1.13187	1.53022	2.15018
	0.282967	1.9043	0.452839	4.40888	2.3663	0.663462	0.774725
	0.391026	0.559982	5.35623	1.4794	1.91438	2.54075	0.557692
	0.318223	1.47344	2.38004	2.19093	1.6598	3.80586	0.509615
	0.456502	1.3228	1.42216	1.23123	1.65018	1.12866	0.437271
	0.319139		2.24817	0.836081	1.41529	1.75458	1.01099
	0.31685	2.81319	16.8384	1.01465	0.970696	1.15568	0.332875
	0.306319	0.642857	3.98214	0.955128	2.11493	0.423535	0.48489
	0.363095	1.69368	4.9446	2.43819	0.788004	1.09386	0.822802
	0.66163	2.29854	6.07372	1.13004	0.564103	2.0032	1.15751
	1.68407	1.30907	1.63553	7.65339	2.25183	1.60256	0.273352
	0.30815	0.983059	3.2294	1.59798	0.960623	1.88691	1.89881
	0.27152	3.90888	1.09295	1.07601	3.9011	4.80998	1.12683
	0.31456	1.28434	16.706		1.44231	4.13095	0.800824
	0.284799	3.42949	18.7958	1.27335	0.760989	3.64973	0.309066
	0.327839	1.1685	8.14927	2	3.17995	0.68544	1.99908
	0.333791	0.730311	5.53526	0.970696	1.7239	2.28938	0.578297
	0.30174	1.00458	3.53434	0.665293		1.84844	0.90293
	0.303113	1.09844	2.5641	1.15934	3.19368	0.953755	0.259615
	0.290293	1.16255	9.3576	1.28251	0.553114	0.956044	0.284341
		0.611264	3.40339	1.38416	1.44505	2.18956	0.742674
	0.268773	0.433608	1.32463	2.92216	1.26877	0.885073	0.714286
	1.94689	1.39103	7.54945	1.2532	0.542125	1.42949	1.01832
	0.313645	1.01053	8.58791	2.2468	0.639652	4.35302	0.315934
	0.362637	0.807234	0.89011	2.88828	2.14652	0.586996	1.18864
	0.315476	0.84707	9.22573	2.63919	0.964744	0.858974	0.651099
	0.335623	1.58562	3.37271	2.0728	0.346612	1.55266	0.346154
	0.329213	0.958791	2.25092	4.03205	0.866758	0.632326	1.13095
	0.391026	3.84615	2.73581	1.94918	0.710165	1.06868	0.445513
	0.355769	1.35989	4.72848	1.75183	1.32967		0.574634
	2.15751	0.79304		0.835165	2.04762	0.565934	0.284341
	6.68773	1.57509	4.43819	3.57189	2.2326	0.575092	0.266941
	0.295787	3.52473	3.42216	4.37729	8.51603	1.69872	2.47573
	0.285714	0.822802	2.10714	1.46383	0.751374	1.01053	0.724359
	0.331502	0.561813	3.47985	3.3022	2.1511	0.450549	0.309982
	0.352564	3.30952	6.32418	0.934524	2.61951	1.13874	0.46337
	0.288919	0.364927	1.86081	1.23901	1.87088	1.06548	0.325549
	0.270147	1.67995	4.06593	1.43819	1.43361	0.756868	0.610806
	0.282967	1.46108	2.89835	1.58379	0.389652	1.08242	0.334249
	0.233974	3.02106	3.26374	0.672161	17.2161	1.1543	1.01557
	0.28022	1.34249	16.1703	2.08837	1.32967	0.911172	0.697802
	0.399725	1.05907	10.2042	3.73123	1.39423	0.413461	0.499542
	0.33196	0.804487	10.3379	1.35577	1.03617	0.800366	0.29533
	0.33196	1.36355	3.63324	2.00916	2.65842	1.58104	0.523352
	0.283425	1.4968	4.52518	1.00824	4.6946	1.46749	0.483517
	0.299908	2.20788	9.30861	1.06868	0.865385	1.45879	0.366758
	0.386447	2.2207	6.44093	1.0348	3.663	0.956502	0.274267
	0.435897	1.26694	1.46612	7.06685	3.08516	0.989011	0.289835
	0.562271	3.63004	1.00504		1.65751	2.65156	1.48168
	0.375458	2.02885	3.00366	2.70192	1.13187	1.34798
	0.298535	0.499542	2.52198	1.60165	2.3663	1.40293	0.375916
	0.362179	1.32692	11.4886	0.563187	1.91438	1.67399	0.298077
	0.317308	2.32326	7.55174	1.36218	1.6598	1.94505	0.291667
	0.294414	0.847527	4.84799	1.27885	1.65018	1.38004	1.07051
	0.304029	0.457418	16.2592	0.445971	1.41529	0.915751	0.464286
	0.337454	1.05815	2.99817	0.562729	0.970696	2.01694	0.476191
	0.343407	1.97848	12.9057	2.19231	2.11493	1.2761	0.657051
	0.392399	2.49588	7.14973	0.663004	0.788004	0.875	0.626831
	0.297619	1.34386	20.2495	3.35211	0.564103	2.04808	0.69826
	0.279304	1.56136	1.46886	0.972527	2.25183	1.21062	0.684524
	0.331502	0.877747	9.72344	0.702381	0.960623	1.14515	0.156136
	0.295787	1.06502	5.24771	0.793498	3.9011	2.67262	0.525183
	0.364469	1.29853	7.30815	0.807692	1.44231	1.00046	0.988553
	0.369048	1.625	6.8457	1.02702	0.760989	2.03709	1.27244
	0.338828	0.729396	8.33654	1.85623	3.17995	3.5174	0.55815
	0.398352	0.846154	1.43819	0.996795	1.7239	2.39423	1.83379
	0.27793	0.444597	2.51007	1.15522		0.778846	1.5815
	0.318223	1.05357	11.3626	0.905678	1.5348	1.63919	1.07601
	0.326465	1.0902	7.41941	0.587454	2.37271	1.24496	0.314103
	0.377289	1.38874	6.89103	1.20421	0.502747	1.40614	0.81044
	0.356685	0.885531	5.70604	2.82967	0.722527	0.677656	1.27702
	0.351191	0.767857	1.78434	2.08929	0.527015	0.755037	1.43681
	0.629579	1.21016	3.37729	1.58516	1.27976	0.981227	0.679029
	0.324176	1.01374	12.4299	1.70101	0.530678	3.46566	0.643773
	0.428113	0.68544	8.07143	1.78114	0.615842	1.16438	0.564103
	0.321429	0.614927	2.60943	1.40385	1.86172		1.01145
	0.339744	0.484432	10.0975	0.630952	1.45604	0.471612	0.791667
	0.382326	0.657967	3.21795	1.22802	1.73581	0.502289	0.780678
	0.444139	2.33013	10.4652	0.415293	1.83471	1.16117	0.358059
	0.325092	0.752289	3.21703	5.35256	2.75916	0.665293	1.25412
	0.29304	0.970696	1.31639	1.61218	1.01099	1.35897	0.743132
	0.339286	0.620421	16.6374	1.5902	0.775183	0.510073	0.595238
	1.63828	0.382326	2.48306	2.06456	0.997711	1.6804	1.77198
	0.293498	0.412546	4.65705	1.03663	1.82738	0.811355	0.567766
	0.297619	1.02518		2.71749	1.4098	1.13553	0.809524
	0.306777	1.2674	4.31593	0.534341	1.46337	0.538919	0.547161
	0.318223	1.34798	13.6351	1.21154	1.91758	0.779304	0.342949
	0.326007	0.297619	7.3869	0.648352	0.270604	0.319139	1.03709
	0.297161	1.39698	14.8787	2.9098	0.89011	0.841575	0.262363
	0.464744	0.95696	6.64057	0.968864	3.00595	1.6511	0.435897
	0.513278	1.04625	3.50275	1.3109	10.3695	2.80907	1.49267
	0.345238	2.25824	4.77335	1.32005	2.76282	1.2532	0.838828
	0.500916		1.59798	2.56135	0.758242	0.653846	2.20376
	0.315476	0.718407	11.1767	2.58379	0.994506	0.635531	0.619963
	0.459707	1.65843	15.2729	0.324634	0.313187	1.08196	0.867216
	0.374542	2.32005	11.3741	1.40659	1.94505	4.14606	0.516941
	0.486722	1.49954	5.50778	1.73443	1.20604	1.12866	0.447802
	0.443223	1.30586	11.2294	1.26007	0.298993	0.52793	0.724359
	0.303571	0.760989	15.6396	0.477106	1.48626	1.42674	0.346612
	0.407509	5.5815	8.30769	0.520604	0.663462	1.13782	0.368132
	0.33837	1.36218	11.6374	2.8109	2.30998	1.2674	0.415751
	0.419414	3.71566	3.26099	1.11081	2.17079	0.804945	0.342033
	0.380495	0.945971	2.71154	2.08333	3.45971	0.737179	0.699176
	0.549908	2.12546	9.90064	0.589744	1.53297	1.41712	1.74496
	0.338828	2.27747	11.9217	3.83425	3.4826	2.63187	0.832418
	0.343407	0.468865	3.79396	3.02839	0.440476	0.77793	0.356685
	0.309066	3.80311	3.71245	3.1685	0.757784	1.74222	1.00183
	0.427656	1.27335	5.91346	2.74725	0.324176	1.12912	0.759615
	0.343865	1.49313	2.50046	1.09707	1.97344	1.22802	0.483059
	0.339286	5.80586	1.35852	1.95284	1.27839	0.951923	0.250458
		2.9446	17.4634	0.846154	1.59432	0.796703	1.50824
	0.343407	1.0957	2.2326	0.720238	1.10256	1.17628	0.590659
	0.427656	1.00046	3.91621	4.49038	1.76145	1.36035	0.526099
	0.321429	5.03617	4.69185	2.05952	0.67033	1.09615	0.340201
	0.302656	0.512363	9.93178	0.915293		0.927656	0.384615
	0.295787	0.742674	4.37546	1.13233	0.505494	1.90202	0.453297
	0.355311	1.92674	1.6511	4.55769	0.557692		1.94231
	0.320513	1.50916	1.16255	1.14515	0.644689	0.539835	0.309982
	0.341117	0.417582	16.7138	0.755952	0.88141	1.57784	2.15339
	0.335165	1.32463	16.0343	2.25046	2.18819	1.67582	0.378205
	0.339286	1.49771	7.49634	0.865842	3.10531	0.934066
	0.360348	1.87958	7.09478	1.52976	0.842949	1.32234	0.44185
	0.313187	1.80632	3.34249	1.1859	0.646062	0.723443	0.324176
	0.359432	0.791667	2.66117	0.31685	0.349359	1.52702	0.311355
	0.311355	2.35348	10.5398	1.66987	1.23718	0.528846	0.351648
	0.311813	4.02701	3.87088	4.12821	1.09203	1.79579	0.301282
	0.31044	0.47207	1.41163	1.35989	0.494963	0.766941	0.292582
	0.322344	1.39835	6.82601	0.806319	0.708333	1.80449	0.757784
	0.345696	1.16392	9.44002	2.65202	1.92674	2.69002	0.330586
	0.298993	0.910256	0.947344	1.19185	0.700549	0.798535	0.396062
	0.273352	0.608517	9.90293	1.6859	0.489011	2.26236	0.396062
		0.755037	3.34203	0.357601	0.680403	1.75824	0.88141
	0.319597	1.33425	2.46658	2.39057	1.47161	1.65339	1.14103
	0.407967		2.03159	1.78938	1.07051	1.41987	0.500458
	0.276099	1.62454	3.8544	1.31136	2.63919	0.821429	1.35394
	0.33196	0.569597	6.913	3.32555	0.676282	0.993132	0.701465
	0.462912	2.05632	4.46291	1.9968	0.766026	2.10623	0.617216
	0.355769	0.454213	4.42354	1.01969	6.03297	0.832875	0.802656
	0.343865	1.55082	1.03159	1.92537	0.862637	1.75549	0.351648
	0.299908	2.02702	3.01282	0.804945	7.36035	1.14377	1.14332
	0.274267	0.65293	13.7972	3.81685	1.75412	1.29487	0.701923
	0.463828	0.633242	3.5728	0.811813	1.71749	0.550824	0.341117
	0.358517	1.10256	1.28251	1.21062	3.73718	5.05311	0.457418
	0.344322	0.531136	1.47115	2.78709	1.43269	0.867674	0.403388
	0.365385	0.943681	13.6007	1.46383	0.562729	1.6804	0.804945
	0.402473	1.27335	7.4043	3.82784	1.56273	0.891941	0.909799
	0.378663	1.80723	2.16896		0.666667	0.608059	0.739469
	0.351191	2.14057	0.927656	2.32738	1.18544	0.954212	1.23855
	0.375458	1.84707	4.30403	0.862637	0.52152	0.53022	1.00137
	0.467491	1.69872	7.7326	1.78251	0.891026	0.448718	0.570971
	0.362179	2.82876	2.55632	1.35806	1.40888	0.342949	0.633242
	0.407051	1.92995	6.08059	2.00687	2.39148	1.2793	0.399267
	0.370879	1.81456	9.32097	0.776099	0.708791	0.811355	0.404304
	0.35989	0.653846	1.40751	0.638736	5.02335	1.2706	0.3837
	0.381868	1.46566	3.44185	1.32143	0.313645	2.17674	0.792582
	0.370879	0.804487	6.98626	1.53984	1.37317	0.451007	0.290293
		0.834707	8.63233	0.472527	2.23214	0.333333	0.85119
	0.325092	1.44505	10.734	1.03114	1.65568	0.929487	0.789377
	0.313187	1.19368	33.0174	2.78251	0.274725	0.504579	0.834249
	0.297619	0.497711	3.27656	0.731685	2.0641	1.06685	0.382784
	0.351191	2.82646	5.57555	5.54304	1.69048	1.71703	0.4913
	0.339286	1.3718	10.8658	0.632784	2.21016	0.434524	0.774725
	0.286172	1.06364	5.20742	3.10531		1.20284	0.506868
	0.33196	1.14744	3.25733	2.97985	4.0989	1.84203	0.403388
	0.400183	1.65522	14.3681	5.41117	2.01191	0.989927	0.774267
	0.384157	0.847985	24.3265	4.9707	2.74359	2.13691	0.523352
	0.418956	1.32005	6.95696	1.17857	3.54029	0.72619	0.525641
	0.268315		1.49405	0.620879	1.10119	0.905678	0.593864
	0.341117	0.932692	5.54487	1.22024	0.694139	0.630494	1.11126
	0.319597	0.607143	9.28434	1.04396	3.27198	1.77289	0.576007
	0.418956	0.702839	9.76282	4.03984	2.67079	0.566392	1.04716
	0.353022	1.0609	4.0522	0.770146	1.40064	1.61859	0.525183
	0.305403	0.946886	5.11172	1.12271	0.627747	1.46016	0.811355
	0.345696	0.475275	4.80037	0.622253	1.23077	0.965659	0.401099
	0.310897	0.864927	13.0357	0.449634	0.354396	0.666667	0.498626
	0.340201	0.285256	2.79808	1.27885	1.2706	1.11355	0.353022
	0.356685	1.4968	11.4455	0.359432	0.327839	0.990842	0.377747
	0.271062	2.57738	7.25549	1.4739	5.21978	1.96932
	0.268315	2.2532	3.88049	0.516483	1.52747	2.09936	0.333333
	0.342491	1.13416		2.56502	1.98718	0.429487	0.428113
	0.468407	0.801282	0.402015	2.31135	4.03159	1.82418	0.647436
	0.319597	0.609432	7.70009	0.826007	0.494505	0.640568	0.388736
	0.33196	2.62408	14.8091	1.27518	1.56044	1.66758	0.260989
	0.278388	0.388278	4.39652	1.21841	0.399725	2.52015	0.788462
	0.336539	1.20009	3.69322	2.14194	1.55678	1.27335	0.822802
	0.29304	0.513278	8.22024	1.66896	2.00595	2.57326	1.31548
	0.361722	0.955586	16.0522	3.06135	1.06777	1.28709	0.781593
	0.309524	0.534799	10.6378	0.972527	0.479853	0.569139	0.330128
	0.315476	2.7239	2.98581	1.30311	2.38141	2.2152	0.288461
	0.337912	0.601648	15.0916	1.16209	3.27427	2.75641	1.11722
		0.774725	8.02747	0.891941	0.670788	0.474359	0.943223
	0.423077	1.23397	8.20009	3.53526	0.266026	2.0032	1.39698
	0.419414	1.6978	2.37042	1.71108	1.65339	0.559524	0.696429
	0.562729	0.817766	4.27793	0.413919	2.96978	0.778846	0.677656
	0.66163	1.87271	3.64148	1.70101	0.681319	1.20284	0.605769
	0.454213	1.5261	5.43727	0.391941	3.41667	2.89286	0.335165
	0.540751	1.80586	12.6149	0.786172	1.37134	2.41071	0.374084
	0.361722	1.08013	4.06777	1.52427	0.35348	0.472527	1.01603
	0.400641	1.35485	2.16392	3.41667	0.864469	2.18865	0.520604
	0.472527	1.12592	2.10623	0.875458	2.37408	1.87317	0.569597
	0.391941	0.81685	2.39103		0.630037	2.81044	0.59707
	0.424908	0.660714	7.09615	0.375	0.6337	0.809982	0.917125
	0.455128	1.08837	3.95559	1.51236	0.628663	1.29167	0.312271
	0.332418	0.552198	9.97711	0.878205	0.483517		1.31822
	0.396062	1.00275	0.865842	0.894231	0.664377	0.617216	1.39835
	0.388278	1.00458	2.21016	1.59432	0.471154	0.432234	1.0261
	0.567308	0.298077	3.19643	1.88461	0.791209	1.96612	0.367216
	0.457875	1.24313	5.56639	0.675366	4.35027	0.645604	0.357601
	0.395147	0.522436	5.36035	0.379121	0.506868	1.80998	0.351648
	0.364927	1.41621	9.16758	1.54808	0.409341	1.68636	0.292582
	0.333333	0.598901	5.87683	2.08974	0.425366	0.332875	0.437271
	0.445055	1.62363	3.68132	0.757784	0.573718	0.637821	0.336539
	0.371795	1.21703	7.02701	1.49954	3.48626	1.48352	0.281135
	0.39652	0.375916	10.6653	1	0.773352	1.35668	0.668956
	0.35989	1.67766	0.865385	0.695971	1.00595	0.609432	1.44368
	0.422161	1.67903	4.94551	0.925366	0.368132	1.91209	0.340659
	0.452839	1.35943	5.10256	0.981685	1.5989	1.1076	0.349817
	0.480769	2.76969	10.9199	0.906136	0.426282	1.13095	0.462912
	0.44826	0.873169	9.51923	1.84753	0.607601	0.4913	0.525183
	0.350733	1.02793	1.6859	0.687729	0.676282	1.02793	0.268315
	0.266026	2.15476	6.55311	0.680861	1.07418	1.59478	1.61539
	0.400183		4.83791	0.682692	3.32921	0.414835	0.351191
	0.473901	0.426282		1.01694	1.02015	0.512363	0.347527
	0.426282	0.442308	8.17949	1.68178	0.792582	0.679945	0.295787
	0.461539	0.33837	2.7967	0.707875	1.65385	0.710165	0.811813
	0.3663	1.85577	0.817308	1.20879	0.982601	0.975275	0.547619
	0.363095	0.990385	0.854854	0.593864	3.08104	4.45192	1.04945
	0.334707	1	8.50458	1.46108	2.46108	1.07051	0.858517
	0.386905	0.81685	1.96703	0.879579	1.10256	1.76191	0.468407
	0.31044	0.993132	0.972985	3.69368	0.805403	0.45467	0.603022
	0.492674	1.17582	4.56227	1.4446	1.6543	0.896978	0.634158
	0.39011	0.774267	0.795788	1.05495	1.06914	0.980311	0.628663
	0.384615	0.88141	1.73397	2.33242	0.985806	0.612179	0.253663
	0.436355	0.71978	4.69093	0.417582	0.797619	1.00824	0.423077
	0.384157	0.991758	7.0174	0.909341	3.27152	1.49817	1.2674
		0.414377	10.2871	15.3452	1.91255	0.630037	0.718407
	0.59707	0.569139	2.29167	1.63049	1.86126	0.787546	0.548535
	0.373626	0.825549	1.62775	1.2326	1.57463	0.832875	0.710165
	0.363553	1.71886	3.47802	0.76511	1.61172	0.912546	0.632784
	0.438187	1.77335	8.38278	0.589286	0.436813	2.16392	2.82555
	0.328755	2.53159	3.48214	2.39331	1.37042	1.8663	1.09249
	0.367216	0.506868	6.51419	1.37088	0.908883	0.430861	0.382326
	0.385073	1.56731	3.88874	1.14332	1.10027	1.32326	1.55495
	0.350733	0.668498	1.4533	0.483974	0.815476	0.331044	1.53709
	0.452839	4.16529	1.20788	0.921703	0.851648	1.00046	1.14881
	0.336081	1.62363	2.12088		1.4272	1.12408	0.89881
	0.326465	0.806777	19.3938	0.275641	2.04121	0.495421	0.412546
	0.346612	0.458791	19.7532	1.05449	1.60256	0.728938	1.00092
	0.279304	2.09524	6.52106	0.618132	2.70146	1.38278	0.477106
	0.308608	2.15614	6.94963	1.08745	4.05403	0.608974	0.708791
	0.394231	0.783883	11.8301	1.75641	2.33059	1.00504	0.55174
	0.444139	3.99908	8.14789	4.89332	4.07097	0.782509	1.85119
	0.374542	2.31181	9.55449	2.92903	3.41712	0.809982	0.413004
	0.339744	1.30769	9.1685	3.13141	0.860348	1.44826	0.669872
	0.417582	0.983517	2.38599	0.511905	2.17857	0.449176	0.542582
	0.348901	1.04991	7.62729	0.473443	1.6598	0.716117	0.477564
	0.358059	4.11905	4.69551	0.825549	0.459707	0.478938	0.443223
	0.42033	0.839286	6.08104	0.650183	2.13095	0.413919	1.41758
	0.428113	0.982143	2.10989	1.96337	0.605769	1.90476	0.559524
	0.401099	1.67308	2.59661	0.392857	0.489011	1.4565	0.3663
		1.64652	9.88141	0.410714	1.45147	0.425824	0.755037
	0.369048	1.27976	9.81548	0.694597	1.24084	2.38919	0.483974
	0.389652	1.01328	2.49588	0.642857	2.03938	0.365385	0.391941
	0.389194	1.93269	14.9025	3.5554	2.1337	0.992216	0.712912
	0.483517	0.563187	5.31593	1.60348	5.3054	1.60531	0.355311
	0.319139	0.472527		0.592949	0.794414	0.60989	0.791667
	0.432234	0.516941	10.8178	0.428113	0.959707	0.677656	0.367674
	0.373169	0.904762	2.49908	2.20467	4.5554	0.445055	0.550824
	0.369048	0.752747	2.07234	0.445055	1.15843	0.709707	0.797161
	0.336081	0.25641	0.446887	2.07646	1.20375	1.17033	0.942766
	0.331044	2.71291	3.44963	2.37454	4.52747	1.05632	0.507326
	0.331502	0.646062	0.557692	0.450092	0.443681	2.2587	0.509158
	0.337454		6.10302	0.807234	0.576007	0.552198	1.44231
	0.338828	0.575549	5.66117	1.08791	3.86264	0.987179	0.98489
	0.430403	0.83196	10.2408	0.634158	2.20376	1.74359	0.921703
	0.339286	0.679487	6.64973	0.310897	1.34661	0.570971
	0.412546	0.445513	4.02335	0.967491	1.43819	1.63599	0.456044
	0.333791	1.16529	8.90614	0.960623	5.5261	1.01465	0.291667
	0.335165	1.10714	4.41621	0.461539	1.94826	0.467491	0.336996
	0.348443	0.951923	11.8242	5.13874	4.38187	1.0957	0.408883
	0.398809	0.372253	0.894231	2.26465	0.60348	0.453755	1.02381
	0.38141	2.70559	5.09157	0.791209	1.61035	0.495421	0.684524
	0.385073	0.93956	5.44551	4.20055	2.63095	1.36126	0.998626
		1.08745	5.5554	2.18452	4.24771	0.789835	0.268773
		0.650641	14.0114	1.53938	2.45604	0.987179	0.472527
		1.56273	10.4364	4.61264	0.889652		0.737637
		0.648352	2.38095	0.894231	2.2587	0.352106	0.917582
		0.988095	8.54625	0.475733	1.65064	0.778388	1.93864
		2.27518	4.18681	0.576007	7.44185	0.776557	0.40522
		2.63278	17.0884	0.342491	0.544414	0.570513	0.690018
		0.519231	11.8347	0.663004	2.80632	0.52793	0.844322
		1.30952	5.58654	1.17995	4.30632	0.747711	1.38461
		2.23443	13.7138	0.972527	5.92262	0.72619	1.35211
		1.83196	3.22665	4.07418		0.463828	1.04808
		1.36447	6.88507	0.489469	3.61996	1.11996	1.07372
		0.362637	15.516	1.00275	3.12134	2.49359	0.452839
		0.634158	2.38919	0.861264	4.10348	0.55815	0.68315
		1.07509	7.83104	10.9066	3.27198	1.15888	1.44872
		0.672619	3.70192	1.78388	1.26877	0.442308	1.0348
		0.645604	6.53388	0.562271	0.400641	0.669872	0.613095
		0.655678	3.37683	2.19689	5.19918	0.730311	1.125
		0.801282	8.18498	2.43223	3.32601	0.436355	1.22619
		1.69185	8.93864	0.565018	3.25458	0.941392	0.319597
			2.31685	1.26053	0.811355	1.98901	0.824176
		0.404304	4.93315	1.55082	0.315934	0.422619	0.885989
		3.01236	9.90202	2.13095	1.05082	0.479396	0.456044
		1.44918	5.40934	0.679029	0.625458	0.585623	0.646062
		1.13141	6.54167	0.59478	0.424908	1.35485	2.65522
		1.14515	4.91071		0.43315	1.29441	1.45055
		0.721612	4.68865	2.64881	4.84295	0.724817	0.477106
		1.9478	13.1007	0.865842	2.72802	1.18132	0.885989
		1.50916	7.70146	1.95696	1.84386	0.761905	1.6337
		0.610806	14.5165	2.96474	0.711996	1.03755	0.365843
		1.15614	7.288	2.40888	10.6351	1.10211	0.831502
		0.887363	3.65339	2.54304	0.988553	1.43681	0.395147
		0.505037	4.27473	1.24771	2.48718	0.641941	0.861264
		0.530678		1.49817	0.798535	1.11264	0.854854
		0.618132	12.5128	1.23581	4.47299	0.429487	0.719322
		2.22619	34.6268	6.02015	2.64652	0.736722	0.984432
		0.767857	3.73031	3.05907	0.871337	1.02564	1.26053
		0.374084	5.24038	3.6891	1.21474	0.994506	0.894689
		1.40797	13.0765	0.677198	1.53571	0.610348	0.437271
		1.64927	6.81181	0.910256	1.18269	0.299451	0.8663
		2.41117	15.7573	3.27702	0.818223	0.643773	2.58837
		1.54121	7.89469	1.86218	1.07097		2.58425
		0.694139	16.3883	1.1076	1.74496	1.16026	1.54991
		1.61584	27.8425	2.26282	1.70192	0.471612	0.417582
		1.1804	7.32463	1.52427	0.491758	0.427656	0.557692
		1.09432	2.00046	0.567766	4.46703	0.336539	0.914377
		0.709249	9.52198	1.68361	0.663004	1.97024	1.21703
		0.992674	11.5609	5.40018	6.64057	0.468407	0.449176
		2.46612	6.23123	2.4968	1.32463	2.17766
		1.20879	4.68727	1.36081	3.34386	0.960623	0.513736
		1.39515	5.82372	1.2761	2.20879	0.560897	0.490843
		0.516483	7.23077	5.07372	2.73306	0.683608	0.510073
		1.25778	15.4995	0.910256	3.18819	0.358974	0.325549
		0.704212	3.4968	0.494963	5.21291	1.27976	1.92628
		0.683608	13.0316	1.48397	1.52564	0.90293	0.499084
		3.96154	7.7033	0.673535	3.76374	1.35211	2.42857
		0.885989	5.06319	4.52885	0.975275	1.14606	2.32097
		0.847527	4.17308	2.09386	8.81181	2.17903	0.913462
		0.711996	11.1488	1.81548	1.2967	1.31136	1.04258
		1.07738	4.38324	1.89148	4.25504	1.1337	0.261905
		1.49359	3.3196		3.5641	0.402015	0.475275
		1.87042	16.3645	2.18452		0.287546	0.281135
			3.65705	1.8718	4.45375	0.500916	0.364011
			8.6337	1.61722	3.51374	2.03984	0.440934
			7.97894	0.501831	0.657051	1.36767	0.342949
			3.14148	6.15018	0.432692	1.55082	1.4217
			6.39973	1.72665	3.18132	0.268315	0.567308
			15.6058	1.08425	1.34844	1.55357	0.357601
			2.89927	2.45009	0.873626	1.66484	0.878205
			3.27106	3.80266	1.69185	0.919872	0.58837
			5.3402	0.668498	1.64423	0.467491	1.27976
			1.33791	0.745879	2.66667	1.04121	0.267857
			5.94689	0.889194	0.77381	0.70467	0.806777
			0.708333	0.31044	0.267857	0.380952	0.963828
			2.49496	0.318223	4.33196	1.22802	0.429945
			5.18407	1.62866	1.36035	0.728022	0.766483
				0.649725	0.421245	0.856685	0.46978
			9.9185	1.22436	1.8718	4.8141	0.583791
			3.50962	3.47161	3.95513	1.59707	0.40522
			0.907509	2.78251	4.10485	0.897894	0.783883
			11.1767	1.30357	0.784799	0.482601	0.432234
			20.2972	3.44734	0.653846	1.21108	1.11676
			5.55952	1.37317	0.751831	0.848443	0.351191
			2.25733	1.18132	4.07921	2.73535	0.959707
			9.60394	0.46337	2.88462	2.32601	1.23031
			5.48168	0.580128	0.813645	0.782509	0.678571
			11.5664	5.34936	1.37225	1.50916	0.64652
			11.505	0.434066	2.20879	0.406593	0.470238
			12.2418	0.364011	0.94185	0.919872	4.45009
			8.19963	7.0087	1.15293	0.486722	0.638278
			3.53846	0.919872	0.902473	2.18681	1.01191
			4.50778	1.47253	2.6859	1.05082	1.00092
			11.1877	1.80082	1.52702	3.4739	0.3837
			6.18956	1.54212	1.70696	0.336539	0.509158
			6.92628	0.465659	1.64515	0.966575	0.371337
			4.38462	0.528388	0.68544	0.58837	0.32967
			1.4968	0.630494	0.619963	0.983517	1.32051
			4.83013	3.73901	3.71108	0.503663	0.294414
			7.8054	1.03755	1.11493	2.79579	0.755494
			7.75092	1.39377	3.11126	1.60073	0.511905
			10.5961	0.893315	6.65797	0.743132	0.366758
			0.904762	1.00824	2.40156	3.48077	0.294414
			5.95146	0.816392	2.30357	0.490843	0.291667
			0.803571	1.83333	1.625	1.42125	0.773352
			7.51694	1.46978	1.39194	0.956044	0.988095
			1.88691	1.21383	0.847985	1.49359	0.534799
			3.23169	0.888278	3.31822	0.897436	0.427198
			2.56822	1.22711	0.636447	1.15659	0.377289
			8.63691	0.937729	8.66163	1.08516	1.15476
			8.77931	0.525183	0.75	0.825092	1.19139
			3.97985	1.95513	3.06731	1.78755	0.306319
			13.6713	4.21337	3.53251	1.87225	0.998626
			3.53892	0.932692			0.467033
			4.55037	0.482601	0.869963	1.11172	0.341117
			5.39835	0.854396	1.31044	0.643773
			1.32097	3.15568	1.74725	3.51969	0.483517
			2.48031	1.36309	3.63828	0.367216	0.311355
			1.62637	4.37042	5.93681	4.69734	0.776557
			9.59798	1.92949	6.23077	0.651557	1.29396
			7.63462		1.29808	1.28892	0.775183
			2.00778	5.60027	0.917125	2.99451	1.18178
			4.40247	2.30311	3.94185	0.439103	0.452839
				0.945971	1.22848	2.68544	0.77793
			6.45467	0.85348	5.26832	1.65385	0.668956
			6.01786	1.28251	2.63004	0.644689	0.445513
			16.8049	1.56136	1.80037	1.25824	0.97848
			1.8663	1.15614	0.385989	1.83654	0.423077
			2.58883	3.68773	0.681319	0.415751	2.01099
			3.57234	0.535256	3.32418	1.88278	0.409799
			3.96749	3.11401	3.66209	0.681319	0.569597
			3.90659	1.34936	1.48764	1.54808	0.431319
			3.58791	1.24542	0.720696	0.907967	0.682234
			5.75092	0.807692	1.38141	2.67811	1.06364
			4.66758	1.9446	1.9478	1.66026	0.862637
			3.88919	1.06227	2.51191	0.764652	0.515568
			2.46108	1.99176	1.10806	1.08242	0.725275
			2.16026	0.839286	3.11493	0.389652	0.906593
			2.57921	0.922161	5.4794	0.508242	1.26832
			11.1104	0.706502	1.34844	0.485806	0.531593
			3.31822	0.996795	4.53526	0.60119	0.861264
			10.609	1.93086	0.504579	1.61539	2.25916
			4.42308	1.45375	3.53251	1.51465	6.74359
			2.92628	1.02885	1.01053	1.22848	0.283883
			4.61035	1.30861	1.05357	1.82372	1.58104
			15.0302	0.280678	4.04579	0.416209	2.59066
			5.53388	1.25641	1.62317	1.61401	0.31456
			8.52152	1.50092	5.9652	1.85394	0.331502
			3.79533	2.1804	1.52473	0.673535	1.49588
			2.37592	0.345238	1.34707	1.29625	0.600733
			8.01145	0.992674	5.42995	0.258242	0.440476
			8.7065	2.10531	2.43132	0.666667	1.69048
			18.7871	0.772436	1.63965	0.927198	0.383242
			5.41163	3.43086	1.53938	1.27839	0.224359
			9.06136	1.37683	3.58196	0.462912	0.340659
			8.94322	0.589744	0.861264	0.409341	0.809524
			1.07738	1.15522	1.14148	1.15705	0.41804
			1.80082	0.494048	1.42857	0.361722	0.968864
			3.51465	1.66804	1.95101	1.13278	0.745879
			2.51511	1.08745	2.90202	0.672619	1.40843
			4.7381	0.499542	0.785256	0.815476	0.407509
			6.0348	1.17949	4.86493	0.954212	1.2294
			1.95833	2.41392	3.58837		1.86309
			8.45513	3.90568	2.83883	0.564103	1.37408
			7.72115	2.35302	0.759615	1.45559	1.08059
			2.9011	1.55678	5.42216	0.441392	0.283425
			9.12958	2.38599	2.27564	0.889194	0.629579
				0.451007	0.529762	0.554945	0.495421
				0.479853	1.15614	1.19872	1.06914
				2.54441	2.875	0.782051	0.443223
				1.50549		0.395147	0.727564
				2.58242	1.33379	1.0728	0.600733
				2.51465	2.03571	1.28159	0.519231
				0.442766	0.783883	0.345696	0.380037
				0.875916	3.95192	0.607143	0.442308
				0.644689	0.863553	0.44185	0.701923
				0.578297	2.63965	0.700092	2.44093
				2.81548	0.932692	0.730769	0.290293
				1.19139	1.12637	0.751374	0.598443
				2.34432	1.06685	0.644231	0.373169
				1.77015	12.5458	0.727564	2.40888
				1.6543	0.542125	0.611722	0.754579
					1.88645	0.812729	0.534341
					2.48672	1.03022	0.758242
					2.40293	1.16255	0.325092
					9.59936	0.615842	1.61035
					1.23489	1.43086	0.98489
					3.67308	1.11859	0.412546
					0.70696	0.701465	0.880037
					1.63233	11.1987	0.362179
					2.22115	2.65293
					1.31593	1.41621	1.09249
					1.23443	1.08333	0.526557
					0.637363	1.0293	0.953755
					7.73626	1.44414	0.268315
					0.483059	1.97436	0.831502
					1.09798	1.12363	1.78114
					4.15614	0.936355	1.6282
					0.652473	1.64148	0.615842
					0.574634		0.792582
					1.78022	0.368132	0.804945
					0.832875	1.57875	0.850275
					2.63919	1.55769	0.40293
					2.67628	1.29716	0.28663
					2.2706	1.18636	0.665751
					1.04167	0.658425	0.860806
					0.502289	3.87225	0.25641
					2.50229	0.613553	2.07738
					1.23352	1.12408	0.373169
					2.24222	0.437271	0.333791
					0.555861	0.593864	1.30815
					0.708333	0.499542	0.897894
					0.451465	0.503663	0.283425
					2.80723	1.24496	0.638736
						0.885989	1.62363
					3.75412	0.279304	0.818681
					0.78022	3.5696	1.33425
					3.46337	0.563187	0.274267
					6.18773	0.416667	1.50824
					1.32372	1.48397	0.849359
					2.74176	0.377289	0.815476
					1.76877	0.347527	2.01923
					3.34295	1.04853	0.380037
					2.30815	1.7848	0.638736
					2.08013	1.04808	0.317766
					4.35531	0.343407	2.42811
					3.11813	0.507784	0.437271
					2.53114	0.457875	0.678114
					1.24176	0.880952	0.440476
					0.830128	1.31868	0.477564
					0.788004	0.803114	0.679029
					0.478022	0.414835	1.11447
					2.25275	0.398809	1.57784
					3.39698	1.63507	0.826465
					2.97527	2.01694	0.826007
					7.0609	1.24908	0.891941
					4.49771	0.447802	0.919872
					2.59158	0.738553	1.12042
					5.14835	0.325092	0.625
					2.2532	3.77106	1.45284
					2.72665	0.912546	0.82967
					1.95284	0.654762	0.989469
					2.01603	1.95604	1.84112
					1.77152	3.337	0.644689
					0.490843	0.781136	0.942308
					3.81822	0.693223	0.645604
					3.8315	0.293498	0.56456
					3.11218	1.84203	3.6218
					0.538462	1.58059	2.2413
					1.09066	0.839744	0.459249
					2.93407	0.598443	1.07555
					0.518315	0.442766	1.23901
					0.275641	0.373169	0.465201
					3.37225	3.05311	0.414377
					1.25137	1.01328	1.04808
					1.80174	0.861264
					2.23947	0.788919	2.875
					2.5467	0.562729	2.32509
					2.45192	0.532051	1.61035
					0.730769	2.41255	0.654762
					5.82234	1.04258	3.83562
					2.2935	0.409799	0.928114
					5.18956	0.775641	0.652015
					2.81227	0.841117	0.451007
					4.22436	0.505037	0.619048
					1.08883		0.604854
					2.80495		2.17033
					4.48718		2.73901
					1.80311		0.350733
					2.53159		1.26465
					5.40568		1.32143
					0.548077		0.309066
					1.84753		1.10897
					0.641026		0.25
					1.2413		2.02335
					12.5856		0.442308
					5.04945		1.3283
					1.54625		3.16392
					0.557234		2.34478
					1.88645		1.66163
					2.56135		3.17354
					1.40385		0.613095
					3.75641		0.408883
					0.859432		1.21474
					18.0994		0.595696
							0.645604
					1.3054		0.519689
					0.559982		1.85073
					3.17216		0.69826
					1.19048		0.701923
					2.13507		1.24908
					0.509158		0.875916
					0.472985		1.04167
					1.87454		1.01007
					3.16804		1.63553
					1.74313		0.842491
					0.961081		0.535256
					2.18132		1.28114
					0.790293		1.57097
					0.64011		1.07097
					0.304487		0.705586
					0.679945		0.372253
					1.13919		0.836538
					1.70971		0.388278
					0.609432		0.693223
					1.29579		4.04808
					2.30449		1.35943
					1.67674		0.65293
					0.884615		0.923535
					0.559982		0.547161
					0.721154		0.339286
					0.41163		0.58196
					2.30907		0.485806
					1.80861		0.787546
					6.27152		1.75
					1.81319		3.23993
					0.556319		0.58837
					2.34524
					1.25183		0.408425
					2.20009		0.727564
					0.491758		1.58516
					1.22344		0.458333
					0.71337		0.630952
							1.69048
							0.404304
							0.484432
							0.521978
							0.546245
							0.866758
							0.36859
							0.679945
							1.77656
							0.391026
							2.12088
							1.16346
							0.576923
							1.29487
							2.16484
							0.338828
							1.4185
							0.619963
							0.371795
							0.578755
							0.721154
							0.941392
							0.393773
							0.467491
							0.353938
							1.19734
							0.510073
							1.3544
							0.547619
							0.815934
							1.01877
							0.400183
							0.967491
							1.63095
							0.451465
							0.399725
							0.347527
							0.749542
							0.42674
							1.80266
							0.594322
							1.4826
							1.29853
							0.599817
							1.7033
							0.348901
							0.974817
							0.561813
							0.754121
							1.16255
							0.524725
							0.288004
							1.05861
							0.97619
							0.876374
							2.21062
							3.68452
	465	527	631	646	786	729	844

## Sheet: Figure 1l
	EXP1
	neg	DMSO_veh	DMSO_TGFb	TAK_veh	TAK_TGFb	U0126_veh	U0126_TGFb	TAK+U_veh	TAK+U_TGFb	SB_veh	SB_TGFb
	0.59797	0.896447	2.29035	0.796954	2.13193	5.51675	1.42375	1.21726	0.638579	1.1066	0.837564
	0.585787	0.845685	4.66599	0.97665	1.01953	1.70254	1.85224	0.965482	0.587817	1.23655	1.83553
	0.436548	0.936041	3.16244	1.68223	1.17467	0.611167	0.762005	0.794924	0.762437	1.36345	0.759391
	0.630457	1.02741	3.96751	1.33198	0.641689	4.84264	1.48074	1.62843	0.564467	0.725888	2.29035
	0.693401	0.738071	3.81218	2.75736	1.03958	1.16751	2.19525	1.11777	0.624366	1.28325	1.48934
	0.674112	0.989848	1.46193	0.730965	1.07863	3.15025	1.02269	0.792893	0.972589	1.40406	1.41015
	0.646701	1.24061	0.747208	1.11574	2.65963	1.65482	1.29076	1.63046	0.796954	1.21117	1.17969
	0.639594	0.805076	8.45381	0.617259	1.07546	1.59797	0.929815	2.11371	0.659899	1.10863	1.25685
	0.675127	1.15939	1.71878	0.57665	1.22322	1.00609	1.05963	1.42538	0.651777	0.478173	0.652792
	0.517767	1.17665	1.36244	1.19188	1.27599	3.7066	2.03588	1.90558	0.564467	1.07208	1.66498
	0.632487	1.26497	1.78883	0.686294	3.70449	0.769543	1.73931	1.55431	0.601015	1.85076	3.87614
	0.610152	0.453807	0.77665	0.890355	2.33034	0.743147	1.82586	2.14518	0.747208	0.88731	0.688325
	0.603046	2.08122	2.76142	1.45381	1.86069	1.43046	0.956201	0.782741	0.530964	0.688325	1.40203
	0.581726	0.763452	2.09543	1.31878	1.32559	0.75533	1.09129	1.22843	0.490355	0.765482	1.43553
	0.561421	1.85381	1.43147	1.99289	1.83219	1.47411	1.48179	0.782741	0.669036	0.88731	1.79492
	0.659899	1.14518	3.94315	0.726904	1.20844	9.9198	0.643799	0.785787	0.559391	1.67614	1.61218
	0.633502	0.728934	1.067	0.653807	2.24802	2.29645	3.01003	1.34721	0.748223	2.57259	2.50457
	0.636548	1.61624	6.22132	1.35228	1.77942	0.579695	0.923483	2.02741	0.837564	1.47614	0.57665
	0.683249	0.8467	0.918782	2.14721	2.04538	0.872081	1.65488	1.19492	0.944162	2.32893	1.93604
	0.669036	0.780711	1.04772	1.05076	1.46069	2.04467	0.836939	0.861929	0.922843	0.824365	0.850761
	0.657868	1.6132	1.41624	0.876142	1.36253	1.05381	1.97889	2.29746	0.779695	1.22233	0.807107
	0.656853	0.834518	0.566497	1.94721	1.58311	2.93198	1.10079	1.80406	0.579695	1.27614	1.21523
	0.554315	0.643655	0.867005	1.02436	1.63483	0.972589	0.680739	3.67716	0.773604	0.708629	2.01929
	0.595939	0.963452	2.05178	0.769543	1.83113	1.09137	0.999472	1.84366	1.04975	0.713706	0.944162
	0.75533	1.25787	3.69645	0.77868	2.02005	0.792893	1.48813	1.55635	0.736041	1.43858	2.17767
	0.663959	0.692386	2.56751	1.0599	1.01741	1.35127	0.662797	1.14619	0.463959	1.41624	3.11675
	0.700508	0.927919	3.44975	2.21117	1.32454	1.53909	0.985752	1.47513	0.990863	4.21726	3.01624
	0.769543	1.02132	3.99492	0.786802	2.70079	2.81015	0.972032	1.2731	0.539086	0.843655	2.98883
	0.5533	1.933	4.24873	0.947208	1.88707	1.34112	2.34934	0.888325	0.535025	2.93706	3.15025
	0.764467	0.418274	0.850761	2.02538	0.958311	0.923858	1.3752	3.54213	0.686294	1.61726	0.880203
	0.605076	1.14619	2.15939	0.922843	1.50712	1.37665	1.619	0.781726	0.681218	2.2	2.48122
	0.613198	1.31371	2.59086	4.15127	1.45541	2.15025	0.918206	1.11878	0.594924	1.56751	2.39899
	0.567513	1.21117	0.833503	1.13909	2.08021	1.65076	1.61372	1.25381	0.638579	1.94721	2.41218
	0.585787	0.705584	0.815228	2.31878	1.86807	0.73401	0.795778	0.75736	0.505584	0.697462	2.34213
	0.526904	1.22132	4.17665	1.73604	5.69288	1.64975	1.07335	1.4467	0.603046	0.938071	0.895432
	0.51269	1.23858	1.02944	1.01421	3.38997	3.09543	1.28338	0.97665	1.00609	1.53909	1.18173
	0.714721	1.36447	1.1269	2.533	2.05488	0.620305	1.15356	1.16751	0.754315	1.50457	1.41421
	0.658883	1.55431	0.894416	0.919797	1.54406	0.704569	0.796834	1.24873	0.491371	1.68223	1.71878
	0.647716	1.10457	1.87716	1	1.28127	1.1269	0.705013	1.05381	2.08833	0.742132	1.01624
	0.610152	1.12386	7.81929	3.03858	1.48391	6.12487	1.14617	0.991878	0.709645	0.849746	2.18071
	0.742132	0.617259	1.99492	1.46091	1.29076	0.833503	1.74248	0.862944	4.29442	2.86497	1.99086
	0.729949	2.2	2.47513	0.904569	1.53034	1.00609	0.714512	0.713706	0.548223	0.695431	0.570558
	0.585787	0.811168	2.32589	1.25279	1.6781	0.875127	0.845383	0.920812	0.520812	1.68833	2.03046
	0.638579	1.19898	0.634518	0.893401	1.93879	0.71269	1.11451	0.718782	0.475127	1.04264	2.08528
	0.664975	0.788833	0.671066	0.956345	1.76676	0.872081	2.80739	0.55736	0.539086	1.35736	1.53706
	0.606091	0.93198	0.950254	1.24365	0.929815	0.958376	2.13509	5.37259	1.32589	1.63553	2.36041
	0.640609	1.93807	1.4731	1.01523	0.974143	2.19898	0.643799	1.04772	0.69137	1.06193	1.48223
	0.572589	0.612183	1.03249	0.768528	0.818997	0.673096	0.955145	0.501523	0.503553	0.938071	1.2467
	0.539086	1.21421	1.67919	1.33706	1.40475	1.29543	0.950924	1.00609	0.963452	1.18477	1.01218
	0.608122	0.457868	0.561421	1.57563	1.09024	1.18985	1.18734	0.854822	0.780711	1.06904	1.84772
	0.624366	2.36751	1.65482	1.89036	0.811609	1.72893	1.5219	0.885279	0.723858	0.796954	1.16244
	0.469035	1.39797	1.73909	1.57563	0.669129	1.18579	0.695515	0.986802	0.684264	0.892386	2.50254
	0.617259	1.15533	2.8802	2.05381	1.3161	1.85888	3.04274	0.998985	0.581726	0.756345	2.95533
	0.682234	0.661929	1.39492	2.1269	1.44591	0.628426	3.28865	0.837564	0.602031	1.54315	0.775635
	0.667005	1.64873	3.43553	1.04568	1.45435	1.58376	1.3467	1.26802	0.643655	0.861929	0.973604
	0.535025	0.685279	2.37157	1.47005	0.851715	0.639594	0.651187	2.38579	1.83452	1.23046	0.938071
	0.656853	0.920812	1.86498	4.20101	1.46596	1.00914	0.718734	1.17259	1.09645	0.920812	1.85178
	0.593909	1.47817	8.0132	2.5269	1.67282	1.87919	1.12823	2.933	1.67919	6.00406	3.85482
	0.499492	0.928934	8.83959	1.91371	1.04169	1.40305	0.794723	1.91168	0.652792	0.730965	1.81421
	0.655837	0.726904	4.09848	1.61827	1.0248	0.822335	2.19631	0.7533	5.02944	1.11574	0.759391
	0.744162	0.560406	6.33604	1.27107	2.68391	0.62335	1.69393	0.845685	0.808122	2.66599	3.17564
	0.572589	0.603046	4.81929	1.67411	1.11768	0.883249	2.21952	1.06599	0.679188	0.994924	1.53706
	0.541117	0.508629	6.48223	1.03959	0.816886	1.08325	3.49657	0.960406	0.596954	0.938071	0.992893
	0.717766	0.593909	7.62538	1.77665	1.32876	0.781726	1.32243	1.54822	2.75736	0.538071	1.56853
	0.556345	0.781726	3.13604	2.42132	0.743008	1.62843	0.600528	3.64467	2.13198	1.6467	4.79188
	0.595939	0.902538	6.29442	1.19898	3.75726	1.54619	2.10026	1.83959	0.647716	1.83756	0.7533
	0.6	0.543147	11.6305	1.24772	1.03641	1.45381	1.12295	1.27817	0.723858	1.0802	1.51168
	0.538071	0.694416	6.33096	1.03655	0.872823	0.766497	0.708179	0.649746	0.565482	0.563452	1.41015
	0.64467	0.870051	5.53807	1.27513	0.965699	1.80914	2.40739	0.551269	0.815228	1.5797	7.12081
	0.526904	0.480203	6.01421	0.813198	1.77203	1.40305	2.4781	1.81117	0.761421	1.06904	7.35533
	0.633502	0.766497	3.58071	1.6	1.27704	1.62944	0.88971	0.699492	0.697462	3.34619	2.73401
	0.71269	1.96244	1.18883	1.06904	1.12929	0.854822	1.37098	1.86294	0.715736	1.2	0.970558
	0.584772	1.06904	3.03249	1.04772	1.19472	0.618274	1.31187	1.02335	0.748223	0.681218	3.17259
	0.591878	0.51269	3.92589	1.08528	2.98786	1.87107	2.27757	1.47411	0.676142	0.867005	3.27513
	0.544162	1.36853	2.15431	1.34822	0.863325	0.970558	1.2686	1.73807	0.53401	1.67107	0.977665
	0.622335	1.07107	1.57868	1.20406	1.05646	0.803046	0.807388	1.17665	0.542132	1.42335	0.959391
	0.573604	0.66802	2.29746	2.35838	0.989974	0.80203	0.809499	1.16751	0.62132	2.92487	1.83655
	0.624366	0.493401	3.89239	2.17157	0.969921	0.747208	1.43641	0.618274	0.548223	1.20203	4.12995
	0.805076	0.892386	6.09442	1.55939	0.848549	0.825381	2.28707	1.23046	0.586802	1.43756	1.3198
	0.603046	1.27817	3.93198	2.15838	1.40369	0.813198	1.6496	0.857868	0.575635	0.852792	3.28528
	0.617259	0.631472	1.70457	1.16751	1.89024	0.699492	1.18839	0.75533	0.544162	1.45279	4.11675
	0.572589	1.20711	4.79289	1.26497	1.06702	0.582741	1.10501	1.22233	0.519797	1.00203	2.10964
	0.525888	0.374619	1.56244	1.40914	0.936148	1.69137	1.48602	1.32589	0.44264	1.57157	4.02335
	0.551269	0.542132	1.34518	1.51269	1.63694	0.942132	1.68338	0.738071	0.407107	4.35127	2.40203
	0.616244	0.591878	3.44061	1.20101	3.06385	0.698477	2.53404	0.945178	1.07208	4.7198	1.59086
	0.598985	0.650761	2.00203	4.07208	1.58945	0.749239	0.664908	3.02538	0.595939	0.808122	0.617259
	0.575635	1.90152	3.7665	2.59188	1.40369	0.782741	1.9219	0.998985	0.521827	1.34315	1.50457
	0.608122	1.32995	5.72081	0.724873	0.894987	0.707614	1.38681	0.988833	0.592893	1.05787	0.561421
	0.583756	1.05584	8.90254	0.899492	1.11979	0.638579	1.34776	0.95736	0.589848	0.80203	0.791878
	0.520812	1.03858	3.32183	2.1066	1.43325	4.94619	0.661741	0.713706	1.25482	1.22843	1.33096
	0.723858	1.10558	6.45381	1.19898	1.34459	1.32792	2.84749	1.24365	0.654822	1.00203	1.23553
	0.569543	0.982741	5.58071	1.7269	1.38997	0.662944	0.978364	0.630457	0.583756	0.681218	3.4863
	0.648731	0.678173	3.80812	2.29442	0.854881	0.7533	4.61108	6.51269	0.647716	3.73909	0.641624
	0.688325	0.672081	4.16447	0.871066	1.62111	1.01218	0.940369	1.1066	0.579695	1.47513	0.847716
	0.633502	0.541117	1.53604	0.759391	1.29288	0.580711	1.19472	2.62031	1.17665	2.20711	1.62031
	0.610152	0.725888	4.61827	1.65685	3.82164	2.91472	5.43641	0.774619	1.68426	0.876142	1.2132
	0.577665	0.714721	7.59391	1.41523	1.98311	0.612183	0.879156	1.04772	0.793909	0.690355	1.85584
	0.610152	0.673096	6.32487	1.66091	2.2058	2.68223	0.988918	0.894416	1.39188	1.66802	1.16142
	0.77665	0.5533	3.81015	1.26802	1.03641	1.09645	1.29921	0.658883	1.01015	2.61624	2.79899
	0.716751	0.761421	7.10761	1.33198	1.06385	1.08223	0.740897	2.48528	1.88629	1.1269	1.60609
	0.527919	0.686294	2.28426	2.34721	0.690237	0.659899	1.66227	0.768528	1.37563	0.502538	1.00101
	0.513706	0.629442	4.64061	2.69442	1.18839	0.77868	1.02375	0.88731	0.589848	2.26193	1.51168
	0.572589	0.958376	2.15127	0.479188	1.02797	2.00508	0.976253	0.951269	1.01929	1.40609	1.4599
	0.625381	0.613198	3.46396	0.89137	2.94776	1.60812	2.16464	1.02031	2.71066	2.42132	1.72081
	0.501523	1.61523	1.59899	0.882234	1.23166	1.24772	2.48021	1.64569	1.06294	0.806091	1.13909
	0.670051	1.467	0.699492	1.0731	1.07018	0.803046	0.822164	0.632487	1.68325	0.993909	1.44569
	0.535025	1.05482	0.95533	1.33401	1.20211	0.764467	0.681794	1.29949	0.924873	0.629442	1.39898
	0.575635	2.0731	1.83147	1.17563	3.82058	1.50152	0.976253	1.16548	2.29137	1.17868	1.66599
	0.481218	0.942132	3.33706	2.28528	1.54512	1.29746	1.51979	0.539086	1.0802	0.707614	1.78173
	0.548223	1.23249	0.956345	0.919797	1.22322	0.919797	0.991029	0.602031	0.625381	1.59391	1.21929
	0.588832	0.692386	1.36142	1.4	1.61689	1.00711	2.16359	6.41523	0.622335	1.73807	1.32183
	0.593909	0.515736	1.12284	0.826396	2.11187	0.935025	1.5219	0.628426	1.09645	0.915736	1.78579
	0.562437	0.719797	1.16142	1.44975	1.93245	0.937056	1.12718	2.23046	0.493401	0.728934	0.765482
	0.611167	1.03249	1.63756	2.33909	2.04644	0.989848	1.57045	0.604061	1.13401	0.756345	1.05787
	0.458883	1.23959	1.28731	1.34112	1.48707	0.703553	1.45963	0.918782	1.16447	1.07005	1.05584
	0.625381	0.863959	1.1198	1.52893	1.37309	1.05787	1.53879	0.77868	2.34721	1.05381	1.74416
	0.589848	1.24365	1.54924	1.3198	0.996306	1.26497	1.19578	0.818274	0.515736	0.630457	1.22233
	0.577665	0.772589	0.609137	1.8731	1.55356	2.03959	2.68074	1.10863	0.713706	1.8731	3.22843
	0.634518	1.06091	0.896447	0.66599	1.70871	0.739086	1.03536	1.23452	0.405076	0.820305	1.12487
	0.585787	1.68833	0.672081	0.482233	1.31398	1.46396	1.73615	1.54924	0.699492	1.02538	1.69137
	0.552284	0.674112	1.40508	1.43249	2.44644	2.17462	0.871768	0.648731	0.548223	0.853807	0.59797
	0.570558	1	0.940102	0.940102	0.988918	0.850761	0.74723	0.750254	5.27614	0.663959	0.677157
	0.558376	1.05178	0.86599	1.77665	1.13034	1.31574	0.691293	0.529949	1.16041	2.16345	1
	0.596954	1.11371	1.21421	0.683249	1.82586	2.50558	1.33087	0.53401	0.703553	1.1401	1.00914
	0.589848	0.869035	0.845685	1.43452	2.14248	1.53807	1.40686	0.609137	0.902538	1.36954	1.02132
	0.55533	0.690355	2.14721	5.10254	1.87546	1.71574	1.78364	1.29137	0.508629	1.59086	1.23959
	0.624366	0.869035	1.17766	1.85381	1.81953	1.38376	2.21425	0.836548	0.697462	1.13604	1.47107
	0.568528	1.0934	1.4802	0.696447	1.61267	0.996954	1.4628	0.498477	0.631472	1.25482	1.80203
	0.552284	1.14213	1.2	2.60609	1.79208	0.814213	1.85435	6.1797	1.08731	0.807107	1.44467
	0.690355	1.49543	1.4467	0.573604	1.6876	0.592893	1.7847	0.728934	0.570558	0.968528	0.781726
	0.62335	0.66802	1.21827	1.02335	1.83008	0.988833	0.648021	0.646701	0.659899	0.949239	1.12386
	0.619289	0.694416	1.53604	1.3868	3.29499	0.795939	2.59842	2.46904	0.941117	1.57056	0.837564
	0.602031	1.18173	1.25685	1.18376	1.95251	1.90863	2.2343	0.917767	1.0599	1.37157	0.574619
	0.568528	2.51167	1.92183	1.40914	2.19947	1.48325	2.58997	0.989848	1.11066	1.42437	1.39898
	0.661929	0.752284	0.751269	0.593909	1.92823	1.59289	2.01478	0.699492	2.1797	1.08426	0.837564
	0.577665	1.46294	1.01015	0.894416	0.963588	0.791878	1.25171	0.80203	0.685279	0.708629	3.14924
	0.64467	1.07716	0.904569	1.10761	1.12084	1.72487	1.90079	1.49848	0.603046	1.61421	3.38376
	0.662944	1.25787	0.679188	0.772589	2.33562	1.55939	1.88707	0.590863	1.49036	1.53503	1.37157
	0.69137	0.66599	0.928934	1.12589	0.732454	0.565482	6.30924	1.34213	1.44569	1.60914	0.667005
	0.641624	1.16345	1.73604	3.98883	1.07546	1.94315	2.2628	2.85178	1.33096	0.75736	1.21421
	0.622335	0.608122	2.03756	1.16244	1.04908	1.12284	0.798945	0.743147	0.71066	0.728934	1.30863
	0.627411	2.05584	1.38883	0.840609	1.27493	0.723858	2.74723	0.652792	2.16751	1.20305	1.8132
	0.646701	0.579695	1.75939	4.41523	0.791557	0.735025	4.98575	1.92487	0.700508	1.00914	2.533
	0.761421	0.685279	1.49645	0.930964	1.08496	1.54112	0.599472	0.549239	1.53706	1.11574	1.64975
	0.727919	1.09746	1.02436	1.30152	1.75937	0.834518	0.8781	0.499492	2.26904	1.2264	0.829442
	0.738071	1.51269	1.20101	0.938071	1.72032	0.701523	1.16728	1.14213	0.783756	0.810152	1.00203
	0.541117	0.680203	0.946193	0.867005	1.92612	1.63553	1.11346	6.96548	0.808122	0.908629	0.95736
	0.692386	0.716751	1.54416	2.47208	1.1029	0.940102	1.14301	1.18274	1.76853	1.08528	2.71168
	0.537056	0.82335	0.838579	0.730965	2.37889	0.922843	1.39842	1.22741	2.87005	8.5269	2.5066
	0.705584	1.14822	0.825381	1.50457	0.992084	1.30863	0.621636	1.27817	0.989848	1.43046	2.28325
	0.552284	0.820305	1.62741	1.88223	1.55251	0.767513	3.50607	0.985787	1.7797	1.13096	0.716751
	0.568528	0.705584	1.52081	0.947208	2.31557	0.768528	0.7219	2.10558	0.499492	0.661929	1.96041
	0.590863	1.70965	0.648731	1.31777	1.05858	0.873097	2.09604	0.91269	2.05888	0.996954	2.81218
	0.622335	2.62335	1.14112	1.60406	2.59208	0.652792	3.09974	0.86599	0.707614	1.11371	0.903553
	0.651777	0.747208	0.761421	0.740101	1.01636	2.70152	3.18206	1.41726	1.42335	1.59594	1.45685
	0.68934	1.17563	0.826396	1.4264	1.97678	1.25381	0.94248	0.816244	0.857868	1.16447	1.66396
	0.594924	1.54416	1.37056	0.95533	1.12612	0.583756	1.29076	8.95939	2.80102	1.44061	1.89645
	0.646701	0.640609	1.19086	1.13401	1.66966	1.2599	1.12612	0.852792	1.02031	0.787817	1.13909
	0.652792	1.65685	2.28223	1.81523	1.18839	0.738071	1.68971	0.713706	1.32183	0.848731	1.06904
	0.775635	0.598985	3.56142	1.14112	0.885488	0.51066	1.93667	2.36142	3.32589	0.99797	1.12284
	0.769543	1.55838	1.65279	1.77462	0.886544	1.31878	1.6285	1.0264	0.703553	0.727919	1.20305
	0.654822	1.06904	0.962437	0.744162	1.67916	0.535025	3.15778	1.85584	0.816244	0.843655	1.3533
	0.652792	1.01421	0.618274	1.17563	1.76042	0.692386	0.743008	1.64264	1.5066	1.11675	3.59188
	0.656853	0.631472	3.28528	1.74112	2.4781	1.32589	2.36306	0.93198	3.30051	1.55635	1.2203
	0.711675	1.14518	1.15838	0.869035	0.945646	0.708629	0.681794	0.639594	0.635533	1.06904	0.71269
	0.574619	6.10152	0.896447	1.6335	1.88813	0.770558	0.994195	1.13909	2.58071	0.785787	1.03046
	0.643655	0.850761	0.832487	1.32183	5.77731	0.692386	1.5314	0.706599	0.615228	1.27107	2.27107
	0.684264	0.677157	1.4	1.25076	1.48813	0.8	0.765172	2.47817	3.29543	0.759391	2.23046
	0.57665	2.24873	0.833503	1.88731	2.35673	0.932995	1.6285	0.585787	0.884264	1.89036	0.917767
	0.648731	0.849746	1.45178	1.14721	1.32559	1.87614	1.55145	1.04568	2.14721	0.632487	1.31167
	0.5533	2.95127	1.25787	0.899492	4.51187	4.78477	1.88918	1.24772	1.41523	1.90457	1.38071
	0.685279	0.93401	1.35838	1.31574	1.28443	0.703553	1.47863	0.540102	1.22944	0.682234	1.35634
	0.565482	1.23553	0.817259	1.55025	1.57784	0.8	0.511873	0.554315	0.66802	1.58782	1.95432
	0.669036	0.571574	3.43147	1.14518	1.69499	0.91269	1.58733	0.602031	2.35228	1.70152	1.54619
	0.511675	1.30964	0.680203	1.48325	1.61478	1.8335	2.4971	0.794924	2.26599	0.980711	0.611167
	0.519797	0.809137	0.786802	2.09949	1.05963	1.61421	0.956201	1.3736	1.36345	1.18477	0.89137
	0.614213	0.702538	1.62132	1.82335	2.25224	4.92284	1.32981	0.566497	1.72081	0.84264	5.86294
	0.719797	0.525888	0.895432	1.10863	3.84908	1.87208	1.34143	0.922843	1.16751	1.8132	1.34924
	0.586802	0.75533	1.15025	4.39391	2.71451	1.62944	2.08865	1.37462	1.20305	2.58985	2.6731
	0.729949	0.66599	1.0599	1.60203	1.51662	1.12284	0.927705	0.969543	0.873097	1.15634	2.43553
	0.479188	1.09543	0.602031	1.83756	1.79525	0.7533	0.860158	0.563452	3.1797	0.904569	0.940102
	0.561421	1.27614	0.816244	1.37157	1.13457	0.855838	2.35673	0.573604	3.50558	1.92995	0.740101
	0.616244	0.684264	1.67513	1.54416	1.20317	1.90965	1.03536	0.977665	1.04061	0.835533	0.88934
	0.780711	1.2	0.95736	1.08731	2.29763	1.267	0.930871	1.69543	1.40305	0.748223	1.62741
	0.561421	0.615228	3.23756	4.87411	3.13034	0.916751	1.44697	0.940102	1.09239	1.65685	1.76244
	0.564467	1.67919	1.7665	1.52893	2.25963	1.19594	2.50765	0.675127	0.858883	3.94822	0.82335
	0.628426	0.790863	0.626396	2.63553	1.29499	2.89848	1.8628	1.05076	1.93401	1.18782	1.86091
	0.545178	2.95228	1.17157	2.53807	2.54142	0.765482	3.70554	0.628426	1.03553	0.900508	1.08934
	0.589848	1.33807	0.879188	1.66193	2.25013	1.21421	4.90343	1.06091	0.535025	0.619289	1.067
	0.629442	0.765482	1.14822	3.23858	1.03219	1.02538	1.11029	1.92183	1.72487	1.70863	1.86802
	0.526904	0.729949	1.06802	0.709645	2.23958	0.834518	0.840105	0.93198	1.29239	1.67716	1.23046
	0.584772	2.01218	1.63452	0.906599	1.33615	1.0132	0.758839	0.657868	0.762437	2.14822	1.13401
	0.524873	0.940102	1.47817	2.0132	5.14512	0.911675	1.55989	0.991878	2	1.77767	1.95736
	0.611167	2.04162	0.924873	0.857868	2.51609	1.43959	1.7752	0.584772	1.18579	1.74315	1.2132
	0.551269	2.48934	0.951269	1.16954	1.78364	1.15533	0.879156	1.03756	0.871066	0.972589	1.39797
	0.640609	1.83553	0.693401	1.95635	3.13879	0.771574	1.44486	1.08934	1.74112	1.75736	3.95533
	0.637563	0.659899	0.684264	0.684264	1.17889	0.987817	1.01214	1.45685	1.39391	1.25685	0.746193
	0.561421	1.40711	0.898477	1.21929	1.48074	1.33096	0.700792	0.77868	0.674112	2.15533	1.61726
	0.71269	0.715736	1.16447	2.16548	1.46385	1.07817	1.3372	1.87208	1.09746	0.874112	0.787817
	0.594924	0.541117	0.518782	1.73198	2.03166	1.35939	0.898153	3.14416	2.58985	0.672081	0.82335
	0.584772	1.27513	1.50355	1.50457	4.63747	0.750254	2.07071	1.3533	0.815228	0.970558	1.68426
	0.511675	0.574619	1.03147	1.79492	1.9219	1.90457	2.08021	1.40711	1.59899	0.862944	2.95838
	0.718782	1.47817	1.10051	1.43046	6.68602	0.681218	5.34459	1.6934	2.11472	1.18579	1.41726
	0.610152	1.18985	1.95432	1.18579	4.45277	0.996954	1.45541	1.68325	1.1736	1.10355	1.25076
	0.590863	1.12893	1.84975	1.08934	4.61847	0.893401	0.631135	0.638579	1.78376	1.5401	1.05482
	0.629442	1.18782	1.71472	2.29137	1.89762	2.06193	1.60105	0.798985	2.92893	0.894416	1.45279
	0.638579	1.01015	0.51269	0.95533	1.16412	0.939086	1.53245	0.870051	2.90051	1.14822	0.798985
	0.598985	0.686294	1.03959	0.874112	1.44697	0.492386	2.3715	0.699492	1.40812	1.43147	0.698477
	0.561421	1.23249	0.816244	1.53604	3.78048	0.546193	0.720844	5.22132	0.806091	1.13096	1.43249
	0.696447	0.727919	1.38173	1.36142	0.982586	0.586802	2.31768	0.692386	1.3736	1.74112	1.41117
	0.562437	0.911675	0.741117	2.02538	1.85752	0.524873	1.62744	0.646701	1.2467	0.648731	1.4467
	0.624366	1.00406	1.15431	1.05787	1.25383	2.3868	0.955145	1.2264	1.4802	1.02436	0.582741
	0.648731	1.23452	0.822335	1.75533	3.98311	1.11878	0.688127	2.49442	0.872081	0.939086	1.20203
	0.624366	1.2	1.67411	0.939086	2.15831	1.35533	1.46491	1.1533	1.44975	1.39492	0.824365
	0.607107	0.99797	1.13706	0.86599	3.16834	0.745178	2.74301	1.85178	0.568528	1.467	0.738071
	0.617259	0.942132	1.49036	0.940102	2.39894	0.939086	0.712401	2.87208	1.4599	0.803046	1.37868
	0.777665	1.3401	3.07411	1.67513	2.70712	1.38071	1.27071	0.566497	1.89036	0.882234	1.06498
	0.673096	0.694416	0.815228	1.92386	0.886544	0.669036	2.09604	2.23655	1.66193	0.832487	1.66193
	0.808122	0.878173	1.10964	1.09949	5.30343	1.66193	0.768338	1.33502	1.13502	0.885279	1.07208
	0.727919	0.671066	1.07614	1.51066	2.39156	1.40203	1.36886	1.08832	0.828426	0.760406	1.41624
	0.833503	0.707614	0.97868	1.49848	2.87916	2.42233	0.773615	1.25787	0.596954	1.31472	2.23046
	0.717766	0.877157	3.03553	0.588832	1.75198	1.28325	0.866491	0.618274	0.628426	0.77868	1.07513
	0.538071	0.742132	1.41726	0.928934	3.64011	1.43553	2.75462	0.528934	1.52386	1.0335	3.81218
	0.552284	1.1269	4.12081	0.794924	2.07282	1.17563	1.86702	0.961421	0.547208	1.80812	1.00914
	0.715736	0.752284	1.58376	1.20406	3.24222	1.0132	1.44169	1.067	0.825381	1.12792	0.971574
	0.581726	1.06396	0.620305	1.30051	3.09024	5.8934	0.986807	0.86802	0.913706	0.923858	3.67208
	0.742132	0.748223	1.23452	0.903553	1.44274	1.4	1.29076	0.793909	0.643655	1.26091	2.21929
	0.77868	0.927919	0.945178	1.80102	5.77203	0.738071	0.740897	0.786802	0.952284	0.667005	1.31371
	0.641624	0.545178	1.01015	1.83553	1.83852	1.16954	1.20633	1.35939	1.03553	1.88426	1.07919
	0.75736	1.08122	0.855838	0.637563	0.832718	1.6335	1.67388	5.08223	1.47005	1.72995	1.43655
	0.701523	0.567513	0.953299	1.40914	3.6	0.941117	1.22639	1.3868	1.6599	1.85381	1.0599
	0.702538	1.09949	1.25482	0.812183	4.2438	0.790863	1.52612	1.18883	1.9665	1.05178	1.07919
	0.779695	2.45076	1.05482	2.48223	1.65277	1.25482	0.759894	1.8264	2.08731	0.659899	0.815228
	0.625381	0.650761	0.99797	1.00305	2.23325	1.33096	0.94248	1.38883	2.59188	1.15127	1.17766
	0.640609	0.983756	0.797969	3.34213	1.16623	1.29645	1.16939	0.786802	0.568528	1.32589	1.00406
	0.604061	1.18274	0.854822	1.78579	0.986807	0.905584	2.58047	0.681218	2.7198	0.794924	1.66599
	0.879188	1.13401	0.907614	1.12995		1.56548	3.40475	0.792893	1.60203	1.79188	0.679188
	0.718782	0.548223	0.795939	1.06396		0.890355	2.49499	1.06802	0.786802	2.34112	1.12284
	0.806091	0.781726	2.15939	0.737056		1.8264	1.00158	5.37868	0.850761	1.2203	1.63756
	0.66802	0.646701	1.78376	1.68426		2.8335	0.745119	1.08832	0.612183	0.851777	1.0802
	0.752284	0.834518	2.22234	2.46396		2.1198	1.06491	1.29239	0.620305	0.857868	1.53096
	0.749239	1.01726	6.5066	3.17462		1.48122	1.87757	0.993909	1.9066	1.75228	0.51269
	0.640609	2.40609	7.6	0.888325		1.9665	1.01108	1.05381	3.14213	0.784772	1.0264
	0.595939	0.938071	0.849746	1.45178		1.5269	0.646966	0.795939	3.36142	0.784772	1.65279
	0.661929	0.59797	1.61015	0.863959		0.660914	0.938259	1.96751	0.679188	1.50863	0.790863
	0.840609	2.06396	1.77462	0.824365		0.770558	0.688127	1.10254	1.25787	4.07716	0.64467
	0.674112	1.96041	9.99391	1.9665		4.00101	1.25488	0.929949	1.26904	0.795939	2.32893
	0.601015	2.13097	2.99391	1.95838		0.988833	4.18259	1.44467	1.72487	0.536041	1.4203
	0.670051	0.806091	6.40305	1.31675		0.663959	1.66966	0.885279	1.66904	1.45279	1.50254
	0.620305	1.37665	6.3269	1.4467		0.813198	2.56887	0.763452	0.614213	1.64873	0.974619
	0.657868	0.656853	1.16751	0.843655		0.738071	1.89129	0.721827	0.69137	1.59695	1.20508
	0.660914	0.73401	1.21624	1.59188		2.12487	1.47019	0.825381	0.672081	0.862944	0.592893
	0.573604	0.676142	1.66193	1.36142		0.781726	2.84327	0.915736	0.650761	1.10355	1.46802
	0.694416	1.34619	8.85076	1.43553		0.64467	1.4058	0.541117	0.513706	0.747208	1.80102
	0.641624	3.75635	8.23858	1.61218		0.633502	2.16148	1.48528	2.15533	5.0599	1.21827
	0.631472	1.73503	0.979695	1.69848		0.685279	0.902375	2.19188	1.53096	1.05482	1.533
	0.57868	3.41015	4.31878	1.32081		0.886294	2.0095	0.958376	1.01421	0.950254	1.10152
	0.640609	1.11878	3.98376	1.62437		2.54822	1.19683	1.90355	1.52792	1.85584	1.14924
	0.610152	3.32081	3.467	1.25178		0.977665	1.3657	0.965482	0.695431	2.11472	2.05888
	0.682234	0.985787	0.708629	1.27208		0.950254	3.82586	0.653807	0.719797	1.07817	1.52284
	0.695431	1.78376	0.861929	1.51269		0.962437	1.48496	2.08629	1.50558	1.78173	1.23147
	0.721827	1.3665	3.48426	2.48731		1.10152	1.40264	0.650761	0.929949	1.18985	1.54112
	0.62335	0.95736	1.14518	1.12284		0.728934	0.809499	1.94822	1.12386	1.09949	2.05787
	0.575635	2.07208	3.5797	1.46193		0.848731	1.33826	0.716751	0.588832	0.904569	3.70051
	0.522843	0.954315	1.20203	0.635533		2.43959	0.821108	0.886294	0.669036	0.858883	1.06193
	0.532995	1.00203	2.01827	2.02436		1.12081	1.97256	0.935025	1.19797	0.989848	1.46396
	0.632487	0.807107	1.73096	0.965482		1.5269	0.978364	0.713706	0.958376	2.68122	1.18883
	0.6	1.85279	3.71574	4.21218		1.34112	0.759894	1.14112	3.34213	0.705584	1.43249
	0.650761	1.54518	3.75228	0.995939		0.634518	6.2438	3.63756	0.801015	0.787817	1.8
	0.523858	1.2132	7.3736	2.57056		0.673096	1.37309	0.783756	1.6	0.95736	0.714721
	0.686294	1.47513	1.34213	2.52995		1.07107	1.49129	0.625381	3.0934	1.47208	0.962437
	0.561421	1.56447	1.95127	1.75127		1.75228	1.26755	1.08629	1.15939	1.26091	1.68122
	0.566497	0.717766	1.16345	1.21726		0.984772	1.53984	0.761421	0.544162	1.25685	0.935025
	0.641624	0.88934	0.64264	1.78071		4.36142	2.30607	1.5665	1.23858	1.08223	0.822335
	0.674112	1.00508	0.618274	0.685279		0.614213	1.42902	1.49949	0.703553	1.64467	1.25279
	0.696447	0.745178	5.0934	1.46193		1.76345	1.75198	0.730965	1.50355	1.10964	1.73909
	0.523858	0.806091	2.6934	1.88528		0.685279	2.20158	0.609137	0.618274	0.977665	1.78579
	0.713706	0.629442	1.40101	0.702538		0.694416	1.65699	1.17157	1.73807	0.682234	1.93198
	0.55736	1.1533	0.779695	1.16548		1.01218	1.93245	0.763452	1.92792	0.99797	1.66904
	0.845685	1.02538	1.31167	1.50152		4.00305	2.14354	1.40812	2.92183	0.909645	0.99797
	0.825381	0.971574	0.992893	2.86091		1.63452	1.79947	0.971574	0.614213	1.09239	2.80203
	0.563452	1.12487	0.695431	1.10051		1.08528	1.77942	0.64467	0.658883	3.53401	1.35533
	0.720812	0.998985	1.56853	1.45584		0.727919	1.05541	1.83147	0.496447	0.718782	2.37969
	0.635533	0.716751	1.40609	0.963452		1.11371	0.660686	2.10761	2.95533	0.920812	1.57767
	0.8	1.67919	1.01523	1.72792		0.975634	1.38575	0.773604	2.80406	1.83046	1.65279
	0.5533	1.09035	0.643655	1.38274		0.761421	0.944591	2.40508	0.958376	1.21726	1.63655
	0.765482	1	0.845685	2.6132		1.67513	0.745119	1.15838	1.3269	1.47208	0.8
	0.815228	1.57563	0.994924	1.56447		0.956345	1.4438	2.20203	1.16345	0.985787	1.38173
	0.690355	2.52487	0.972589	1.44975		0.911675	1.3467	0.735025	0.560406	1.24772	0.894416
	0.730965	1.76548	1.00711	2.39797		0.897462	0.92876	0.801015	2.01015	1.20406	2.52081
	0.673096	0.956345	1.57462	1.92386		1.29746	2.20686	0.93401	0.633502	0.698477	0.883249
	0.697462	3.19289	1.29848	2.11371		2.61218	1.81108	1.2335	3.80914	1.14518	2.80203
	0.571574	1.02741	0.852792	0.861929		0.728934	1.4058	0.660914	0.803046	0.784772	2.31371
	0.877157	1.27716	3.33096	1.03046		1.04873	1.29815	1.46599	0.556345	0.721827	1.04975
	0.750254	1.15533	1.00914	1.33096		0.892386	1.51451	0.774619	0.589848	0.709645	1.43655
	0.73401	0.932995	2.36853	2.24162		0.899492	0.673351	2.53401	0.968528	0.841624
	0.62335	1.14518	0.906599	1.09543		0.718782	1.47335	1.38579	1.91269	0.743147
	0.62132	1.77462	2.97259	4.99289		0.855838	1.78259	0.903553	1.52386	1.29645
	0.792893	0.95736	2.02132	2.65076		1.35431	0.586807	0.574619	0.591878	1.09239
	0.720812	1.99797	1.10152	1.19695		1.8467	1.83852	0.782741	1.54213	2.58173
	0.785787	1.24772	2.31675	1.43858		1.68833	1.33509	0.962437	0.793909	0.930964
	0.676142	2.11777	0.899492	1.66193		0.920812	0.935092	0.876142	2.65584	0.617259
	0.706599	2.62031	1.23756	0.82132		1.07005	1.52612	1.7797	0.617259	0.797969
	0.818274	0.651777	1.7533	1.16041		1.04467	0.697625	0.841624	2.08934	0.698477
	0.751269	1.11777	0.880203	3.44569		1.20914	0.862269	1.25787	0.925888	0.698477
	0.735025	0.7533	1.02031	1.36954		1.14315	2.79894	0.581726	3.01015	0.926903
	0.57868	0.843655	1.0731	0.903553		1.91472	1.98945	0.953299	1.02335	1.09239
	0.711675	2.74822	0.853807	2.55736		0.905584	0.757784	0.696447	0.707614	0.874112
	0.64264	1.20711	1.88122	2.24873		0.80203	1.36992	1.02843	1.8132	0.637563
	0.651777	0.828426	3.67919	0.747208		0.814213	2.22164	0.900508	1.38477	0.681218
	0.702538	1.1868	1.33198	3.01421		2.11066	1.12401	0.507614	0.711675	1.067
	0.66802	0.877157	1.13502	0.646701		0.84264	1.18734	0.651777	1.75228	0.792893
	0.798985	0.673096	1.20508	1.1198		0.973604	1.78892	1.21726	1.71269	1.22741
	0.765482	0.917767	1.87614			0.942132	1.87124	0.678173	2.11066	1.13604
	0.658883	0.780711	1.35838			0.825381	1.2095	0.66802	0.667005	0.586802
	0.614213	1.18883	1.067			2.47919	4.36412	9.02944	0.658883	0.516751
	0.678173	0.64467	1.23046			0.586802	2.27546	1.13909	2.52386	1.08528
	0.774619	1.21624	1.58376			1.62437	0.683905	0.781726	0.496447	1.12081
	0.73401	1.58579	0.810152			0.785787	1.46069	0.727919	0.627411	1
	0.709645	1.10254	1.39391			2.56751	0.770449	2.60914	0.382741	0.907614
	0.640609	0.86599	1.64569			1.08832	0.909763	1.28934	3.89137	1.38782
	0.584772	1.3066	0.613198			0.908629	2.25224	0.66802	0.845685	0.880203
	0.746193	1.69645	1.22741			0.659899	0.59314	1.53401	0.550254	0.853807
	0.569543	0.548223	0.792893			0.902538	1.57573	3.56954	0.695431	1.34112
	0.631472	1.12487	0.460914			1.25787	0.772559	2.62132	5.01929	1.07513
	0.645685	1.04772	1.95025			1.23858	0.984697	0.693401	5.32995	1.48629
	0.638579	1.56853	1.65685			1.28122	1.48707	0.771574	1.3665	0.986802
	0.46599	1.2934	1.48934			3.3736	0.982586	2.82436	1.0132	1.32081
	0.452792	0.909645	0.763452			1.2	0.805277	1.49543	0.741117	1.2203
	0.406091	0.740101	1.15736			0.994924	3.12718	0.661929	5.66294	0.663959
	0.566497	1.41015	1.14721			0.637563	0.660686	0.985787	4.05381	1.07919
	0.564467	1.02132	0.874112			1.45381	2.39683	0.624366	1.97259	0.612183
	0.677157	4.2	2.28731			4.79086	2.9657	1.29543	4.44772	0.740101
	0.515736	0.779695	2.01624			0.864975	1.63272	0.711675	5.48223	0.707614
	0.606091	1.55431	1.40203			0.730965	1.54512	0.768528	1.15025	0.760406
	0.705584	1.48832	1.99594			3.31371	1.4248	4.57665	3.19086	0.609137
	0.560406	1.23858	1.15838			0.827411	0.612137	0.627411	1.48832	5.71371
	0.544162	1.67817	0.972589			1.83147	2.13087	1.2802	2.14924	0.751269
	0.539086	1.07513	2.61624			0.949239	0.794723	0.606091	1.05381	0.612183
	0.6	2.65279	0.782741			4.92183	1.71609	0.635533	1.33096	0.62132
	0.542132	1.06396	2.21421			1.14721	1.181	0.727919	1.49239	0.68934
	0.66802	2.10761	1.27005			0.69137	1.8628	1.06396	5.32386	1.32081
	0.656853	0.819289	1.31878			1.46091	2.30818	0.549239	1.84975	0.789848
	0.625381	0.68934	0.64467			1.45584	0.833773	1.16142	0.690355	0.980711
	0.499492	0.903553	0.921827			1.11269	1.43325	0.992893	0.987817	0.86599
	0.595939	0.739086	0.678173			1.28122	0.991029	2.21421	0.699492	0.591878
	0.659899	3.06498	1.60508			1.18071	1.07863	0.765482	3.23655	0.895432
	0.470051	0.562437	2.13097			1.66802	2.86966	0.589848	1.1868	0.543147
	0.611167	1.15533	1.06091			1.09645	1.80792	0.97665	0.726904	0.925888
	0.662944	0.497462	0.863959			4.42437	1.82902	0.911675	0.803046	0.565482
	0.609137	1.16447	1.7066			1.43452	1.25277	1.40305	2.39492	0.949239
	0.637563	0.761421	1.6467			1.21421	1.42902	0.777665	1.41929	0.989848
	0.543147	0.979695	0.795939			1.15634	1.74354	1.95533	5.56548	0.781726
	0.629442	0.833503	1.55228			2.60508	1.99789	1.07107	1.01117	1.0599
	0.547208	1.74721	1.2132			1.62843	1.20528	2.85482	1.0264	1.63147
	0.629442	1.49645	0.688325			0.813198	1.10607	1.21015	1.17259	1.32284
	0.633502	1.59594	1.60406			0.571574	1.3562		1.56142	1.08325
	0.579695	0.660914	0.960406			0.902538	2.45383		0.684264	0.726904
	0.675127	1.65482	1.66091			1.51675	1.6876		0.907614	0.772589
	0.589848	0.71269	1.35939			1.55533	1.27388		2.5736	0.548223
	0.53198	0.902538	1.85482			0.650761	0.92876		1.75939	1.27817
	0.479188	0.747208	1.52792			0.822335			0.563452	2.51269
	0.53401	1.24873	1.59391			0.750254			5.95634	1.21726
	0.658883	0.805076	0.652792			0.896447			1.04264	1.22132
	0.69137	0.696447	1.16041			0.571574			0.633502	1.22132
	0.629442	0.62132	1.09645			1.01929			1.06904	0.526904
	0.503553	0.95533	2.18985						0.88934	1.17157
	0.584772	1.70761	0.737056						1.17462	0.674112
	0.648731	0.902538	0.897462						2.82843	1.21726
	0.594924	1.13299	1.26599						0.477157	0.615228
	0.59797	0.754315	2.97665						5.10558	0.622335
	0.583756		2.1198						0.55533	0.720812
	0.558376		1.24772						2.89645
	0.585787		0.838579
	0.585787		2.19695
	0.582741		0.598985
	0.592893		1.17868
	0.491371
	0.631472
	0.6
	0.682234
	0.48934
	0.429442
	0.645685
	0.618274
	0.673096
	0.552284
	0.610152
	0.68934
	0.579695
	0.595939
	0.529949
	0.604061
	0.624366
	0.605076
	0.434518
	0.497462
	0.622335
	0.585787
	0.586802
	0.598985
	0.695431
	0.636548
	0.756345
	0.626396
	0.55736
	0.636548
	0.603046
	0.592893
	0.586802
	0.692386
	0.648731
	0.673096
	0.612183
	0.650761
	0.664975
	0.625381
	0.794924
	0.641624
	0.659899
	0.682234
	1.70051
	0.615228
	0.569543
	0.624366
	0.581726
	0.780711
	0.582741
	0.562437
	0.854822
	0.575635
	0.652792
	0.588832
	0.711675
	0.650761
	0.71066
	0.678173
	0.638579
	0.719797
	0.679188
	0.544162
	0.659899
	0.649746
	0.749239
	0.626396
	0.694416
	0.525888
	0.55736
	0.559391
	0.496447
	0.628426
	0.680203
	0.676142
	0.661929
	0.670051
	0.650761
	0.711675
	0.650761
	0.548223
	EXP2
	0.630861	1.00938	4.41176	2.25746	1.03495	0.486786	0.702472	1.75703	0.693947	0.887468	1.64962
	0.553282	0.849105	10.2822	3.09804	1.24893	0.650469	1.36402	1.75362	0.651321	1.03495	0.598465
	0.545609	0.865303	4.9156	0.792839	0.747656	0.756181	0.508099	0.961637	1.10742	0.635976	0.660699
	0.467178	0.99318	1.00767	1.13981	1.18414	1.06138	0.740835	0.824382	0.653879	0.822677	1.10486
	0.514919	1.00682	2.73572	1.55414	1.45098	0.433078	1.75703	1.41091	0.719523	1.50043	3.31884
	0.544757	1.06905	4.07673	1.61125	1.43649	0.479113	1.27195	0.846547	0.73572	0.755328	1.10145
	0.588235	1.14749	4.23359	1.47229	1.00938	1.63683	1.83461	1.1867	0.894288	0.58994	0.497869
	0.56607	1.36658	2.62745	1.78176	0.817562	0.862745	1.45439	1.12873	0.754476	1.00767	0.70844
	0.637681	1.08696	3.00256	1.43563	0.8815	3.31628	0.877238	0.755328	0.699915	1.59335	2.7613
	0.42029	0.821824	3.88235	1.7127	4.6786	0.665814	1.19267	1.5763	0.953112	0.496164	2.3734
	0.585678	2.1347	3.38789	9.59761	1.3069	0.849105	1.36914	0.783461	0.803069	0.699062	1.76812
	0.620631	1.08099	0.966752	1.66155	1.3896	1.21142	1.18159	0.763001	1.10827	0.611253	3.48167
	0.535379	1.16112	5.10827	0.666667	1.02216	0.686275	0.668372	0.856777	0.60358	0.71185	1.03069
	0.607843	1.22677	8.93521	0.957374	1.94714	0.776641	0.763001	1.1543	0.624893	0.983802	1.00171
	0.605286	1.60188	5.84229	0.805627	1.03666	0.57289	0.606991	0.85763	1.26513	1.16198	1.35891
	0.578005	0.713555	4.90111	2.34697	1.43819	0.473998	1.289	0.678602	0.838875	1.48679	1.58142
	0.643649	1.01194	7.84229	2.22762	1.13555	0.544757	1.19949	0.820119	0.508099	1.12447	1.26684
	0.650469	1.85678	5.9139	2.27195	1.56096	0.557545	1.18244	2.53282	0.709292	0.901108	2.29156
	0.658994	1.17647	6.57971	1.98124	1.70162	0.905371	2.62404	3.02131	0.943734	0.623188	1.17391
	0.625746	1.79369	6.97016	2.38704	1.75874	0.994885	0.621483	0.820119	0.673487	1.5925	3.23444
	0.54902	0.648764	3.50043	3.21569	1.48252	0.900256	1.00085	5.42199	0.712703	1.00426	0.768116
	0.618926	1.39301	4.02472	0.952259	1.12191	1.61211	1.28218	4.28389	1.16368	1.34953	0.86104
	0.60358	0.720375	6.9821	2.15345	0.526854	0.901108	0.889173	0.557545	1.21654	0.713555	1.06394
	0.590793	2.20375	5.87212	0.769821	1.18159	0.693947	1.47144	1.60699	0.780051	0.72208	1.57801
	0.597613	1.76044	0.809037	2.78346	0.567775	0.627451	1.09292	4.57118	0.946292	1.27707	1.04689
	0.640239	0.791134	3.71697	1.21569	0.510656	0.913044	1.18159	0.780051	0.807332	0.780904	0.863598
	0.580563	0.676897	0.72549	2.44075	0.770674	1.29412	1.49787	1.60699	0.706735	1.01279	1.19352
	0.501279	1.34953	2.45865	2.97101	0.689685	0.556692	0.584825	4.59761	0.971867	0.729753	1.02984
	0.560955	0.861893	3.42541	2.11253	1.08951	0.666667	1.08014	0.875533	0.962489	0.507246	0.514919
	0.597613	0.567775	5.34697	4.51577	2.1867	1.24467	1.01194	1.68542	0.987212	0.622336	0.800512
	0.601023	0.682864	10.7425	1.95908	7.12106	2.81415	1.08099	0.822677	0.750213	0.479113	1.09378
	0.510656	0.706735	3.23359	3.90111	5.64791	1.65473	0.791986	1.10401	0.737425	0.905371	2.49616
	0.639386	1.01705	7.39471	1.75277	2.01961	0.70503	0.865303	1.03751	0.802216	1.6948	0.736573
	0.548167	0.650469	1.53964	0.618926	2.27195	0.71867	1.37596	2.38534	0.601023	1.19864	2.12447
	0.371696	0.699915	2.37084	3.09037	0.797954	0.803069	0.845695	1.1006	0.685422	1.51321	0.653879
	0.578858	0.879795	0.878943	1.10486	1.07673	0.58994	1.49361	0.523444	0.73913	1.05627	1.70588
	0.626598	1.20034	1.48934	1.85081	3.42626	0.73572	1.09037	1.13214	0.68457	1.51151	2.54817
	0.512362	1.31287	1.58227	1.27792	0.933504	0.618926	0.669224	0.757886	1.02728	1.88917	2.3376
	0.658142	1.12106	3.94885	1.73146	1.10912	0.494459	0.855925	2.52089	0.639386	0.635976	1.66496
	0.510656	0.87468	3.61211	1.17391	1.24638	0.998295	0.771526	0.60358	0.900256	0.606991	0.880648
	0.541347	1.12276	3.73742	1.00256	0.490196	0.990622	0.930094	1.31799	1.08099	1.69736	1.06223
	0.663257	1.3896	10.9667	2.27707	2.9139	0.845695	1.03325	1.86616	0.804774	0.469736	1.6624
	0.59335	1.05541	2.1705	1.23359	0.912191	0.364024	1.39727	1.32566	0.897698	1.17988	0.924979
	0.56948	1.70673	6.53453	1.58397	7.21313	0.806479	1.31543	0.947997	0.946292	0.733163	1.21142
	0.602728	0.676897	2.77153	2.29838	1.42796	0.640239	1.00852	1.02302	0.571185	0.85763	2.43478
	0.474851	0.652174	10.318	1.28218	1.05712	0.756181	1.05712	2.48679	0.502984	0.70844	1.00341
	0.614663	1.78261	6.38534	2.09037	5.33248	1.10145	0.751918	1.93009	0.584825	1.58568	0.782609
	0.581415	0.429667	1.93009	0.901961	1.03325	2.61722	0.424552	1.46292	0.537937	0.479966	2.05712
	0.496164	0.713555	6.98721	1.00852	1.36914	2.09037	0.398124	1.71867	0.548167	0.828645	1.95311
	0.544757	0.8474	5.08184	3.42029	1.85763	0.584825	0.916454	1.29156	0.707587	1.7792	0.950554
	0.599318	0.766411	8.69906	2.23956	1.82182	1.05968	0.745951	1.1364	0.841432	0.549872	2.1347
	0.525149	0.846547	6.85166	1.72805	2.75789	0.714407	0.899403	1.17306	0.733163	1.72378	0.533674
	0.55584	1.70844	5.19011	5.05541	1.86956	1.81756	0.759591	1.6266	0.673487	0.778346	2.28986
	0.542199	2.12447	3.5763	2.11083	1.30435	1.237	0.981245	0.903666	0.865303	1.81671	1.03922
	0.617221	1.27025	4.67008	0.975277	4.48423	1.23359	0.774084	2.12703	1.08184	0.841432	0.845695
	0.517477	1.7289	3.26854	1.58738	0.655584	3.47826	0.661552	2.98466	0.607843	0.86104	0.700767
	0.592498	1.58738	6.42967	1.36658	1.03154	0.605286	1.01449	4.57204	1.1185	1.00085	1.41518
	0.502131	1.14407	7.16794	0.893436	0.894288	0.932651	0.7289	5.8457	0.475703	1.25917	1.14834
	0.548167	1.20034	6.10401	2.94288	2.54902	0.994032	1.06053	1.36914	0.549872	1.59847	0.862745
	0.599318	1.04092	3.5942	0.884058	2.40409	0.653026	0.628304	3.40239	0.638534	0.599318	1.06991
	0.497869	0.992327	7.38704	2.0324	0.982097	0.744246	0.852515	6.34271	0.931799	1.19182	0.673487
	0.589088	0.843137	2.21313	2.34442	2.71952	1.62404	0.863598	2.25064	0.657289	2.16965	2.19011
	0.611253	0.893436	5.19182	1.00938	4.32822	0.767263	0.549872	5.19608	0.658142	1.27877	3.34101
	0.664962	1.20034	4.9676	1.11679	1.16368	0.786019	0.418585	6.00852	1.02216	1.12702	1.13981
	0.537937	0.661552	9.49531	0.954817	1.21824	1.00171	0.98636	1.53794	0.726343	0.813299	0.526854
	0.509804	0.873828	4.94885	1.64024	0.676044	1.06991	0.449275	5.53282	0.901108	1.09463	0.904518
	0.494459	0.926684	2.2549	0.929241	0.793691	1.63342	1.09974	5.73402	0.936061	1.24382	0.721228
	0.534527	0.493606	4.24041	2.68798	0.650469	0.55243	1.06735	5.77238	0.647059	1.04774	1.64962
	0.628304	0.643649	9.30776	1.26428	1.76641	1.2728	0.492754	5.36573	0.71185	0.540494	0.649616
	0.5763	0.636829	10.6939	0.648764	0.644501	1.96249	0.55243	5.49105	0.890026	1.5081	0.604433
	0.564365	0.865303	4.64962	1.00341	1.10145	0.887468	0.745098	3.23529	0.73231	1.57033	0.934356
	0.504689	0.907076	5.80904	1.25149	0.60358	1.05456	0.827792	5.35294	0.751066	0.866155	1.48934
	0.549872	1.10486	5.80818	1.78772	0.673487	0.965899	0.643649	4.56607	0.662404	0.646206	1.60273
	0.527707	2.41773	2.13214	1.40153	0.707587	1.70162	0.838875	5.29923	0.617221	0.868713	1.52856
	0.520034	1.12702	9.80222	0.526854	0.773231	3.47656	0.526854	0.84399	0.800512	1.67008	2.21995
	0.511509	1.7792	10.5558	1.94203	1.20716	0.638534	1.21739	4.98892	0.452685	1.20119	0.716113
	0.515772	1.1347	5.68201	3.58141	2.6769	0.940324	0.439045	1.99744	1.00256	0.789429	0.472293
	0.584825	1.60443	12.3717	3.70759	0.623188	0.521739	0.745098	5.51407	0.581415	0.720375	0.793691
	0.556692	0.859335	3.13726	1.36829	0.758738	0.657289	0.817562	4.6445	0.55243	2.92327	2.82268
	0.560102	1.64535	2.29497	1.23359	1.0162	1.17647	1.42199	1.75448	0.838022	0.779199	1.25064
	0.58312	0.543052	2.82097	1.42199	2.44672	0.855072	1.02302	4.45183	0.988917	0.875533	0.699915
	0.512362	1.16283	8.28645	0.940324	2.32822	0.887468	0.628304	1.43563	0.809037	19.3691	1.60955
	0.566922	2.25234	4.763	2.02472	0.863598	0.948849	0.949702	1.75192	0.754476	0.875533	0.757886
	0.630008	0.686275	5.10742	1.25831	0.778346	4.38107	1.01108	0.882353	0.780051	0.658994	0.70503
	0.57289	0.86445	7.75959	0.513214	0.475703	1.09378	0.771526	4.02131	0.913044	0.955669	1.41603
	0.472293	1.05286	4.77408	1.72293	0.909633	0.98977	0.653026	1.90793	0.926684	1.5243	1.7272
	0.528559	0.97954	6.14834	1.22933	0.761296	2.09974	0.599318	2.91219	0.520887	0.606991	4.50554
	0.519182	0.71867	2.69224	1.83461	1.66581	0.606991	0.657289	2.4578	0.548167	1.06053	1.75959
	0.551577	1.76641	8.11679	0.973572	0.740835	0.919864	0.5763	1.00256	0.464621	1.67178	1.42541
	0.636829	0.882353	3.57289	1.97187	1.53794	0.69139	0.855925	0.923274	0.463768	0.690537	0.998295
	0.653879	0.549872	5.83461	0.896846	0.998295	0.681159	0.862745	1.6445	0.598465	1.12617	0.978687
	0.531969	1.04689	2.04689	0.663257	0.657289	0.662404	0.902813	1.13981	0.567775	1.60358	1.65985
	0.695652	2.37255	8.87979	3.19352	0.740835	2.96249	0.803922	1.83376	0.624893	1.39642	2.98892
	0.515772	0.598465	7.15601	1.29071	0.685422	0.820119	0.820119	0.629156	1.04263	0.890878	0.971015
	0.520034	0.810742	5.91219	1.16624	11.3785	1.14834	0.812447	1.11168	1.23785	0.976982	1.37937
	0.56948	0.55243	5.51066	2.90026	0.98636	0.839727	1.07502	1.6786	0.522592	0.814152	0.779199
	0.55584	0.526002	4.25235	1.66155	0.664109	0.483376	1.20631	2.63086	0.672634	0.678602	1.17562
	0.468883	2.44416	4.41006	5.26854	1.09633	0.515772	0.536232	1.71015	0.56266	0.598465	0.693947
	0.537937	0.682012	8.27792	1.61211	0.685422	0.700767	0.69821	1.26172	0.739983	0.597613	1.14663
	0.565217	2.39812	7.34868	2.33248	4.92583	0.865303	0.975277	1.20375	1.10486	0.571185	1.32992
	0.547315	0.600171	10.3904	1.91816	1.14322	2.05882	0.590793	4.80051	0.439898	0.637681	0.86786
	0.477408	0.712703	6.92839	1.2046	0.872123	0.536232	0.730605	1.34697	1.1185	0.631714	0.632566
	0.508951	0.634271	10.52	1.42626	0.970162	1.19864	0.719523	1.26172	0.553282	0.618926	0.729753
	0.596761	0.820119	13.272	1.26172	1.29582	0.805627	0.848252	3.42626	1.59335	0.712703	2.46633
	0.531117	0.601876	9.63086	0.8815	1.23615	0.410912	1.39983	1.99318	0.647059	1.48849	1.2029
	0.635976	0.913044	5.84655	2.1543	1.26258	0.567775	1.25661	1.48934	0.982097	1.05115	1.63683
	0.505541	1.98636	10.4927	1.46121	1.38363	1.71185	1.02557	1.88662	0.869565	0.478261	1.08866
	0.924979	1.46206	2.44331	6.03666	0.784314	1.75703	1.79881	1.03154	1.02728	0.86445	1.18414
	0.53879	1.54817	10.8474	1.04518	2.31287	0.990622	1.10571	1.13129	0.706735	0.757033	0.778346
	0.591645	1.29327	4.97016	1.92242	0.613811	0.757886	0.707587	1.14834	0.706735	0.659847	1.85081
	0.545609	1.3376	5.1023	1.71526	0.456095	1.48679	1.10571	1.75959	0.682012	1.41858	2.00853
	0.612958	0.566922	3.95141	1.79881	5.33419	0.643649	0.969309	5.1023	0.682012	0.492754	1.41773
	0.486786	1.28645	11.0043	3.16453	1.80818	0.834612	0.536232	2.7272	0.736573	1.31031	1.09037
	0.534527	0.712703	13.0878	2.15942	2.0503	0.786019	1.77664	1.51662	0.511509	0.699915	1.44928
	0.595908	0.791986	3.44331	1.93095	0.886616	0.409207	1.20631	2.87042	0.533674	1.09974	1.27963
	0.56266	1.1347	10.1654	4.18244	2.93862	0.716113	0.936914	1.52174	0.830349	0.653879	0.849105
	0.601876	1.22165	1.57289	2.13981	1.51151	0.42711	0.85763	1.03581	0.56266	1.17903	1.94629
	0.56607	1.16795	8.99147	2.54476	0.97954	0.727195	1.06735	1.38704	0.595908	1.07502	1.31884
	0.508099	1.99148	4.20972	4.16454	0.622336	0.550725	0.659847	1.92754	0.551577	1.09463	1.79199
	0.545609	1.11253	11.8713	1.54987	1.82353	0.907928	1.67349	2.78431	0.984655	0.821824	1.10742
	0.599318	1.75192	9.29668	2.30946	0.556692	0.714407	1.79795	1.57886	0.745951	0.907076	1.38789
	0.498721	0.943734	9.9318	3.95823	0.379369	1.46803	1.44331	1.50639	0.508951	0.827792	1.08951
	0.610401	1.16965	2.53112	3.44331	1.96249	1.23188	0.886616	0.964194	0.584825	0.917306	1.3717
	0.554987	0.806479	4.58824	3.39471	2.12362	1.98551	0.848252	1.04689	0.498721	0.952259	3.052
	0.557545	0.862745	4.77494	2.21569	2.94118	1.06309	0.773231	3.14834	0.607843	1.08951	2.3734
	0.488491	1.30264	5.22506	2.01705	1.63939	1.35209	1.40239	0.839727	0.523444	0.469736	0.771526
	0.633419	1.1202	4.83291	1.71611	0.946292	0.526854	0.890026	2.09548	0.537937	1.64024	1.8636
	0.514066	0.473998	9.73998	1.85422	1.37852	0.483376	0.676044	4.60102	0.560955	0.878943	1.00938
	0.543052	0.739983	11.4876	0.978687	1.10486	1.12276	1.26258	3.68628	1.16283	1.53112	1.23529
	0.624041	0.642796	6.63427	2.80563	1.85507	1.32396	2.57545	1.9156	0.597613	0.947144	0.570333
	0.565217	0.747656	13.8474	1.20887	0.773231	0.574595	1.25405	2.07587	0.524297	1.06394	1.50639
	0.589088	0.479966	5.42711	1.18414	0.950554	0.730605	0.957374	5.86275	0.981245	1.21654	2.75021
	0.506394	2.2029	12.162	2.40239	0.866155	0.693947	0.85422	1.3052	0.57971	0.883205	2.90708
	0.483376	1.27963	13.2737	3.68713	1.6786	0.5763	1.37255	7.16539	1.13129	0.782609	0.860187
	0.539642	1.15772	5.38704	3.38704	0.974425	0.572037	1.62063	2.43478	1.12532	0.680307	0.625746
	0.475703	1.23188	8.58823	2.13555	6.22933	2.11509	0.827792	0.777494	0.468031	1.28559	1.4902
	0.570333	0.465473	1.12958	1.34271	2.02557	0.965047	0.966752	1.83802	0.807332	1.2728	1.16198
	0.554987	1.50725	7.0162	2.04348	0.670929	0.464621	0.54902	4.4757	0.810742	0.615516	0.964194
	0.581415	0.615516	3.1006	6.16539	2.1185	0.547315	0.448423	5.72208	1.14919	0.682864	1.8491
	0.57971	1.12617	6.41262	2.36402	1.15857	4.68286	0.762148	1.42199	0.706735	0.965899	2.74766
	0.564365	1.41262	5.76812	2.17647	0.848252	0.737425	1.24467	1.11935	1.04774	0.82694	1.35038
	0.543052	0.479966	5.93009	1.02899	0.70503	3.41091	0.705882	1.87042	0.546462	0.780904	1.45013
	0.497869	0.578005	9.48934	1.52515	1.63768	2.38704	1.21995	1.15857	1.1006	0.815857	5.23444
	0.60358	0.688832	4.22165	1.75448	2.19608	0.73572	1.98806	4.86445	0.947144	0.647911	0.743393
	0.609548	1	7.00511	1.53794	1.34186	5.57801	0.674339	0.803069	0.602728	0.660699	1.13044
	0.631714	0.8474	11.8858	2.47741	2.61211	0.479966	1.48167	1.58142	1.00938	0.674339	1.11083
	0.528559	0.849957	7.31458	10.8218	5.41603	0.572037	0.470588	10.9113	0.661552	0.82694	0.581415
	0.605286	0.581415	0.534527	1.30861	2.87042	0.4578	0.626598	0.584825	0.742541	0.625746	3.43222
	0.563512	0.83376	3.12958	0.988917	1.81074	0.629156	0.886616	1.54902	0.845695	0.950554	2.08099
	0.641091	0.783461	6.51321	12.445	0.41006	0.752771	0.521739	1.46121	1.19949	0.606138	1.00682
	0.571185	1.12617	3.00938	2.98636	4.51918	0.582268	0.770674	0.87809	0.87127	0.641091	1.27451
	0.57971	1.40665	6.91645	1.66922	0.816709	0.666667	0.885763	1.42455	0.918159	1.3717	2.71185
	0.548167	0.689685	6.68628	0.797101	7.67008	0.58994	1.19182	2.53708	0.774084	1.38448	1.3734
	0.693095	1.03751	5.93606	0.71526	1.11424	1.14578	0.563512	1.289	0.825234	1.00171	1.60955
	0.590793	0.87809	3.43137	1.17477	2.66752	1.13214	0.804774	0.784314	1.20887	0.744246	2.58653
	0.530264	0.722933	6.62489	1.21824	0.770674	0.720375	0.615516	0.928389	0.945439	0.943734	1.45865
	0.640239	0.53879	8.71015	0.872975	1.01108	1.06138	1.26258	0.786871	1.0324	1.08269	1.63257
	0.496164	1.1867	11.0401	1.57204	6.06905	0.617221	0.662404	2.83461	0.745098	0.968457	0.491049
	0.524297	1.28218	1.44075	1.98892	3.52174	0.688832	1.1364	3.11594	0.791134	1.29071	1.17562
	0.551577	1.54902	9.27962	4.98295	1.07928	0.902813	0.902813	1.17903	0.766411	1.04774	1.27963
	0.550725	2.69395	8.23956	2.56095	2.26258	0.479113	1.22421	0.942882	1.54049	0.658994	0.933504
	0.531117	1.63939	6.49702	0.843137	1.21483	1.05627	0.55925	1.57204	0.978687	1.10145	0.977835
	0.531969	0.700767	6.31799	3.57715	2.84228	0.524297	0.560955	0.84058	1.94373	0.85763	1.15601
	0.489344	1.36829	4.14578	0.780051	9.73828	0.673487	1.06053	0.809037	1.27792	1.02046	3.69821
	0.536232	0.747656	1.26854	2.57204	0.693947	1.33078	0.815004	6.48167	2.02813	0.901108	2.10486
	0.501279	1.17477	11.491	6.22762	0.527707	0.485081	0.808184	2.42541	0.676897	0.765558	1.12532
	0.529412	1.13811	5.6624	0.890026	5.73231	0.543052	0.581415	1.35379	0.647911	0.786019	0.755328
	0.574595	1.12617	3.22847	0.85763	1.8133	0.772378	0.771526	0.862745	2.1867	0.853367	0.784314
	0.526854	1.07928	4.75362	2.06394	0.57971	0.625746	0.687979	0.890878	1.66922	0.906223	1.19608
	0.462916	0.842285	7.92498	4.41517	0.649616	0.769821	0.528559	1.0341	0.652174	1.41603	1.69139
	0.545609	1.02387	4.22592	1.87298	11.9301	0.584825	0.935209	0.760443	0.905371	0.845695	1.11594
	0.553282	1.15601	6.24126	0.73572	0.806479	0.60358	1.56522	1.04007	1.84143	1.04348	1.44246
	0.515772	0.587383	0.779199	0.860187	0.534527	0.656436	0.637681	1.16198	4.18414	1.10145	0.591645
	0.509804	1.97357	2.35294	7.85678	1.07758	0.942882	1.45098	1.28559	0.577153	0.570333	1.02216
	0.535379	0.41688	8.16539	1.61466	0.487638	1.0665	0.70162	1.22421	1.91645	1.60443	1.53794
	0.583973	1.17135	4.29667	2.50725	6.58738	0.757033	1.28815	0.965047	0.598465	0.55584	2.62489
	0.554987	0.594203	2.9821	4.07246	3.00341	0.570333	1.65729	1.56522	1.45183	0.756181	0.919011
	0.515772	0.548167	3.6948	7.89685	1.66581	0.487638	0.71526	0.976982	1.1705	1.15772	0.895141
	0.527707	1.05882	2.33248	1.83888	1.14152	0.628304	1.13384	0.770674	0.740835	0.665814	2.01108
	0.491049	0.807332	3.75021	2.73742	0.496164	0.886616	0.658994	1.21142	0.762148	0.918159	0.505541
	0.471441	0.936914	0.699062	1.29156	1.58653	0.60358	1.78602	0.647911	0.633419	2.01961	1.84399
	0.532822	0.71526	12.0682	1.06138	2.25405	0.382779	1.19437	0.893436	0.537084	0.574595	0.827792
	0.537084	0.855925	0.936061	1.12447	4.92498	0.710145	0.537937	1.00597	0.765558	1.49275	0.884058
	0.513214	0.656436	5.79795	2.14578	1.10571	0.713555	1.92668	1.60017	1.02387	0.681159	0.478261
	0.556692	0.657289	2.70674	2.29156	1.92072	0.405797	0.43052	0.797101	1.10742	0.745951	0.879795
	0.570333	1.09889	3.23956	5.66496	0.667519	0.750213	1.51407	1.90452	0.606138	0.959079	0.853367
	0.514919	1.31969	4.77494	1.55669	1.76897	0.401535	1.2711	1.81245	0.753623	1.5601	1.6445
	0.554987	1.3035	5.1688	1.46462	1.289	0.578005	1.2873	1.23956	0.689685	1.12106	0.913044
	0.485934	1.72975	9.93265	3.02302	0.897698	0.647911	1.15772	1.93009	0.693095	0.906223	1.29241
	0.57971	0.608696	5.89599	1.92413	2.32992	0.474851	1.24893	0.822677	0.823529	0.794544	2.35379
	0.607843	1.1185	6.289	0.478261	0.7289	0.496164	1.14322	1.948	0.620631	1.25917	1.83291
	0.634271	1.81074	11.3248	1.25917	0.866155	0.620631	0.751066	0.828645	1.10742	1.14663	0.633419
	0.574595	0.635976	8.48679	0.794544	0.745098	0.722933	0.649616	1.81927	0.635124	0.564365	1.28815
	0.627451	0.785166	6.93009	1.87638	4.00426	0.679454	0.638534	1.10145	3.48849	1.22421	0.669224
	0.504689	1.07246	2.12276	2.75618	1.05541	0.503836	2.29582	2.05968	0.677749	1.09463	5.03836
	0.605286	1.14322	0.772378	0.542199	1.64706	0.936061	0.925831	3.50213	0.614663	0.543905	1.41091
	0.705882	0.791134	5.60699	0.72208	1.09719	0.930094	0.772378	1.21569	8.53708	1.02302	2.10997
	0.558397	0.659847	3.05712	3.23018	0.920716	0.809037	2.58909	0.636829	0.822677	0.838022	1.18841
	0.526854	1.81415	7.89599	1.38107	0.788576	0.534527	0.73231	0.824382	0.507246	1.03922	1.28815
	0.621483	3.47656	4.92839	1.18073	0.664109	0.456948	0.961637	1.63683	1.06735	0.98636	0.451833
	0.610401	0.817562	7.73572	1.5243	1.84314	0.509804	0.664109	2.09378	0.493606	1.19437	1.70162
	0.640239	3.29753	4.41773	2.34868	1.41944	0.482523	0.794544	0.618926	0.544757	0.617221	1.2728
	0.618073	0.802216	0.681159	1.03836	1.0665	0.821824	0.940324	1.71441	0.635976	0.359761	2.49531
	0.560955	0.689685	3.70247	3.52003	0.491049	0.59335	0.815857	2.37766	0.554987	0.55584	0.809037
	0.558397	0.757033	11.734	3.25405	0.775789	0.774084	0.895993	8.96846	0.495311	1.34015	1.47059
	0.594203	1.23274	3.79113	1.20972	1.56437	0.7289	0.664962	1.89003	0.656436	0.826087	1.87212
	0.56948	0.967604	7.58312	1.53112	1.11594	0.743393	0.803069	3.35038	0.739983	1.17818	0.914748
	0.596761	1.04348	2.92583	2.29497	1.65217	1.26343	0.931799	0.853367	0.730605	1.15345	1.2387
	0.587383	1.14578	5.85848	1.80392	1.49616	0.930946	0.567775	1.66837	0.752771	1.16454	1.94288
	0.672634	0.932651	7.02813	3.59847	1.35465	0.934356	0.72208	2.01364	0.790281	0.635976	1.48849
	0.514066	1.18244	5.01023	1.44928	0.707587	1.61125	0.704177	1.16624	0.644501	0.595055	1.10145
	0.596761	0.759591	2.60188	2.99489	0.806479	0.491901	1.50469	0.590793	0.521739	1.08951	0.921569
	0.602728	1.14407	1.84314	2.07246	1.66496	0.663257	0.41347	1.31373	1.19949	0.903666	0.57971
	0.697357	2.05627	4.09974	2.38363	0.910486	0.846547	0.558397	0.841432	1.12702	0.932651	0.930094
	0.60358	0.779199	5	1.37084	0.995737	0.422847	0.853367	8.51918	0.716113	1.29412	1.34271
	0.493606	0.522592	7.16027	2.50725	1.13129	0.867008	1.52344	1.20375	1.04604	0.994885	1.26172
	0.588235	1.40495	4.62745	0.85763	1.19608	0.551577	0.602728	0.868713	0.598465	0.658142	1.63427
	0.526002	1.07673	2.34783	0.766411	0.814152	0.617221	0.873828	1.22762	1.22762	0.610401	2.01876
	0.519182	1.19267	2.89344	1.45865	1.35806	0.59335	0.746803	1.18414	0.981245	1.41603	1.22336
	0.433078	0.995737	6.02899	0.629156	1.8491	0.470588	0.610401	2.32907	0.817562	0.822677	1.4416
	0.674339	0.901961	6.5763	1.7792	1.71185	0.797101	0.633419	0.750213	0.605286	0.898551	0.922421
	0.584825	2.75021	5.7971	4.19011	1.24893	0.668372	0.823529	0.959932	0.879795	0.533674	0.836317
	0.529412	1.47741	3.5584	1.42967	0.793691	0.674339	0.901108	1.05371	1.09889	0.887468	1.26002
	0.44075	0.439898	3.34697	2.09719	0.787724	0.534527	0.907928	1.86786	0.853367	0.826087	1.09207
	0.625746	0.97954	1.52771	1.20887	1.57033	0.499574	1.05541	0.855072	0.835465	0.56266	0.834612
	0.537937	2.26343	7.83717	0.750213	2.90963	0.415175	1.07076	0.992327	0.915601	0.846547	1.31714
	0.53879	0.988065	3.95055	1.26513	1.3717	0.882353	0.963342	7.36402	0.615516	0.950554	1.68713
	0.548167	1.25917	11.0222	1.8977	1.58056	0.650469	1.07502	0.530264	0.498721	1.00511	0.775789
	0.573743	1.02984	3.50554	2.48764	2.45268	1.15175	1.16709	1.1688	1.68542	1.29582	1.26684
	0.675192	1.62489	9.90367	1.81415	1.02387	0.632566	0.645354	1.59505	0.635124	0.602728	0.687127
	0.513214	0.573743	3.42114	0.97954	2.0665	0.411765	1.07076	1.12532	0.608696	0.58312	2.22847
	0.462916	0.958227	3.18414	1.68457	0.695652	0.630861	0.485081	0.827792	0.601023	0.890878	1.05115
	0.518329	0.546462	6.27963	2.81756	1.3214	0.565217	0.901108	1.44075	0.648764	1.0665	0.819267
	0.591645	0.693947	3.13043	1.32396	4.02899	0.632566	0.884058	3.05797	0.728048	0.502984	1.35891
		1.80136	5.77408	1.48593	2.81245	0.967604	1.20119	0.938619	1.06394	0.618073	0.922421
		1.54135	4.22336	2.70929	1.60188	0.702472	1.46462	2.22336	0.487638	1.11935	1.31884
		1.01876	1.26513	1.90026	4.09889	0.557545	0.786019	1.07502	0.648764	0.551577	0.758738
		1.32225	1.09207	0.712703	0.98977	0.687127	0.868713	0.8815	0.653026	0.946292	0.706735
		0.719523	3.4757	1.75277	1.27707	0.60358	1.8133	0.763853	0.686275	0.939471	0.855072
		1.11509	4.8457	1.24979	1.56437	0.502984	0.461211	0.998295	1.289	0.765558	1.88065
		0.717817	3.68372	1.28474	2.02046	0.480818	1.2029	0.846547	0.757886	1.31373	1.04945
		1.64535	2.21483	1.44331	0.849957	0.693947	0.965047	0.488491	0.624041	0.978687	0.676044
		0.995737	4.86786	3.64706	2.89088	0.859335	0.829497	1.17562	1.6965		0.571185
		0.812447	5.16454	0.904518	1.61978	0.530264	0.44757	1.26598	0.570333		1.78517
		1.49957	4.01279	0.893436	1.44757	0.648764	1.02899	1.42199	0.959932		0.628304
		1.02899	1.97101	1.7127	2.57545	1.02216	0.904518	5.80136	2.25405		1.13555
		1.13896	3.82012	2.87809	0.424552	0.508951	0.631714	1.07161	0.528559		1.78687
		2.27536	7.59079	2.61552	2.29582	0.661552	0.56607	0.445865	0.527707		1.43734
		0.654732	5.22592	0.84399	0.626598	0.508099	1.02131	0.531969	1.52771		1.56607
		0.514066	3.17732	1.66581	3.07076	0.458653	1.22421	1.41944	0.923274		0.816709
		1.16454	2.52174	0.756181	0.823529	0.518329	0.69821	0.849105	0.740835		1.15601
		1.16965	2.47997	3.95311	1.17988	0.771526	1.02643	2.19949	0.669224		1.526
		1.31884	5.70929	3.37425	1.93521	0.496164	0.68457	1.73316	0.594203		1.00597
		0.976982	4.73572	1.33163	0.855072	0.517477	1.04604	3.25831	0.939471		1.50554
		0.740835	1.61381	0.99659	1.72293	0.539642	1.12362	2.74595	0.545609		1.77835
		1.49105	1.19352	1.78517	1.57289	0.72549	0.875533	1.63683	1.94118		1.03751
		0.716965	3.5763	1.02728	1.84228	0.781756	2.51748	1.8994	0.7289		2.17562
		0.828645	4.14067	2.34356	1.50725	0.659847	0.68457	1.0844	0.620631		1.50895
		0.812447	3.35891	0.872975	1.47315	1.12788	0.490196	0.601023	1.12788		0.561807
		1.06905	4.66411	4.08269	2.43222	0.57289	0.541347	0.949702	0.959932		1.55584
		1.1202	1.2029		0.870418	0.943734	0.930946	0.797101	0.919011		1.26087
		0.497016	1.6948		0.776641	0.604433	0.656436	1.19608	1.17903		0.664962
		0.682012	1.43393		0.565217	0.496164	1.26428	7.7127	0.635124
		1.07332	2.02728		0.855925	1.65644	0.86786	1.13896	4.84058
		1.78858	4.20972		1.24467	0.662404	1.43223	0.845695	1.91304
		0.753623	1.75703		3.8474	0.878943	0.585678	1.13981	4.52174
		1.14578	1.97528		1.91219	0.468031	1.5243	2.21824	0.911338
		0.558397	1.65644		1.58909	0.932651	0.910486	0.695652	0.609548
		2.11594	1.28048		1.00852	0.636829	4.63171	0.551577	0.744246
		4.08525	4.51662		1.22762	0.751066	0.975277	2.75703	0.626598
		3.62916	6.28474		1.31287	1.06053	0.574595	0.895993	0.717817
		1.95055	5.71867		0.868713	0.999147	0.558397	0.932651	4.44672
		0.899403	1.00085		1.58482	0.392157	0.712703	1.79881	0.500426
		1.58227	5.39301		2.53282	0.572037		1.12873	0.710145
		0.451833	3.32566		1.1364	1.02899		0.924126	1.15516
		1.38022	0.991475		1.50469	1.01364		0.561807	0.481671
		0.509804	1.67519		1.4399	0.537084		6.9676	0.902813
		3.68713	1.3572		2.21483	0.462063		0.523444	0.513214
		1.1202	1.48082		1.43563	0.587383		1.22421	0.714407
		1.2046	2.28815		2.99744	0.714407		1.51492	0.999147
		0.541347	1.04092		1.71867	0.511509		0.799659	0.716965
		0.601023	1.42967		2.08184	0.537084		1.34612	1.44928
		1.57459	3.16198		1.3052	0.595055		3.10742	2.21569
		0.897698	1.51236		2.10997	0.651321		8.30264	0.894288
		0.879795	5.41859		0.784314	0.502984		1.10486	0.482523
		0.455243	3.13129		4.39386	0.58653		0.829497	1.29156
		0.858483	1.09378		1.6769	0.485934		2.12362	0.722933
		0.556692	2.75277		1.61466	0.491049		0.994032	0.566922
		0.687979	3.2208		0.695652	0.872975		0.814152	0.584825
		1.3376	5.90026		1.37937	0.70162		0.746803	0.859335
		1.8295	5.35124		0.588235	0.59335		0.966752	1.0324
		1.63853	4.26854		1.31202	0.746803		0.848252	0.543905
		1.82438	2.14493		1.49787	0.411765		0.479113	0.583973
		1.32566	2.74339		1.80989	0.660699		1.14663	0.666667
		0.556692	1.17903		1.26513	0.836317		2.27962	1.04945
		0.699915	3.01961		1.53197	0.618926		1.30861	1.04348
		1.08866	1.64024		2.04177	0.520034		1.00767	0.557545
		0.747656	4.01108		0.8474	1.3555		0.551577	1.69139
		0.885763	2.7468		1.92498	0.616368		0.486786	1.07076
		1.07502	1.8798		1.85763	0.479113		1.31287	0.796249
		1.17818	3.97101		1.40921	0.470588		3.8977	1.7613
		1.13384	1.85678		2.68798	0.546462			0.642796
		0.70162	6.30435		1.92924	0.71185			0.632566
		1.35209	2.05286		1.72549	0.528559			3.6104
		0.924126	2.81159		1.07076	0.73231			0.614663
		0.5763	2.46718		1.7127	0.483376			0.606991
		1.93095	1.47485		0.954817	0.836317			0.721228
		1.57204	1.34868		4.8653	0.654732			0.537084
		0.703325	1.43563		0.596761	0.563512			0.570333
		0.959079	1.32225		1.3035	0.640239			1.83546
		0.635976	2.185		0.527707	0.984655			0.741688
		0.85422	1.53964		1.00852	0.867008			0.545609
		1.09037	4.76897		1.36914	0.724638			1.10997
		0.773231	1.81245		1.20205	0.731458			0.868713
		1.10656	3.79369		1.31714	0.580563			0.884911
		0.953112	3.62575		2.6445	0.625746			0.614663
		1.60784	3.68713		0.914748	0.72549			4.474
		0.6948	2.59761		1.67263	0.514919			3.19437
		1.1509	3.61722		1.36743	0.498721			0.950554
		1.36999	1.4058		2.35635	0.378517			1.76726
		0.745951	6.24723		0.974425	0.467178			4.62745
		0.693947	0.955669		3.73316	0.567775			0.85081
		3.15089	4.65644		0.969309	0.503836			0.612106
		0.508099	0.73572		1.02899	0.446718			0.58994
		0.855925	3.31032		2.29497	0.876385			0.770674
		0.774084	1.61381		4.14493	0.68457			0.693947
		3.99659	3.68713		1.58909				0.830349
		1.15601	1.55754		1.79881				0.568627
		1.58568	2.03325		1.18841				2.08355
		0.599318	1.51748		1.5584				0.705882
		0.804774	1.99744		0.664962				0.553282
		0.56607	1.13725		1.28474				1.04604
		0.612958	2.53367		1.16539				0.543052
		1.24382	1.46462		0.793691				0.898551
		0.682864	1.83546		1.45524				0.916454
		0.885763	1.65473		1.10997				0.846547
		0.797954	1.05456		1.34527				1.87127
		0.97954	2.7451		0.700767				1.90708
		0.620631	0.943734		0.818414				1.37852
			1.00597		0.491901				0.86786
			2.58738		1.14407				0.519182
			1.71782		0.667519				0.554135
			2.07587		0.835465				0.973572
			4.09974		0.856777				0.895993
			1.39812		0.656436				0.575448
			2.01364		0.821824				1.02984
			1.6769		2.21057				0.971015
			2.05456		1.00597				0.72208
			4.39557		1.15601				0.680307
			7.24638		0.762148				1.68116
			3.07587		1.05797				0.776641
			2.85763		1.65303				0.653879
			4.47741		0.610401				1.61637
			4.23274		1.21483				0.601876
			1.85337		0.744246				0.890026
			1.45609		1.1364				0.796249
			1.4578		0.743393				0.565217
			2.59847		1.3572				0.551577
			4.18841		1.4416
			1.21313		1.24808
			3.66411		0.483376
			2.53794		0.554135
			1.57545		0.901961
			1.80733		4.06991
			3.23188		0.764706
			2.31032		0.514066
			0.913044		1.15942
			5.26258
			1.10401
			3.44416
			3.0844
			1.69565
			1.96334
			2.48849
			3.26599
			2.59505
			1.31799
			1.56948
			1.7809
			2.9983
			1.41688
			4.41603
			2.04945
	EXP3
	0.680739	1.42691	5.04697	1.11451	7.21055	1.04591	3.89024	4.71873	1.11768	1.18945	1.61583
	0.596306	1.61372	2.20897	2.56148	2.68285	0.480211	1.43008	2.44749	1.02375	1.67071	1.62111
	0.733509	0.538259	3.46174	2.75989	2.80739	0.959367	2.73879	1.93562	1.70132	1.19472	1.56623
	0.664908	0.611082	1.53773	1.03113	3.54512	0.615304	1.56728	0.946702	0.976253	1.56834	1.45435
	0.750396	0.729288	2.60264	1.14512	1.99578	0.753562	1.26649	0.810554	3.90923	1.13984	0.826385
	0.731398	0.939314	2.86544	1.04802	1.58522	1.17889	1.7657	0.904486	1.11451	1.28021	1.38575
	0.73562	2.30712	4.13404	0.664908	2.03588	1.41847	2.8	0.658575	1.11557	1.66016	2.07388
	0.664908	1.59683	3.70765	0.777836	1.90185	0.984697	0.808443	1.2591	2.37995	0.987863	1.21689
	0.697625	0.550924	6.4971	1.45646	5.6971	0.856992	0.773615	0.681794	0.908707	1.08918	1.25699
	0.635356	0.935092	4.65857	1.09235	2.13193	1.24644	0.882322	0.975198	0.970976	1.69921	1.88074
	0.713457	1.67177	5.93668	1.02058	2.95726	1.4153	1.49657	2.77995	1.13984	0.869657	0.776781
	0.659631	0.930871	6.50554	3.55251	4.58681	1.36253	0.926649	1.33193	1.10185	0.854881	2.15515
	0.626913	0.865435	2.65963	0.792612	1.95567	1.45224	1.85119	1.20739	0.834828	1.01214	0.565699
	0.698681	0.762005	4.57625	2.48971	2.07388	0.560422	0.874934	1.53773	0.817942	3.40158	0.925594
	0.849604	1.10501	5.49763	0.882322	3.09235	1.42375	0.963588	0.997362	0.899208	0.877045	1.09763
	0.569921	1.04802	2.04855	0.587863	2.88443	0.418997	1.33404	1.55567	1.04274	1.67493	1.16412
	0.739842	1.09129	3.78048	1.12718	2.99103	1.38997	2.63219	1.33404	1.36781	1.02691	1.36886
	0.611082	1.31926	6.33879	0.920317	1.64327	1.36675	3.35514	4.4401	1.31504	1.32876	3.97573
	0.773615	1.05858	3.23483	0.913984	3.00792	0.746174	1.67916	5.67493	0.700792	1.20211	0.802111
	0.63219	1.80792	5.62955	1.54512	1.89235	0.906596	3.91873	0.658575	1.219	0.758839	1.50712
	0.560422	1.15989	1.6971	1.02058	1.98839	0.675462	0.621636	4.93826	0.454881	0.940369	2.26174
	0.690237	1.03958	10.3367	0.803166	3.07335	0.906596	2.50554	0.920317	1.181	1.38575	1.48707
	0.664908	1.53351	2.13931	0.848549	1.51346	1.21583	0.953034	2.3029	0.688127	1.27704	4.80317
	0.594195	1.42164	6.8285	0.792612	2.61319	1.63166	3.10818	3.13984	1.49974	0.935092	3.21266
	0.703958	0.719789	2.4401	1.64116	1.00792	0.869657	2.42955	1.50079	1.02269	1.53562	1.56306
	0.588918	4.57203	1.86913	3.5599	1.08707	0.689182	1.51451	0.902375	0.910818	1.54934	1.71715
	0.587863	1.82797	3.10607	0.708179	3.26016	1.40264	1.45435	2.57309	1.25171	0.866491	3.51873
	0.617414	1.08496	4.36306	2.15409	1.95673	0.737731	2.83905	1.0248	3.08602	0.677573	4.22058
	0.522427	1.27177	5.29393	1.83008	2.50343	1.74776	1.30976	0.712401	1.37309	1.5314	2.19631
	0.555145	1.24433	3.35937	0.948813	2.19314	1.13668	1.0628	3.11662	1.40475	1.46385	1.72348
	0.544591	1.48391	6.37256	1.34143	1.62216	1.99367	1.03747	0.577309	2.27124	1.2496	1.12612
	0.534037	1.82269	8.61847	0.930871	2.33984	1.04908	0.845383	1.90185	1.53351	1.17362	2.48549
	0.566755	0.983641	2.39683	1.28443	3.60211	0.743008	1.04697	0.793668	0.608971	1.84908	2.65857
	0.577309	2.03377	1.14934	2.48338	1.14301	1.49657	0.854881	0.714512	0.966755	0.598417	3.238
	0.576253	1.30132	1.01636	2.40105	0.769393	1.51979	0.945646	2.90026	2.8	0.772559	1.39842
	0.705013	1.82375	1.90818	0.764116	2.66807	1.30871	1.70132	3.32348	1.81003	1.32137	1.02375
	0.706069	0.664908	4.70818	0.860158	2.09288	1.07968	1.29288	3.49868	1.09024	1.10396	1.53351
	0.543536	1.05013	5.85435	1.17467	1.51451	0.907652	1.05541	1.03324	0.700792	1.16834	3.27071
	0.693404	0.689182	5.18734	1.21267	3.48707	1.89551	0.679683	0.841161	1.21689	0.921372	5.13984
	0.654354	1.34776	3.39947	1.8248	1.8343	0.518206	1.22111	0.76095	1.20317	2.01055	1.66755
	0.62058	0.603694	4.00633	1.51979	1.34881	0.881266	2.58259	0.730343	0.970976	0.751451	0.602638
	0.587863	1.48496	2.14037	1.30871	1.58206	0.836939	0.975198	2.96676	1.65699	0.730343	2.79578
	0.607916	1.05119	4.76939	1.64327	1.61478	0.530871	0.871768	4.05383	1.41636	1.162	4.39367
	0.599472	1.82586	1.00897	0.951979	2.45805	0.880211	0.8781	1.72137	1.26332	0.930871	1.70871
	0.599472	1.21794	5.14934	1.64222	2.60053	1.7467	0.789446	0.738786	4.01583	0.776781	2.31135
	0.60686	1.08179	6.60053	0.859103	0.835884	2.13087	0.82533	1.78259	1.2876	1.18734	1.66332
	0.600528	2.22058	5.68232	0.804222	1.26966	1.71398	0.85066	1.23799	2.00317	1.38681	5.74776
	0.74723	1.30765	2.40211	0.656464	3.92084	1.13562	1.53984	1.58839	1.5314	0.872823	2.02322
	0.602638	1.71187	0.712401	1.03747	3.73298	1.37942	1.90607	1.97784	0.973087	1.74037	3.61055
	0.565699	1.03641	5.18945	0.701847	2.44644	1.05752	0.849604	2.70712	1.94512	0.705013	1.94723
	0.51715	1.89235	3.33087	2.00739	2.34301	4.95514	1.82902	0.784169	2.7219	0.762005	3.72981
	0.641689	1.41003	2.16359	2.19736	2.34512	2.34934	1.39842	1.4153	1.43958	1.08074	1.67177
	0.560422	1.4343	2.29657	1.34037	2.69446	1.60739	2.33457	0.977309	1.18417	1.07652	4.29551
	0.54248	1.17678	1.3161	1.11979	1.80264	0.820053	1.71926	2.94354	0.74723	1.21372	1.98734
	0.535092	2.49604	4.49499	1.59789	1.41636	1.13034	1.69499	4.35673	1.66966	1.04802	0.775726
	0.580475	1.63377	3.39103	1.6876	0.834828	0.73562	1.90185	4.55092	1.01003	0.596306	2.8496
	0.521372	1.6095	4.57731	1.47019	2.09288	0.64591	1.44063	0.890765	0.615304	0.703958	0.584697
	0.661741	1.30343	2.02111	1.20211	0.985752	1.10396	1.41847	1.13245	1.94406	1.30343	3.55356
	0.746174	1.80686	5.29288	0.644855	1.28971	0.755673	1.20739	2.71768	1.44169	1.26649	1.5905
	0.693404	1.78259	1.76464	0.807388	3.09974	1.98945	0.977309	1.01108	1.05435	1.45857	3.66438
	0.638522	1.45646	3.20106	1.12295	2.11715	1.00053	1.42797	1.18417	1.18945	2.04433	2.25541
	0.624802	1.41319	3.43641	1.13984	1.46913	0.702902	1.1504	0.868602	0.600528	1.00897	2.8876
	0.562533	2.52454	5.1715	1.18522	1.50501	1.30554	0.979419	0.601583	0.68496	3.70132	2.69657
	0.538259	1.79736	1.95567	1.42164	1.07546	1.02797	1.26332	1.48179	1.26121	0.910818	2.05383
	0.51504	2.65435	1.7467	1.15778	1.77098	0.899208	0.650132	1.1314	2.42955	4.7504	1.4533
	0.669129	0.768338	2.72507	0.946702	2.48127	0.781003	1.45013	1.58311	1.09974	1.30765	3.09868
	0.756728	0.781003	1.76148	1.0343	0.997362	2.1657	1.71926	1.34459	0.54248	1.29499	3.73826
	0.661741	1.5905	3.38575	1.23061	2.44222	1.52718	1.79631	1.40264	0.702902	2.66174	3.1409
	0.673351	2.20369	1.84485	1.03852	2.27441	0.947757	0.803166	1.71398	0.660686	0.743008	2.83483
	0.677573	0.855937	2.25541	1.1715	1.23272	0.589974	1.96623	1.20211	1.02797	3.67071	3.52401
	0.658575	0.92876	1.88707	0.675462	2.71346	1.43747	2.40211	2.17836	1.2781	0.631135	1.51979
	0.634301	1.62216	2.89921	0.688127	1.06174	0.708179	1.81741	2.08654	0.985752	1.07968	2.16676
	0.751451	2.1752	2.44644	1.35409	1.52401	1.12507	2.22691	2.68496	0.655409	2.29974	1.47019
	0.686016	3.31715	4.53509	3.20106	3.181	1.24644	0.736675	1.19367	1.52718	0.892876	5.26966
	0.659631	0.68496	3.99156	1.33404	1.20633	0.668074	0.751451	1.84485	1.04697	0.613193	0.854881
	0.732454	1.08918	1.94512	1.61055	2.54354	0.938259	1.79208	1.08602	1.162	1.93034	2.16464
	0.734565	2.38628	2.10871	1.28443	1.0153	1.10712	1.36464	1.2496	1.16728	1.62005	5.83113
	0.698681	0.811609	4.10238	0.708179	1.53245	1.31398	1.53984	0.959367	1.13984	1.84802	1.55884
	0.748285	0.702902	2.72718	0.98153	1.22639	1.43958	1.61583	1.94301	2.09604	1.42375	4.82428
	0.692348	1.11768	3.6686	0.726121	0.868602	0.920317	0.995251	3.90079	0.688127	1.59578	1.24644
	0.565699	0.963588	2.02005	0.681794	2.74512	2.22269	0.797889	1.66332	2.10343	3.09657	3.39947
	0.707124	0.808443	2.13509	2.12876	1.98945	0.716623	0.501319	1.219	1.50818	1.11873	2.58681
	0.726121	1.17678	3.22322	2.34406	1.61161	1.30132	0.662797	0.988918	0.755673	2.70607	4.86227
	0.699736	1.20105	0.911873	0.890765	3.3066	0.626913	1.1409	1.16517	3.23483	1.41003	1.74143
	0.651187	1.35515	2.60581	3.24538	1.22322	1.38575	1.69288	0.944591	1.07124	1.54512	2.21108
	0.631135	1.03747	1.99789	2.01794	2.67757	1.08285	4.35462	0.798945	1.50396	1.23061	0.616359
	0.662797	0.595251	1.80581	2.4781	1.28232	0.907652	2.00422	1.23166	1.47968	0.699736	1.62111
	0.617414	0.768338	2.13931	1.27916	2.07599	0.837995	2.18997	1.17467	2.85805	1.50607	2.41372
	0.611082	0.906596	2.87388	1.33615	2.7409	1.07757	1.11873	1.79947	0.802111	1.13562	2.37045
	0.595251	0.605805	2.68391	1.17045	4.99947	1.17256	1.83219	1.07757	0.998417	0.996306	3.38786
	0.669129	0.770449	2.90871	0.884433	3.30976	1.219	1.01319	2.27441	1.13351	1.20105	1.21055
	0.614248	0.722955	3.54934	1.15462	1.30765	0.994195	2.06755	1.59367	0.824274	0.858047	2.27863
	0.63219	1.02375	2.94354	0.932982	1.18417	1.04486	1.84697	4.27863	0.655409	1.03852	1.67177
	0.610026	1.19472	2.00317	0.807388	1.03852	0.716623	1.9905	0.8781	0.832718	1.22744	1.53034
	0.578364	0.739842	4.33879	1.84063	1.88074	1.14301	2.6343	1.64222	1.80369	1.80581	4.38945
	0.675462	1.02269	1.27177	3.59789	2.17625	1.73298	1.7066	1.52507	1.43008	0.885488	1.20739
	0.580475	1.1029	2.12137	1.50079	1.23483	0.587863	2.70924	0.803166	1.28549	1.84802	2.1562
	0.663852	0.746174	2.20369	1.66227	1.44486	2.3029	1.25805	1.6876	0.85277	0.879156	1.54723
	0.629024	0.820053	2.67441	0.894987	1.65066	4.37045	0.984697	1.88285	1.04169	1.34248	3.32032
	0.650132	0.576253	3.71187	0.743008	1.35726	2.01055	0.955145	0.996306	1.71715	0.802111	2.77784
	0.692348	0.743008	1.89446	0.935092	1.73298	1.77098	1.05013	0.902375	1.09552	1.30132	2.1467
	0.594195	0.992084	4.79789	0.856992	2.13193	1.25488	2.42533	0.711346	0.650132	1.26649	1.54195
	0.65752	1.06807	2.26702	1.22744	1.36992	0.790501	1.8533	1.35726	1.86807	2.12665	6.66069
	0.754617	0.722955	3.06491	0.795778	1.02375	0.791557	0.899208	1.64538	1.32981	1.66966	0.868602
	0.743008	0.921372	3.62638	0.779947	1.6876	0.785224	3.33298	1.55884	1.56306	1.41003	4.38628
	0.617414	0.858047	6.15726	2.55726	2.54987	0.626913	2.92771	1.55462	3.31609	1.3657	6.58575
	0.526649	7.96623	1.52296	1.7847	2.50765	0.831662	1.34143	1.17256	2.77995	0.985752	1.53562
	0.745119	1.5905	4.88654	2.20158	1.47441	0.88971	0.529815	0.841161	1.41108	2.23852	1.1029
	0.636412	1.09235	5.85119	1.07018	2.61741	1.74037	3.64433	1.79525	3.76886	3.17995	0.589974
	0.492876	0.890765	2.71662	0.737731	1.78786	0.738786	0.74723	1.71504	1.25699	1.55778	6.80422
	0.705013	0.789446	4.62797	1.25488	4.9562	0.946702	0.562533	0.784169	0.82533	2.35356	3.21583
	0.770449	0.625857	2.97098	1.06807	1.76992	2.58047	1.26438	1.23377	1.00264	2.06966	4.58892
	0.607916	0.816886	2.9372	2.038	1.76464	0.943536	1.58945	1.88285	0.756728	1.22639	3.42902
	0.613193	0.908707	3.66543	0.846438	2.23219	0.846438	0.910818	0.883377	1.09129	2.05383	2.73034
	0.560422	1.40264	1.11451	1.57784	3.43641	1.31715	1.25488	1.08285	1.05858	0.863325	1.1029
	0.669129	0.650132	2.18681	1.02902	0.881266	0.680739	1.41741	1.55989	1.36253	0.977309	1.15989
	0.693404	1.20739	3.08179	2.29868	1.31821	0.582586	1.44274	1.91557	5.44063	2.2438	1.54406
	0.497098	1.01319	1.3752	1.04697	1.99578	0.868602	1.6686	2.09921	1.55251	1.44063	0.866491
	0.698681	0.892876	2.04749	1.17045	1.94301	2.16359	0.846438	1.17362	1.75726	0.992084	1.52929
	0.627968	1.31187	6.57625	1.12823	1.13562	1.65172	2.64169	3.19683	1.12612	5.75409	3.60211
	0.60686	0.837995	5.76253	0.829551	1.19894	1.05013	1.28549	2.0496	1.35303	2.63852	1.14406
	0.700792	0.897098	6.48654	1.0839	3.31293	1.33615	1.23905	1.4343	1.05224	1.40686	2.41161
	1.54723	1.19472	5.39208	3.23166	1.54195	0.946702	1.06385	1.60105	8.76623	0.57942	0.69657
	0.587863	0.91504	10.2332	1.46491	1.63588	1.15145	1.79842	1.43852	1.11768	1.05119	2.34512
	0.569921	1.11029	7.10501	1.49657	1.84908	0.897098	1.57889	2.14987	0.737731	0.61847	2.6248
	0.582586	0.779947	3.18417	1.8839	1.91346	0.810554	1.84802	2.22058	2.24908	0.978364	4.21741
	0.656464	0.859103	2.20686	1.09974	1.84063	1.14723	0.762005	1.4628	1.82375	1.45963	1.25171
	0.566755	1.04908	7.90818	0.717678	2.06016	1.16412	1.47757	1.36781	1.12823	0.64591	2.8686
	0.617414	0.816886	3.71504	0.95409	2.68179	0.810554	0.958311	1.71926	0.863325	0.775726	3.24011
	0.667018	1.06174	7.53456	0.791557	1.9314	2.25435	1.16834	1.8248	1.05013	1.2876	2.42533
	0.600528	0.816886	9.87968	0.918206	1.28338	1.27388	0.683905	1.32665	1.13351	1.52718	0.897098
	0.67124	1.10396	5.59367	0.998417	1.53984	1.43114	0.767282	0.824274	0.975198	0.546702	3.93457
	0.651187	1.04591	5.33509	0.836939	2.13509	0.988918	1.74037	1.82269	2.14037	1.14617	1.02164
	0.610026	0.767282	4.66702	1.29393	1.8934	0.752507	1.70449	2.26174	1.2876	1.24644	1.68549
	0.61847	0.614248	2.23641	1.05541	2.98892	0.655409	2.34406	0.841161	1.23799	1.04591	1.81425
	0.572032	0.92876	6.95092	1.12507	1.97995	0.765172	2.74934	1.49868	0.975198	2.16886	2.90132
	0.614248	0.90343	13.7741	1.72982	2.83272	2.32718	0.577309	1.90079	1.14301	1.91662	1.67071
	0.594195	1.13879	3.72032	2.15831	0.976253	0.943536	2.77784	0.936148	0.76095	2.21847	1.38681
	0.605805	1.13351	7.61266	1.44591	1.2591	0.746174	2.16464	0.759894	0.781003	1.40158	1.28338
	0.587863	0.627968	6.48971	1.26332	2.40422	0.591029	1.36464	1.70765	1.14406	1.67916	1.26438
	0.63219	0.837995	2.5847	0.758839	0.951979	1.28971	3.52401	1.71926	0.617414	1.23799	1.91135
	0.629024	0.975198	2.7219	0.646966	2.73668	1.78048	0.902375	1.26966	1.13562	2.44538	3.45119
	0.639578	1.26227	5.26016	0.887599	2.68813	0.899208	0.966755	0.858047	0.660686	2.1752	2.02427
	0.560422	0.768338	3.38364	2.06755	1.32981	1.09552	1.39314	1.67916	2.99736	1.07335	4.67441
	0.574143	0.936148	6.19103	0.655409	1.10923	1.30554	1.07968	1.0248	1.02164	1.47019	1.71821
	0.535092	0.753562	6.03694	1.08074	1.55145	1.71504	1.61161	1.36464	1.19261	1.31082	3.34354
	0.516095	2.11187	12.2544	0.728232	2.16359	2.76939	0.863325	1.21583	2.78945	1.26649	7.68654
	0.775726	1.15356	4.07916	1.04169	1.79842	6.0686	1.12295	1.90501	2.44749	0.753562	1.5504
	0.691293	7.12612	1.63694	1.90924	2.22691	1.39736	1.42375	1.44908	0.76095	1.37098	1.44908
	0.873879	0.811609	7.43536	0.994195	1.41214	2.29763	3.77942	2.08865	0.665963	0.944591	3.55356
	0.689182	1.68549	2.34934	0.7219	1.73826	0.711346	0.854881	2.0496	0.863325	4.11293	2.3504
	0.580475	0.745119	21.2032	1.38892	1.10712	2.04011	3.87968	2.15303	1.16412	0.859103	1.14723
	0.654354	0.998417	2.52243	1.74037	1.47441	1.22533	0.888654	2.04011	1.0438	1.40158	3.51029
	0.771504	0.653298	6.13615	0.902375	2.25857	0.898153	1.01214	3.04697	1.53668	0.763061	0.992084
	0.771504	0.931926	5.88074	0.714512	3.04697	0.803166	1.70026	1.86385	1.11029	1.52296	1.52612
	0.670185	0.766227	4.11821	4.27018	1.45541	1.21794	1.60739	1.70871	0.544591	1.31082	2.66596
	0.802111	2.20053	8.29024	1.01847	3.45963	1.162	1.01741	1.63588	1.73615	0.734565	1.59683
	0.643799	0.987863	10.4792	1.27177	2.18575	0.842216	1.62955	1.44169	1.6971	0.790501	1.21055
	0.643799	0.768338	2.67757	0.733509	3.16623	0.614248	0.665963	1.86807	2.23958	2.28179	1.59683
	0.86438	0.764116	2.51504	0.74934	3.24855	2.10449	1.3467	1.31293	1.0343	0.651187	0.746174
	0.719789	0.8781	4.66596	0.793668	0.596306	0.712401	1.32032	1.4153	1.71926	1.3467	3.44274
	0.78839	0.988918	3.23483	2.33245	2.1847	1.25699	1.36886	1.62322	1.47441	3.14301	1.86069
	2.68602	0.765172	10.6913	1.01214	0.904486	0.714512	0.789446	1.78786	1.70765	1.46491	1.24855
	0.972032	1.40686	7.50396	0.966755	1.79314	0.781003	0.64591	1.40264	1.09657	1.10712	2.17414
	0.785224	0.999472	8.58681	2.86016	1.87335	1.54406	0.909763	2.7029	1.52401	1.20317	3.72032
	0.777836	0.695515	5.25383	1.3942	1.26544	1.44591	0.99314	1.8934	1.10396	1.89235	6.81372
	0.759894	0.715567	3.57678	0.707124	1.32454	1.00158	0.840105	1.03324	2.14142	1.07441	2.61214
	0.68496	1.11557	5.25066	1.39208	1.64327	2.45594	1.23694	3.42586	1.32454	1.55567	1.86596
	0.814776	0.73562	6.82322	1.97467	4.26596	1.03113	0.675462	0.809499	1.53034	1.87124	2.94354
	0.848549	0.817942	6.64908	0.861214	1.55145	1.41952	0.702902	1.52718	2.85171	2.62797	2.50343
	0.724011	0.885488	3.81108	2.02955	0.764116	1.83747	1.12507	1.7847	1.73931	3.26649	0.50343
	1.06913	0.883377	2.79367	0.720844	2.45488	1.39314	1.28654	1.82058	1.20739	1.07124	1.80158
	0.973087	1.00053	8.26174	1.0628	1.54617	0.977309	0.995251	0.781003	1.7562	3.48074	0.672296
	0.870712	0.846438	11.4354	0.861214	2.88971	1.92507	1.97678	2.77467	1.05752	1.62427	2.56042
	0.712401	1.19683	2.65119	0.881266	1.70026	1.13245	0.68496	1.08074	2.14565	2.95514	2.31768
	0.972032	0.958311	7.46913	0.794723	2.41055	1.13351	1.16834	5.98311	1.04169	0.949868	4.32612
	0.7219	1.66016	11.3003	0.873879	2.92559	1.51029	0.869657	0.963588	0.754617	1.9504	1.09974
	0.810554	1.87968	3.08391	1.28021	1.40792	1.29393	0.996306	1.77625	1.23061	2.66913	3.91979
	0.787335	0.997362	9.43219	1.85013	1.05435	1.19894	2.16148	1.1504	1.29604	1.78259	1.1715
	0.745119	0.619525	3.56834	1.70026	2.49182	2.64802	2.05594	1.181	2.30185	0.985752	1.08496
	0.636412	1.34881	4.7314	1.23799	2.34617	2.49921	1.43114	1.01003	0.998417	1.71293	3.08496
	0.713457	0.672296	8.12348	2.35145	2.92665	1.40475	0.926649	1.07018	1.35303	7.25805	3.26755
	0.592084	1.26966	2.27546	1.9314	2.2934	0.956201	0.655409	1.28127	1.49762	1.98417	1.99156
	0.753562	0.638522	1.41425	2.17098	3.01214	0.894987	0.768338	0.918206	0.925594	2.70396	3.19367
	0.984697	0.926649	3.30554	2.17731	3.32876	0.796834	1.51557	1.39736	0.785224	1.36359	1.20211
	0.699736	1.36781	5.55462	0.841161	3.7847	1.10501	0.713457	0.997362	0.678628	4.31029	3.34987
	1.10818	0.530871	5.42902	1.92929	6.49604	0.916095	1.18628	1.03747	1.01636	3.14829	1.219
	0.737731	1.2095	9.86174	1.44274	2.25013	0.899208	1.29815	2.82322	0.931926	1.57045	3.90818
	0.737731	1.44063	4.13087	0.974143	1.2095	0.883377	1.54406	1.04697	0.738786	1.39314	3.67599
	0.76095	1.48074	1.58839	1.05435	3.11768	1.72665	1.08496	0.744063	0.932982	8.99842	3.03958
	0.776781	1.56517	5.32876	1.1124	0.849604	1.3657	1.07441	1.19156	0.984697	1.13034	1.48391
	0.683905	0.776781	2.76095	1.35092	1.54195	1.33087	1.61161	0.846438	1.1409	2.51609	1.30343
	0.873879	1.32243	3.38364	0.701847	2.71451	1.10079	1.41003	0.913984	1.57889	1.22111	1.34776
	3.62216	1.25594	2.04644	1.02797	2.60158	0.5562	1.26966	1.69921	2.36095	4.73245	2.68602
	0.817942	0.740897	2.8	6.06438	1.18945	1.91979	1.80053	1.33193	0.662797	2.95198	2.29551
	0.662797	0.900264	6.22691	1.63166	1.38786	2.7029	1.14406	0.691293	1.56834	1.28865	1.26227
	0.73562	0.663852	2.99103	1.6496	1.47019	1.5715	2.83694	1.16623	1.0934	1.85752	2.19525
	0.748285	0.779947	4.02639	0.667018	3.54301	1.19894	1.65277	1.39736	0.86438	1.0153	1.15884
	0.697625	1.03219	3.82269	0.99314	2.94354	1.27704	0.613193	2.31346	1.24011	3.38575	3.09974
	0.844327	0.709235	7.87652	2.10976	3.76886	0.605805	1.5029	0.792612	0.965699	2.11821	2.07599
	0.790501	2.05699	5.40053	3.10923	4.36834	0.927705	0.847493	0.719789	1.53879	0.985752	2.11293
	0.777836	1.08285	4.56148	3.57678	2.22269	0.906596	0.753562	1.3372	1.1715	0.871768	1.51557
	0.86438	1.48179	1.75092	2.33245	0.683905	0.908707	1.46491	1.75726	0.830607	1.75514	5.72665
	0.664908	0.814776	7.84908	1.24116	1.29393	0.790501	1.9504	1.27704	1.98311	1.81425	2.37573
	0.500264	0.955145	6.87177	0.67124	2.17414	1.34248	1.59472	1.26227	1.40264	0.613193	1.81214
	0.737731	0.772559	1.9124	2.05488	1.45857	1.31187	0.790501	2.53826	0.875989	0.95409	1.78892
	0.805277	0.701847	8.86438	5.7161	4.3219	1.08602	0.607916	0.535092	2.16886	5.25277	2.49604
	0.763061	0.670185	2.04433	3.92084	2.63536	1.08074	1.56201	2.28285	0.720844	0.996306	1.4248
	0.625857	0.884433	6.2153	2.61952	2.21108	1.6095	1.73826	0.76095	1.05013	1.76359	2.17414
	0.698681	0.782058	2.16359	3.93984	1.8533	1.1314	1.67071	1.96834	1.23588	2.60475	2.08971
	0.843272	0.743008	4.41372	1.45857	3.77731	1.33087	1.5314	0.575198	0.921372	2.00528	1.64749
	0.829551	1.09235	2.54776	1.38364	1.96623	0.694459	0.938259	1.26755	0.60686	2.50554	1.26544
	0.894987	0.975198	2.23325	1.49235	2.29868	3.17784	0.94248	1.54617	1.36886	1.38681	2.06649
	0.957256	0.906596	7.50818	0.707124	1.6095	0.745119	1.67282	0.831662	1.18945	0.754617	2.52243
	0.847493	0.916095	12.3061	1.65277	1.22005	1.25488	1.77942	1.13984	1.47124	0.965699	0.946702
	1.14934	0.862269	6.43588	8.92876	0.730343	1.74459	1.73931	1.20211	0.770449	2.73562	1.52718
	0.768338	0.894987	6.3029	1.29604	2.80633	1.28654	0.875989	1.21372	0.992084	1.88074	1.30132
	0.81372	0.949868	5.73826	0.938259	1.55145	1.36148	1.54828	2.24591	1.07018	4.18575	1.40686
	0.792612	1.15145	4.98786	2.54248	2.08232	0.643799	3.19261	0.77467	1.32348	1.15989	4.35778
	0.869657	0.697625	1.97784	2.5562	1.87018	1.28021	2.37889	0.867546	1.18417	1.23061	1.64327
	0.844327	0.667018	9.74248	1.24855	0.663852	0.815831	0.882322	0.891821	1.51662	1.16517	5.38997
	0.815831	1.03536	6.17836	2.30396	2.71451	1.44697	3.21055	0.772559	0.767282	1.4058	4.24169
	0.943536	0.795778	9.35198	4.2343	7.58839	1.51873	1.11135	1.26438	1.5219	1.75198	1.15778
	0.778892	0.890765	6.34301	0.873879	7.46491	1.56095	1.25699	1.09657	0.867546	1.88074	2.2723
	1.00475	1.29921	4.06755	1.3467	1.32559	1.65383	0.934037	1.1029	1.32348	1.6095	2.3905
	1.0723	0.946702	4.32718	2.20264	3.60528	1.42902	1.01214	0.960422	1.40264	2.17942	2.6438
	0.908707	1.89446	4.33245	5.39103	0.7219	1.1905	1.5314	1.39103	1.35515	1.30976	2.15831
	0.897098	1.51873	5.70554	0.96781	2.17836	1.05858	3.71398	0.980475	1.80264	2.47704	3.55884
	1.08179	1.31187	3.21266	1.15673	2.57309	1.14301	1.26121	0.676517	1.21372	1.89446	2.10132
	1.04169	0.849604	2.3219	1.00264	1.50396	2.33457	2.07282	1.22744	1.59578	2.92559	1.74776
	0.964644	1.2496	3.42586	1.04486	2.15831	1.3942	2.00106	1.12823	1.54301	2.36623	0.782058
	0.998417	1.34354	5.46807	1.98945	5.20633	0.969921	1.04486	1.21267	1.3372	1.50501	2.14776
	0.8	0.91504	1.39314	1.78364	1.96095	1.0533	0.797889	1.42586	1.55145	1.13245	1.2971
	1.06596	1.26121	3.4343	1.70976	1.79736	0.779947	1.50712	1.38259	1.54617	1.58628	2.04222
	0.694459	2.5277	1.51451	1.43747	3.48813	0.808443	3.1715	0.798945	0.921372	1.70976	0.902375
	0.860158	0.637467	1.5029	1.3277	1.76886	2.47599	1.99789	0.691293	0.728232	1.10923	0.854881
	0.921372	1.21583	1.99472	1.41636	1.60739	1.65172	1.01636	0.733509	1.03113	2.49604	2
	0.826385	0.984697	2.30818	1.31293	0.483377	1.51557	1.01214	0.840105	1.19683	1.19367	6.30396
	0.8	1.16834	1.4723	2.1467	2.06438	1.26121	1.01953	1.581	1.84485	2.82533	1.64433
	0.964644	0.929815	4.52982	1.51873	2.71979	2.22797	1.84274	0.655409	1.98945	2.22375	1.96306
	1.14406	1.37203	1.27282	2.13404	1.16306	0.759894	1.81636	0.767282	4.89604	1.07124	1.78153
	0.898153	0.808443	16.1636	3.76781	3.48496	0.899208	0.693404	0.949868	0.693404	1.33509	3.22955
	0.932982	1.5504	3.58839	0.868602	1.59578	0.999472	1.77414	0.820053	1.33404	0.535092	2.362
	0.94248	0.635356	2.62058	2.99736	1.15673	1.21583	1.83219	1.57889	1.44908	1.55778	0.870712
	2.12137	1.00686	0.996306	2.28179	2.33773	2.63747	1.25699	2.11504	1.45857	0.95409	2.20475
		0.708179	2.1467	3.22322	0.596306	1.17995	0.98153	1.02902	0.853826	2.4876	1.02691
		0.90343	3.26544	1.66649	2.60581	0.940369	0.968866	1.19156	2.91609	1.32137	2.02533
		0.892876	1.76781	2.93931	1.97573	0.841161	1.34037	1.3847	0.941425	0.772559	0.778892
		0.718734	6.05066	3.27916	1.39631	0.92876	1.29288	1.24538	1.35092	1.42375	1.93351
		0.879156	3.05013	1.09024	4.61319	1.38681	1.1715	0.989974	1.15356	3.46385	2.42533
		1.37836	1.95673	0.890765	1.54617	1.11662	0.796834	1.05963	1.65488	4.47493	2.85594
		0.794723	3.24538	1.22216	3.62005	0.782058	1.91029	1.28232	1.92929	6.14881	4.50026
		0.841161	5.62111	0.992084	2.90765	0.900264	1.1029	0.81372	1.07441	1.2876	21.962
		1.32137	5.73826	2.9752	2.4971	1.01108	1.49657	1.1124	1.23905	3.91873	2.14354
		1.1504	2.68707	1.23166	2.25119	2.04222	1.44908	1.01953	2.01161	1.59156	2.12243
		0.652243	7.66544	0.870712	1.94406	1.41108	1.15145	0.670185	0.824274	3.17678	1.21794
		1.05963	1.8248	3.05541	1.36781	2.15515	2.31873	1.06385	1.09974	1.65066	1.63166
		0.601583	0.949868	2.0781	1.61372	0.603694	1.91873	0.656464	2.37889	3.66016	1.15778
		1.01425	2.85171	1.40369	6.09499	1.6095	1.94829	2.62375	2.04116	1.82586	3.6876
		0.680739	2.88865	1.87863	2.86649	1.3467	0.913984	0.733509	3.54617	1.04908	0.713457
		1.10185	5.90396	2.38417	4.7314	0.826385	1.33404	1.17573	1.80158	1.0343	2.01794
		1.6686	10.4306	1.17045	1.92401	1.16306	1.33404	2.73984	0.958311	4.86438	0.733509
		1.76359	1.25699	3.07018	2.07705	2.51082	1.68654	1.27282	3.45646	1.58311	2.56359
		1.08918	4.7504	1.12295	0.978364	1.66016	0.661741	1.27388	0.872823	3.51662	1.94829
		0.768338	2.44327	2.55937	3.7847	1.58417	1.15567	0.55409	3.11557	1.86913	1.46702
		0.629024	5.58522	1.19789	1.86913	0.83905	1.52718	0.757784	2.11082	3.53457	0.947757
		1.81425	4.83272	1.16939	0.622691	1.94195	1.4058	0.900264	0.81372	2.21847	3.57362
		0.947757	5.59156	1.57784	4.58047	1.49974	0.907652	1.43852	1.03747	1.9905	3.35514
		1.37625	8.08654	1.13984	1.46702	1.71398	0.821108	1.99578	1.23799	3.10923	1.44274
		1.07652	4.99842	1.45013	2.38311	1.91873	0.729288	0.752507	2.53404	2.13404	2.10343
		1.04697	1.37414	2.038	1.78259	1.57467	1.79314	1.25383	1.84697	1.7066	1.88285
		3.07757	4.55092	1.82797	1.18839	3.14512	0.77467	1.59367	1.53562	1.31504	2.18997
		0.975198	4.91398	1.50818	3.62955	1.61583	1.43536	1.0723	2.43799	2.13298	2.83272
		1.18522	3.31398	2.17203	2.22058	0.739842	1.36781	1.19683	0.872823	1.02797	1.01847
		0.725066	4.1752	1.40369	2.08654	1.78259	1.27177	3.21583	0.997362	1.93984	4.11926
		1.11346	4.7504	0.646966	2.88654	1.12295	1.3847	1.38892	0.827441	1.36886	2.61741
		0.931926	2.66174	0.92876	1.12929	1.35409	1.89551	0.909763	3.80897	2.67968	4.19314
		0.784169	5.48074	3.09974	1.41214	1.09446	0.885488	1.38364	0.641689	0.85066	1.85013
		1.03536	1.96834	2.79261	2.30712	1.37414	1.32454	0.680739	1.95673	0.715567	2.09077
		1.2285	2.56992	0.946702	1.99472	0.722955	1.2686	0.88971	0.962533	0.901319	1.77625
		0.891821	4.76095	1.67388	2.75356	0.655409	1.10079	1.21794	1.25699	1.50818	4.3029
		1.02797	3.83114	1.03852	4.15515	2.39472	1.28654	1.4153	3.83114	1.19472	2.88971
		1.66016	2.83694	1.18945	1.06807	0.63219	0.796834	0.629024	1.60317	1.69604	2.31557
		1.04591	4.02955	12.9034	1.81003	1.40475	2.44749	1.27071	0.940369	1.2591	1.66543
		0.794723	1.52718	0.615304	2.2723	1.95462	1.56095	1.36359	3.31187	2.81583	1.67493
		0.875989	1.27704	1.09235	2.40317	0.85277	1.30554	5.29288	2.12665	1.93773	1.67704
		0.626913	2.15937	1.10079	0.986807	2.35356	1.54617	2.39367	0.806333	1.53562	2.25119
		0.977309	1.09763	1.37942	2.12243	2.7715	0.626913	0.767282	0.817942	1.97889	2.93826
		1.9504	18.2058	0.98153	1.47546	5.73298	1.10501	1.51346		2.09499	1.96095
		1.35937	4.74829	0.51504	1.38681	1.09129	1.16517	1.88918		1.49868	2.4285
		0.900264	5.12718	0.740897	2.49393	2.52982	1.17784	0.945646		2.56781	2.5277
		0.909763	2.48443	1.18206	2.79156	2.53615	1.09763	0.847493		1.11873	2.08865
		1.7467	3.91346	1.63377	1.14934	1.4723	1.31398	0.979419		1.09446	0.763061
		0.658575	1.25277	2.32718	2.44116	0.91504	1.08496	1.2095		1.51346	1.71821
		0.646966	4.53193	0.845383	1.22111	0.934037	0.770449	1.36781		1.42269	5.42269
		0.697625	5.51662	1.89129	1.0723	2.81372	1.14723	0.869657		1.181	0.617414
			1.61478	0.702902	1.09129	1.16412	1.27916	0.806333		1.39736	1.22005
			2.22058	2.52876	2.89077	1.17467	1.04274	1.31821		1.71187	1.52718
			7.04063	2.67335	1.24644	0.652243	1.3752	0.717678		1.05224	6.58786
			7.11135	1.03113	1.37731	1.42691	1.75831	0.74723		1.39842	1.20211
			3.06069	1.13562	2.09499	1.98206	1.81741	1.46491		1.9029	4.16042
			3.47546	0.862269	1.4058	0.731398		0.713457		1.63588
			2.55092	1.13984	1.34143	4.53615		1.30238		1.54828
			2.86966	1.40369	3.62744	1.66755		1.9029		1.56623
			6.00317	0.81372	4.77573	2.14459		1.52084		5.35092
			5.4343	1.20317	1.84063	1.20211		1.22111		0.846438
			4.17625	2.59525	2.13193	0.968866		1.01319
			2.70185	2.62797	1.98522	0.643799		2.03377
			3.47335	2.8496	1.0533	2.78945		1.03536
			6.34617	0.862269	1.38153	0.95409		1.13351
			4.36834	1.19683		3.02902		1.33298
			3.11346	1.32981		1.07018		0.860158
			3.0934	1.40897		0.744063		2.17098
			4.2153	1.98417		1.19367		2.01583
			3.45013	1.05858		0.689182		0.832718
			3.7942	2.18364		1.1905		0.778892
			4.29446	5.45752		0.631135		0.956201
			1.12295	0.893931		1.17784		1.77836
			6.21636	1.23694		1.39842		0.778892
			11.6982	0.715567		0.899208		0.963588
			4.78628	6.85277		1.70237		3.16517
			4.54881	1.14195		1.53562
			5.66227	1.30026		2.80105
			2.30079	3.37309		2.52243
			8.47705	1.31715		1.01847
			5.11346	1.23694		1.05858
			5.54617	1.14934		1.28654
			2.49182	2.4686		1.60528
			3.94195	1.24327		0.983641
			2.80105	1.33087		0.765172
			1.70765	0.69657		1.51557
			6.97836	1.3752		1.6971
			5.59789	0.855937		0.854881
			4.35251	0.841161		1.83008
			4.02216	1.86807		1.08707
			2.6343	0.841161		2.14565
			4.95831	2.07071		1.89868
			6.2248	1.92295		1.91662
			3.90923	1.00264		1.00475
			3.35514	0.551979		1.61583
			4.8496	1.56095		1.84274
			3.16623	1.638		1.04802
				1.90712		2.14354
				2.9657		1.55356
				4.33668		1.05646
				1.15145		1.38892
				1.11768		2.13404
				1.45119
				1.42375
				1.96728
				0.689182
				1.56939
				0.908707
				1.82797
				2.79683
				0.96781
				2.65857
				2.50765
				1.14406
				1.7847
				1.25488
				0.866491
				1.44169
				0.798945
				2.20158
				2.86649
				0.911873
				0.815831
				1.32876
				0.705013
				1.10818
				0.939314
				1.06385
				1.58839
				1.08707
				1.77309
				2.52559
				1.52929
				1.41214
				0.732454
				1.5504
				0.92876
				1.99156
				1.17784
				1.3562
				1.21794
				1.2591
				0.932982
				0.953034
				1.93773
				1.99472
				1.19578
				1.30976
				1.79842
				1.18311
				1.45013
	938	1006	1102	969	913	1039	935	978	1019	920	858

## Sheet: Figure 2c,d,e and S3b
	Data of footprinting enrichmente used for 2c, 2d, 2e and Supplementary 3b
	footprinting_enrichment_TGFb2h																		footprinting_enrichment_TGFb12h										footprinting_enrichment_TGFb 10 minutos
		RESTO	Log2(Enrichment RESTO)	FC1.5	Log2(Enrichment 1.5)	FC2	Log2(Enrichment 2)	FC4	Log2(Enrichment 4)	diff_FC1.5	Log2(diff_FC1.5)	diff_FC2	Log2(Enrichment diff_FC2)	diff_FC4	Log2(Enrichment diff_FC4)					RESTO	FC1.5	FC2	FC4	diff_FC1.5	diff_FC2	diff_FC4				ENRICH_RESTO	ENRICH_FC1.5	ENRICH_FC2	ENRICH_FC4	DIFF_ENRICH_FC1.5	DIFF_ENRICH_FC2	DIFF_ENRICH_FC4
	CTCF	35.375	5.14466	21.044	4.39533	4.69325	2.23059	0.9375	-0.0931094	0.594882	-0.749324	0.132671	-2.91407	0.0265018	-5.23777				ZNF263	0.344828	0.361757	0.274212	0.31401	1.0491	0.795216	0.910628			BACH2	10	19.2857	17.5	NA	1.92857	1.75	NA
	ZNF263	0.34413	-1.53898	0.261814	-1.93339	0.315605	-1.66381	0.330579	-1.59694	0.760799	-0.394412	0.917111	-0.124832	0.960622	-0.0579588				CTCF	30.4	25.8	5.61404	1.2963	0.848684	0.184672	0.0426413			PRDM1	2.5	2	1.5625	NA	0.8	0.625	NA
	CTCFL	10.9688	3.45533	5.39261	2.43098	1.53683	0.619955	0.288462	-1.79355	0.491634	-1.02434	0.14011	-2.83537	0.0262985	-5.24888				CTCFL	12.2892	7.14286	1.85417	0.55	0.581232	0.150878	0.0447549			Stat4	6.25	11.875	6.59091	NA	1.9	1.05455	NA
	NFIC::TLX1	19.75	4.30378	30	4.90689	21.5873	4.43211	20	4.32193	1.51899	0.60311	1.09303	0.12833	1.01266	0.0181473				SP8	0.668449	0.452261	0.616114	0.216667	0.676583	0.921706	0.324133			Pou2f3	2.5	1.25	1.77419	NA	0.5	0.709677	NA
	IRF7	0.769231	-0.378512	1.36139	0.445076	1.13826	0.18683	1.26263	0.336428	1.7698	0.823588	1.47974	0.565342	1.64141	0.714939				NRF1	0.989583	1.24161	1.21669	0.294118	1.25468	1.22949	0.297214			NHLH1	10	1.06061	1.53846	NA	0.106061	0.153846	NA
	INSM1	0.955882	-0.065095	1.10092	0.138706	0.925926	-0.111031	0.9	-0.152003	1.15173	0.203801	0.968661	-0.0459363	0.941538	-0.0869081				SP2	0.692771	0.475578	0.618449	0.243902	0.686487	0.892717	0.352068			FOSL1	55	20.3125	40.7143	NA	0.369318	0.74026	NA
	HNF1A	5.2	2.37851	8.52941	3.09245	5.06313	2.34003	3.36538	1.75077	1.64027	0.713935	0.973679	-0.0384817	0.647189	-0.62774				KLF14	0.9375	0.802139	0.75718	0.271318	0.855615	0.807659	0.289406			POU5F1	30	1.6129	1.32075	NA	0.0537634	0.0440252	NA
	SP2	0.72	-0.473931	0.685379	-0.545027	0.559805	-0.837003	0.434783	-1.20163	0.951915	-0.0710958	0.777507	-0.363072	0.603865	-0.727703				KLF9	0.811966	0.522088	0.48725	0.196078	0.642993	0.600086	0.241486			POU2F1	7.5	0.535714	1.81818	NA	0.0714286	0.242424	NA
	NRF1	0.882353	-0.180572	1.31285	0.392701	0.739857	-0.434682	0.307692	-1.70044	1.4879	0.573273	0.838504	-0.25411	0.348718	-1.51987				SP4	0.581395	0.583333	0.610465	0.306122	1.00333	1.05	0.526531			NEUROG2	5	5	2.58065	NA	1	0.516129	NA
	MAF::NFE2	3.33333	1.73697	6.30952	2.65753	11.5116	3.52502	9.6875	3.27612	1.89286	0.920566	3.45349	1.78805	2.90625	1.53916				NFIC::TLX1	16.8182	18.0435	23.8603	17.2414	1.07286	1.41872	1.02516			POU5F1B	20	0.9375	1.18644	NA	0.046875	0.059322	NA
	HNF1B	4.4	2.1375	10.2703	3.3604	5.71053	2.51362	2.93103	1.55141	2.33415	1.2229	1.29785	0.37612	0.666144	-0.586094				SP1	0.874317	0.596529	0.742167	0.426667	0.68228	0.848854	0.488			POU3F4	6.66667	0.681818	0.982143	NA	0.102273	0.147321	NA
	Bach1::Mafk	2	1	2.85714	1.51457	7.33108	2.87403	6	2.58496	1.42857	0.514573	3.66554	1.87403	3	1.58496				ZNF24	3.33333	1.21951	2.0904	1.90789	0.365854	0.627119	0.572368			Neurog1	10	2	3.125	NA	0.2	0.3125	NA
	YY1	4.5	2.16993	3.6	1.848	2.26531	1.17971	2.91667	1.54432	0.8	-0.321928	0.503401	-0.990219	0.648148	-0.625604				SP3	0.787037	0.42735	0.615279	0.233766	0.542986	0.781766	0.297021			FOS::JUN	14	25	38.6364	NA	1.78571	2.75974	NA
	SP1	0.860806	-0.21624	0.862069	-0.214125	0.665323	-0.587874	0.549451	-0.863938	1.00147	0.00211539	0.772907	-0.371634	0.638298	-0.647698				Stat5a::Stat5b	6.66667	8.04348	7.94872	9.89796	1.20652	1.19231	1.48469			Mafb	3.33333	3.33333	4.78261	NA	1	1.43478	NA
	Stat6	4	2	4.23077	2.08092	5.2	2.37851	7.64706	2.9349	1.05769	0.08092	1.3	0.378512	1.91176	0.934905				BATF::JUN	33.3333	25.6	25.8962	19.8101	0.768	0.776887	0.594304			OLIG3	2	0.555556	0.882353	NA	0.277778	0.441176	NA
	NR2F1	3	1.58496	1.64706	0.719892	1.98238	0.987233	3	1.58496	0.54902	-0.86507	0.660793	-0.59773	1	0				Klf12	0.777778	0.804598	0.826972	0.55	1.03448	1.06325	0.707143			PHOX2A	1.25	0.135135	0.808081	NA	0.108108	0.646465	NA
	MAFF	6.25	2.64386	4.64286	2.21501	6.03774	2.59401	6.25	2.64386	0.742857	-0.428843	0.966038	-0.0498485	1	0				KLF5	0.857143	0.815217	0.875362	0.479452	0.951087	1.02126	0.559361			Foxq1	1	0.833333	1.16162	NA	0.833333	1.16162	NA
	CREB1	2.14286	1.09954	4.46429	2.15843	5.48913	2.45658	11.25	3.49185	2.08333	1.05889	2.56159	1.35704	5.25	2.39232				YY1	5.5	2.75	2.91262	3.30357	0.5	0.529568	0.600649			ATF4	5	2.30769	2.35294	NA	0.461538	0.470588	NA
	RXRB	2.5	1.32193	2.21429	1.14684	2.22	1.15056	3.75	1.90689	0.885714	-0.175087	0.888	-0.171368	1.5	0.584963				ZNF740	0.418919	0.0882029	0.236306	0.205092	0.210549	0.564086	0.489574			ALX3	3.75	0.434783	0.862069	NA	0.115942	0.229885	NA
	Klf12	1.08108	0.112475	1.34286	0.425306	1.08247	0.114333	0.520833	-0.941106	1.24214	0.312831	1.00129	0.00185795	0.481771	-1.05358				Nr1h3::Rxra	11.25	3.57143	1.26761	1.25	0.31746	0.112676	0.111111			STAT3	5	16	8.28125	NA	3.2	1.65625	NA
	TCF7L1	0.909091	-0.137504	1.73203	0.792461	1.55446	0.636409	2.40741	1.26748	1.90523	0.929964	1.7099	0.773913	2.64815	1.40498				HEY1	0.769231	1.22449	1.125	0.390625	1.59184	1.4625	0.507812			E2F1	7.85714	3.57143	3.65854	NA	0.454545	0.465632	NA
	Nfe2l2	3.84615	1.94342	4.09091	2.03242	8.4375	3.07682	6.75	2.75489	1.06364	0.089005	2.19375	1.1334	1.755	0.811471				HEY2	1	1.30682	1.10759	0.555556	1.30682	1.10759	0.555556			RORC	1.66667	1.5625	1	NA	0.9375	0.6	NA
	NR2C2	0.858586	-0.219966	0.549828	-0.862947	0.716753	-0.480452	0.982143	-0.0259952	0.640388	-0.642982	0.834806	-0.260486	1.14391	0.19397				STAT1	15	7.22222	7.72727	7.87037	0.481481	0.515152	0.524691			BHLHE22	2.5	0	1.4	NA	0	0.56	NA
	SP3	0.595238	-0.748461	0.749516	-0.415968	0.591039	-0.758675	0.598802	-0.739848	1.25919	0.332493	0.992946	-0.0102133	1.00599	0.00861313				EGR2	0.583333	0.552486	0.596252	0.114504	0.947119	1.02215	0.196292			OLIG2	2	0.5	1.25	NA	0.25	0.625	NA
	SOX10	1.19048	0.251539	1.18952	0.250375	1.31737	0.397655	1.15789	0.211504	0.999194	-0.00116393	1.10659	0.146117	0.972632	-0.0400347				KLF16	0.604167	0.432781	0.561224	0.272021	0.716327	0.928923	0.450241			POU3F1	3.75	0.483871	1.22951	NA	0.129032	0.327869	NA
	USF1	5	2.32193	4.55882	2.18866	4.67033	2.22352	4.21053	2.074	0.911765	-0.133267	0.934066	-0.0984037	0.842105	-0.247928				ZIC3	3.26087	1.64804	0.640794	0.322581	0.5054	0.19651	0.0989247			FOSB::JUNB	20	25.3333	35.3704	NA	1.26667	1.76852	NA
	MAFK	3.57143	1.8365	3.26923	1.70895	7.40506	2.88851	7	2.80735	0.915385	-0.12755	2.07342	1.05201	1.96	0.970854				ZIC4	5.28846	2.35632	0.810565	0.411765	0.445559	0.15327	0.077861			PROP1	0.625	0.818182	0.785714	NA	1.30909	1.25714	NA
	SP8	0.537975	-0.89439	0.665914	-0.586592	0.55586	-0.847207	0.559006	-0.839064	1.23782	0.307798	1.03325	0.0471828	1.03909	0.055326				MITF	1.66667	7.5	2.58427	1.57895	4.5	1.55056	0.947368			NEUROD2	3.75	1.36364	2.4	NA	0.363636	0.64	NA
	Rxra	3.33333	1.73697	2.96875	1.56986	2.34649	1.23051	3.69565	1.88583	0.890625	-0.16711	0.703947	-0.506461	1.1087	0.148863				BHLHE41	1.42857	2.53968	1.73993	0.422535	1.77778	1.21795	0.295775			FOSL2::JUND	35	25.6667	38.8	NA	0.733333	1.10857	NA
	Nr2f6	1.8	0.847997	2.64286	1.4021	2.54348	1.3468	4.5	2.16993	1.46825	0.554102	1.41304	0.498806	2.5	1.32193				Ascl2	5	5.08929	4.92611	5	1.01786	0.985222	1			Atoh1	3.75	0.909091	2.66667	NA	0.242424	0.711111	NA
	Znf423	5.3125	2.40939	5.41667	2.43741	0.875576	-0.191696	0.526316	-0.925999	1.01961	0.0280144	0.164814	-2.60109	0.0990712	-3.33539				FOSL1	23.3333	60.8824	61.3732	44.2105	2.60924	2.63028	1.89474			RORA(var.2)	5	3	0.689655	NA	0.6	0.137931	NA
	HOXA10	0.816327	-0.292782	1.19565	0.257798	1.27907	0.355095	1.39785	0.483209	1.46467	0.55058	1.56686	0.647877	1.71237	0.775991				SMAD2::SMAD3::SMAD4	3.07692	3.46939	2.65351	3.60656	1.12755	0.86239	1.17213			Phox2b	1.25	0	0.757576	NA	0	0.606061	NA
	Tcf7	1.14286	0.192645	1.19632	0.258602	1.41423	0.50002	2	1	1.04678	0.0659571	1.23745	0.307375	1.75	0.807355				RREB1	0.354331	0.127479	0.240752	0.191874	0.359773	0.679455	0.54151			POU3F2	3.75	0.769231	1.45833	NA	0.205128	0.388889	NA
	JUN(var.2)	11.25	3.49185	20.3922	4.34994	34.3114	5.10062	33.3333	5.05889	1.81264	0.858089	3.0499	1.60876	2.96296	1.56704				ZIC1	4.28571	2.54438	0.945693	0.696203	0.593688	0.220662	0.162447			FOS::JUNB	20	24.6154	31.7308	NA	1.23077	1.58654	NA
	ZNF740	0.228346	-2.1307	0.16984	-2.55775	0.21831	-2.19555	0.300546	-1.73434	0.743784	-0.427044	0.956047	-0.0648471	1.31619	0.396364				FOS	29	47.2727	59.8649	48.9815	1.63009	2.06431	1.68902			HNF1A	15	21.5385	16.5686	NA	1.4359	1.10458	NA
	ELK4	2.1875	1.12928	1.76829	0.822357	2.53695	1.34309	2.61364	1.38606	0.808362	-0.306926	1.15975	0.21381	1.19481	0.256775				Nr2f6(var.2)	3.33333	1.77419	1.26543	1.81818	0.532258	0.37963	0.545455			OLIG1	2.5	0	1.73913	NA	0	0.695652	NA
	Klf1	0.887097	-0.172837	1.31884	0.39927	0.893491	-0.162475	0.76087	-0.394279	1.48669	0.572107	1.00721	0.0103619	0.857708	-0.221442				ZNF384	1.8408	2.58544	2.15035	2.05904	1.40452	1.16816	1.11856			CEBPG	20	5.5	6.05263	NA	0.275	0.302632	NA
	USF2	2.14286	1.09954	2.81818	1.49476	2.25352	1.17218	0.666667	-0.584963	1.31515	0.395229	1.05164	0.0726453	0.311111	-1.6845				POU1F1	1.42857	0.806452	1.1859	0.973451	0.564516	0.830128	0.681416			CEBPB	20	4.28571	7.43243	NA	0.214286	0.371622	NA
	Nr1h3::Rxra	5.71429	2.51457	2.87879	1.52546	1.25	0.321928	0.769231	-0.378512	0.503788	-0.989112	0.21875	-2.19265	0.134615	-2.89308				POU4F1	3.33333	2.05357	1.81223	0.961538	0.616071	0.543668	0.288462			JUN::JUNB	6.66667	20	22.1429	NA	3	3.32143	NA
	HES7	0.568182	-0.815575	0.987261	-0.0184963	0.702811	-0.508791	0.384615	-1.37851	1.73758	0.797079	1.23695	0.306785	0.676923	-0.562936				BACH2	12	16.7391	29.596	22.4324	1.39493	2.46633	1.86937			Hoxd8	5	2.2	3.04688	NA	0.44	0.609375	NA
	Hoxd8	1.36364	0.447459	1.78261	0.83399	1.37188	0.456156	1.15385	0.206451	1.30725	0.386531	1.00605	0.00869751	0.846154	-0.241008				Bach1::Mafk	7	7.11538	9.30435	9.28571	1.01648	1.32919	1.32653			GSX2	1.66667	1	0.882353	NA	0.6	0.529412	NA
	HEY1	0.454545	-1.1375	0.957447	-0.0627358	0.841121	-0.249614	0.277778	-1.848	2.10638	1.07477	1.85047	0.88789	0.611111	-0.710493				RAX	1	0.428571	1.14232	1.45631	0.428571	1.14232	1.45631			FOSL2	15	15.75	28.1481	NA	1.05	1.87654	NA
	HEY2	0.673077	-0.571157	0.945946	-0.0801703	0.683333	-0.549339	0.588235	-0.765535	1.40541	0.490986	1.01524	0.0218181	0.87395	-0.194378				HIF1A	0.5	0.636364	0.382653	0.365854	1.27273	0.765306	0.731707			Npas2	1.66667	1.25	2.85714	NA	0.75	1.71429	NA
	HES5	0.384615	-1.37851	0.948905	-0.0756643	0.8	-0.321928	1	0	2.46715	1.30285	2.08	1.05658	2.6	1.37851				JUN(var.2)	62.5	39.1667	51.8376	34.2857	0.626667	0.829402	0.548571			SOX13	5	1.78571	1.66667	NA	0.357143	0.333333	NA
	RXRG	3.33333	1.73697	2.12329	1.0863	2.3516	1.23364	3.69565	1.88583	0.636986	-0.650666	0.705479	-0.503324	1.1087	0.148863				EGR4	0.869565	0.291262	0.418848	0.2	0.334951	0.481675	0.23			CEBPE	10	4.7619	7.43243	NA	0.47619	0.743243	NA
	EGR3	0.676471	-0.563901	0.427435	-1.22622	0.34965	-1.51602	0.342466	-1.54597	0.631861	-0.662321	0.516874	-0.952114	0.506254	-0.982067				NEUROD1	19.1667	9.40476	3.44086	2	0.490683	0.179523	0.104348			BATF::JUN	45	9.7619	19.0625	NA	0.216931	0.423611	NA
	PBX3	1.25	0.321928	1.60714	0.684498	3.12057	1.64181	3.4375	1.78136	1.28571	0.36257	2.49645	1.31988	2.75	1.45943				Nfe2l2	3.125	6.29032	12.7928	8.60465	2.0129	4.09369	2.75349			VDR	15	0.5	0.571429	NA	0.0333333	0.0380952	NA
	SP4	0.45977	-1.12102	0.882353	-0.180572	0.56213	-0.831024	0.46875	-1.09311	1.91912	0.940443	1.22263	0.289992	1.01953	0.027906				NFYA	1.25	1.63793	1.35659	1	1.31034	1.08527	0.8			Bhlha15	1.66667	0.833333	1.29032	NA	0.5	0.774194	NA
	KLF14	1.12903	0.175087	1.17021	0.226771	0.765517	-0.385493	0.347222	-1.52607	1.03647	0.0516842	0.67803	-0.56058	0.30754	-1.70116				USF2	1.53846	4	2.41007	1.32353	2.6	1.56655	0.860294			POU3F3	2	0.483871	1.16667	NA	0.241935	0.583333	NA
	BACH2	5	2.32193	10.4348	3.38333	21.6917	4.43907	16.5	4.04439	2.08696	1.0614	4.33835	2.11715	3.3	1.72247				ASCL1	5.58824	4.71429	3.37891	2.05882	0.843609	0.604646	0.368421			BHLHE23	5	0	0.961538	NA	0	0.192308	NA
	EGR2	0.648148	-0.625604	0.494186	-1.01687	0.487013	-1.03797	0.298507	-1.74416	0.762458	-0.391269	0.751391	-0.412363	0.460554	-1.11856				ELF1	2.5	2.16981	2.55459	2.07143	0.867925	1.02183	0.828571			MEOX2	5	0.952381	0.789474	NA	0.190476	0.157895	NA
	KLF16	0.546667	-0.871267	0.677749	-0.561176	0.548994	-0.865138	0.546448	-0.871844	1.23979	0.31009	1.00426	0.00612865	0.9996	-0.000576963				FOXB1	1	1.9697	1.30189	1.08247	1.9697	1.30189	1.08247			MNX1	2	0.833333	0.882353	NA	0.416667	0.441176	NA
	RORC	1.25	0.321928	1.18182	0.241008	0.900901	-0.15056	1.78571	0.836501	0.945455	-0.08092	0.720721	-0.472488	1.42857	0.514573				FOSL2	18.5714	39.5652	51.1258	43.9216	2.13043	2.75293	2.36501			MAF::NFE2	10	11.6667	6.52174	NA	1.16667	0.652174	NA
	ZIC3	2.82407	1.49778	1.42012	0.506011	0.607477	-0.719099	0.714286	-0.485427	0.502862	-0.991767	0.215106	-2.21688	0.252927	-1.9832				ELF4	1.17647	1.84211	2.51064	1.86441	1.56579	2.13404	1.58475			JUN	5	2.14286	5.95238	NA	0.428571	1.19048	NA
	ZIC4	3.56557	1.83413	2.00599	1.00431	0.640301	-0.643177	0.555556	-0.847997	0.562599	-0.829821	0.179579	-2.47731	0.155811	-2.68213				HOXA13	1.34615	0.65	0.933243	1.11111	0.482857	0.693266	0.825397			Mlxip	2.5	2.17391	3.68421	NA	0.869565	1.47368	NA
	RORA(var.2)	1.05263	0.0740006	1.50943	0.594008	0.690476	-0.534336	1.42857	0.514573	1.43396	0.520007	0.655952	-0.608337	1.35714	0.440573				Klf1	0.986842	0.753012	0.922392	0.482234	0.763052	0.93469	0.488663			CEBPD	20	4.28571	7.43243	NA	0.214286	0.371622	NA
	Foxj3	1.09375	0.129283	1.51852	0.602665	1.67017	0.739993	1.36364	0.447459	1.38836	0.473381	1.52701	0.61071	1.24675	0.318176				TFEB	2.27273	5.11364	3.32589	2.36842	2.25	1.46339	1.04211			TAL1::TCF3	10	3.63636	5.20833	NA	0.363636	0.520833	NA
	MEF2D	1.93548	0.952694	1.06061	0.0848889	1.23924	0.309459	1.18421	0.243926	0.54798	-0.867805	0.640275	-0.643236	0.611842	-0.708769				Tcfl5	1.36364	1.04167	0.991736	0.490196	0.763889	0.727273	0.359477			NKX6-2	4	1.30435	1.42857	NA	0.326087	0.357143	NA
	ASCL1	6.94444	2.79586	4.03448	2.01238	3.40816	1.76899	4.79167	2.26053	0.580966	-0.783476	0.490776	-1.02686	0.69	-0.535332				SPI1	0.952381	1.6875	1.44444	1.06667	1.77188	1.51667	1.12			NKX6-1	20	1.31579	1.18182	NA	0.0657895	0.0590909	NA
	ZIC1	3.63248	1.86095	2.03927	1.02806	0.813953	-0.296982	0.540541	-0.887525	0.5614	-0.832898	0.224077	-2.15794	0.148808	-2.74848				FOSL2::JUN	13.75	58.6667	62.1429	35.5738	4.26667	4.51948	2.58718			LBX1	0.833333	0.925926	0.948276	NA	1.11111	1.13793	NA
	FOXP2	1.5	0.584963	1.8232	0.866476	1.7139	0.777283	1.92771	0.946889	1.21547	0.281514	1.1426	0.192321	1.28514	0.361926				JUNB	29	57.3529	55.2258	43.7719	1.97769	1.90434	1.50938			mix-a	5	2.3913	1.40777	NA	0.478261	0.281553	NA
	Rarg(var.2)	3.42105	1.77444	2.11111	1.078	0.992647	-0.0106472	1.53846	0.621488	0.617094	-0.696438	0.290158	-1.78509	0.449704	-1.15295				EHF	1.76471	1.85185	2.16216	1.64384	1.04938	1.22523	0.931507			SCRT2	1.25	1.78571	0.441176	NA	1.42857	0.352941	NA
	HNF4G	3.07692	1.62149	2.75281	1.4609	3.51351	1.81291	2.95455	1.56294	0.894663	-0.160584	1.14189	0.191426	0.960227	-0.0585522				Tcf21	10	2.77778	1.76991	2.91667	0.277778	0.176991	0.291667			TEAD3	7.5	2.17391	4.46429	NA	0.289855	0.595238	NA
	ZNF24	2.5	1.32193	1.69811	0.763933	1.88654	0.915745	1.59091	0.669851	0.679245	-0.557995	0.754617	-0.406183	0.636364	-0.652077				ELF3	0.789474	1.47541	1.95122	1.5625	1.86885	2.47154	1.97917			REST	1.66667	0.909091	0.333333	NA	0.545455	0.2	NA
	FOS	12.381	3.63005	27.0909	4.75974	49.6023	5.63233	43.2692	5.43527	2.18811	1.12969	4.00634	2.00228	3.49482	1.80522				NFKB2	1.91176	0.45977	1.58436	2.04545	0.240495	0.828743	1.06993			Nr2e1	0.5	3.18182	1.73913	NA	6.36364	3.47826	NA
	IRF1	1.1194	0.16273	1.27306	0.348304	1.13309	0.180267	0.733696	-0.446746	1.13727	0.185574	1.01223	0.0175374	0.655435	-0.609476				FOSL2::JUNB	23.5714	55.7895	62.047	45.5085	2.36683	2.6323	1.93066			SIX2	5	12.5	3.23529	NA	2.5	0.647059	NA
	TFEC	2.85714	1.51457	4.30556	2.1062	3.41232	1.77075	1.21212	0.277534	1.50694	0.591626	1.19431	0.256181	0.424242	-1.23704				FOSB::JUNB	22.1429	77.1429	56.7879	45.7627	3.48387	2.56461	2.0667			Bcl6	5	5	5.2	NA	1	1.04	NA
	Srebf1(var.2)	2.04545	1.03242	3.04348	1.60572	2.15415	1.10712	0.882353	-0.180572	1.48792	0.5733	1.05314	0.0746974	0.431373	-1.21299				FOS::JUN	25.8333	57.3529	59.8264	38.3594	2.22011	2.31586	1.48488			Foxo1	10	1.46341	1.52632	NA	0.146341	0.152632	NA
	SREBF2(var.2)	2.5	1.32193	2.82051	1.49596	2.17842	1.12328	0.5	-1	1.12821	0.174029	0.871369	-0.198644	0.2	-2.32193				HESX1	5	0.37037	1.11354	1.57534	0.0740741	0.222707	0.315068			MAFG	5	5	1.25	NA	1	0.25	NA
	TFEB	2.3913	1.2578	3.61111	1.85244	3.16143	1.66058	1.16667	0.222392	1.5101	0.594645	1.32205	0.402782	0.487879	-1.03541				ESX1	0.833333	0.285714	0.92827	1.14458	0.342857	1.11392	1.37349			MYB	2.5	2.69231	1.77419	NA	1.07692	0.709677	NA
	MEF2B	2.17391	1.12029	1.02804	0.0398927	1.3908	0.47592	1.35593	0.439285	0.472897	-1.0804	0.63977	-0.644374	0.623729	-0.681009				NFKB1	1.66667	0.869565	1.44231	2.80488	0.521739	0.865385	1.68293			MIXL1	3.33333	1.25	1.36364	NA	0.375	0.409091	NA
	MEF2A	1.71053	0.77444	1.14865	0.199938	1.24815	0.319796	1	0	0.671518	-0.574503	0.72969	-0.454645	0.584615	-0.77444				Tcf12	6.94444	5	3.23404	3.68421	0.72	0.465702	0.530526			POU1F1	3.33333	0.434783	1.12245	NA	0.130435	0.336735	NA
	FOXF2	1.25	0.321928	1.41509	0.500898	1.32603	0.407118	0.769231	-0.378512	1.13208	0.17897	1.06083	0.0851897	0.615385	-0.70044				HINFP	0.0909091	0.645161	0.321839	0.049505	7.09677	3.54023	0.544554			SIX1	2.5	3.57143	2	NA	1.42857	0.8	NA
	NFYB	1.07143	0.0995357	0.952381	-0.0703893	1.07143	0.0995357	0.666667	-0.584963	0.888889	-0.169925	1	0	0.622222	-0.684498				NFE2	10	56.0714	50.5556	39.6875	5.60714	5.05556	3.96875			MAX	5	1.25	3.13953	NA	0.25	0.627907	NA
	Gata4	0.25	-2	0.702479	-0.509472	0.627376	-0.672597	1.45833	0.544321	2.80992	1.49053	2.50951	1.3274	5.83333	2.54432				FOSL1::JUND	22.5	52.5	53.7333	34.6154	2.33333	2.38815	1.53846			POU6F1	5	5	1.66667	NA	1	0.333333	NA
	EGR1	0.428571	-1.22239	0.422794	-1.24197	0.355691	-1.4913	0	#NUM!	0.98652	-0.0195804	0.829946	-0.268911	0	#NUM!				HIC2	1.66667	2.08333	1.63009	1.08696	1.25	0.978056	0.652174			GLIS3	1.25	0.175439	0.151515	NA	0.140351	0.121212	NA
	FOSL2::JUND	17.8125	4.15482	25.4839	4.67151	44.7393	5.48347	47.7083	5.57617	1.43067	0.516694	2.51168	1.32865	2.67836	1.42135				SOX10	1	1.15044	1.1087	1.14679	1.15044	1.1087	1.14679			SCRT1	1.25	2.5	1.11111	NA	2	0.888889	NA
	FOSL1::JUND	15.8824	3.98935	26.1538	4.70895	39.803	5.3148	42.8261	5.42042	1.64672	0.719598	2.50611	1.32545	2.69646	1.43107				RELA	1.13636	2.63158	5.6872	4.49367	2.31579	5.00474	3.95443			MYF6	3.33333	1.875	1.93548	NA	0.5625	0.580645	NA
	FOSL2::JUNB	15.5	3.9542	26.1667	4.70966	44.375	5.47168	42.4074	5.40624	1.68817	0.755462	2.8629	1.51748	2.73596	1.45205				FOSL1::JUND(var.2)	3.125	2.72727	4.27083	3.80597	0.872727	1.36667	1.21791			GSX1	2	0.833333	0.729167	NA	0.416667	0.364583	NA
	FOSB::JUNB	18.6667	4.22239	24.2308	4.59877	45.3623	5.50342	44.8	5.48543	1.29808	0.376376	2.43012	1.28103	2.4	1.26303				DUXA	1	1.25	1.07011	1.08247	1.25	1.07011	1.08247			CENPB	2.5	0.294118	0.375	NA	0.117647	0.15	NA
	JUN::JUNB	13.0769	3.70895	15.7031	3.97298	27.2196	4.76658	25.7692	4.68758	1.20083	0.264029	2.0815	1.05762	1.97059	0.978626				ZSCAN4	0.434783	1.44737	0.571429	0.243902	3.32895	1.31429	0.560976			ZNF143	5	2.69231	1.25	NA	0.538462	0.25	NA
	FOS::JUN	15.8824	3.98935	23.8525	4.57607	43.1	5.42962	43.3333	5.43741	1.50182	0.586713	2.7137	1.44026	2.7284	1.44805				RUNX1	2.90323	2.64706	3.13264	2.58242	0.911765	1.07902	0.889499			VAX2	5	0.25	0.480769	NA	0.05	0.0961538	NA
	HIF1A	0.416667	-1.26303	0.555556	-0.847997	0.550239	-0.861869	0.208333	-2.26303	1.33333	0.415037	1.32057	0.401165	0.5	-1				TFEC	2.72727	5.47619	3.15909	2.09091	2.00794	1.15833	0.766667			VAX1	2.5	0.185185	0.454545	NA	0.0740741	0.181818	NA
	STAT1::STAT2	1.14286	0.192645	2	1	1.88338	0.913328	1.4539	0.539929	1.75	0.807355	1.64796	0.720683	1.27216	0.347284				Srebf1(var.2)	1.53846	4.35897	2.40175	2.11538	2.83333	1.56114	1.375			Foxj2	2	1.05263	1.62921	NA	0.526316	0.814607	NA
	Mafb	2.91667	1.54432	3.20513	1.68038	4.34286	2.11864	3.7931	1.92338	1.0989	0.136062	1.48898	0.574324	1.30049	0.379058				SREBF2(var.2)	1.33333	4.48718	2.34914	1.42857	3.36538	1.76185	1.07143			UNCX	1.25	1.19048	1.02564	NA	0.952381	0.820513	NA
	LEF1	1.11111	0.152003	0.930233	-0.104337	1.1036	0.142222	1.70455	0.769387	0.837209	-0.25634	0.993243	-0.00978102	1.53409	0.617384				ELF5	1.94444	1.6	2.23642	1.83673	0.822857	1.15016	0.944606			PRRX1	1.25	1.19048	1.02564	NA	0.952381	0.820513	NA
	Hnf4a	3.15789	1.65896	3.40909	1.76939	3.86364	1.94996	2.10526	1.074	1.07955	0.110424	1.22348	0.290996	0.666667	-0.584963				USF1	2.27273	4.01961	4.15301	2.76596	1.76863	1.82732	1.21702			Arid3b	1.66667	0.9	0.482759	NA	0.54	0.289655	NA
	RREB1	0.394737	-1.34104	0.19103	-2.38813	0.269274	-1.89285	0.302013	-1.72732	0.483942	-1.04709	0.682162	-0.551814	0.765101	-0.386279				MSC	6	2.2	3.35443	3.36735	0.366667	0.559072	0.561224			CLOCK	2	0.238095	3	NA	0.119048	1.5	NA
	PLAG1	0.547619	-0.868755	0.478723	-1.06274	0.317657	-1.65446	0.121951	-3.03562	0.874191	-0.19398	0.580069	-0.785704	0.222694	-2.16687				FOSL2::JUND	26.6667	64.1176	63.0872	43.7903	2.40441	2.36577	1.64214			POU4F1	2.5	6.25	3.26087	NA	2.5	1.30435	NA
	NFYA	2	1	1.29412	0.371969	1.46067	0.546634	0.441176	-1.18057	0.647059	-0.628031	0.730337	-0.453366	0.220588	-2.18057				HOXD13	1.76471	0.933333	1.36598	1.46919	0.528889	0.774055	0.832543			MAFF	5	7.5	5.90909	NA	1.5	1.18182	NA
	ONECUT3	1.53846	0.621488	1.72078	0.783062	1.40483	0.490399	0.833333	-0.263034	1.11851	0.161574	0.913142	-0.131089	0.541667	-0.884523				HOXB13	1.25	0.75	1.16613	1.15226	0.6	0.932907	0.921811			TFCP2	2.5	0.5	0.909091	NA	0.2	0.363636	NA
	GATA2	0.147059	-2.76553	0.732759	-0.44859	0.572792	-0.803916	1.16279	0.217591	4.98276	2.31694	3.89499	1.96162	7.90698	2.98313				NFATC1	1.42857	2.83784	2.75641	3.59195	1.98649	1.92949	2.51437			SRF	5	0.833333	1.33333	NA	0.166667	0.266667	NA
	GSX1	1.53846	0.621488	0.5	-1	0.941358	-0.0871846	0.531915	-0.910733	0.325	-1.62149	0.611883	-0.708673	0.345745	-1.53222				ELK4	1.21212	1.68539	2.64624	1.72414	1.39045	2.18315	1.42241			Hand1::Tcf3	10	4.66667	1.70455	NA	0.466667	0.170455	NA
	Gata1	0.15625	-2.67807	0.606936	-0.720383	0.68147	-0.553278	1.30769	0.387023	3.88439	1.95769	4.36141	2.12479	8.36923	3.0651				JUN::JUNB(var.2)	1.07143	2.89474	3.62857	4.29825	2.70175	3.38667	4.0117			NFIA	15	16	9.14286	NA	1.06667	0.609524	NA
	Sox3	1.30952	0.389042	1.14058	0.189772	1.34783	0.430634	1.57576	0.656046	0.870991	-0.19927	1.02925	0.0415921	1.20331	0.267003				ZEB1	7.83333	6.91667	1.86312	0.633803	0.882979	0.237845	0.080911			MAX::MYC	1.25	2	4.83871	NA	1.6	3.87097	NA
	Ascl2	6.19048	2.63005	4.94681	2.3065	4.92424	2.2999	6.81818	2.76939	0.7991	-0.323552	0.795455	-0.330149	1.1014	0.139337				PRDM1	1.5625	1.98276	1.8481	1.57143	1.26897	1.18278	1.00571			MAFK	5	8.75	3.82353	NA	1.75	0.764706	NA
	REL	1.33333	0.415037	1.9697	0.977974	5.16187	2.36789	4.11765	2.04182	1.47727	0.562936	3.8714	1.95286	3.08824	1.62678				IRF1	1.13636	1.26087	1.09281	1.07323	1.10957	0.961677	0.944444			NR1H4	1.25	0.625	2.03704	NA	0.5	1.62963	NA
	ZNF384	2.18927	1.13045	2.46816	1.30344	2.06171	1.04384	1.7639	0.81877	1.12739	0.17299	0.941734	-0.0866079	0.805705	-0.311677				Hes1	0.76087	0.816993	0.708061	0.253165	1.07376	0.930594	0.332731			Lhx4	10	2	0.714286	NA	0.2	0.0714286	NA
	Bcl6	5	2.32193	8.28571	3.05063	6.06897	2.60145	6.38889	2.67557	1.65714	0.728698	1.21379	0.279523	1.27778	0.353637				Stat4	5	12.7778	7.7381	8.20513	2.55556	1.54762	1.64103			LMX1B	10	1.36364	0.619048	NA	0.136364	0.0619048	NA
	FOXB1	1.77419	0.827163	2.5	1.32193	1.7342	0.794268	0.940594	-0.0883559	1.40909	0.494765	0.977457	-0.032895	0.530153	-0.915519				Sox3	1.19565	0.987654	1.02293	1.33766	0.826038	0.85554	1.11877			LMX1A	10	1.36364	0.619048	NA	0.136364	0.0619048	NA
	NR2F2	1.42857	0.514573	2.93651	1.5541	2.51984	1.33333	2.96296	1.56704	2.05556	1.03953	1.76389	0.81876	2.07407	1.05247				NR2F1	1.81818	1.51163	1.64103	1.45455	0.831395	0.902564	0.8			USF1	5	6.15385	9.31034	NA	1.23077	1.86207	NA
	FOSL2	12.25	3.61471	23.3929	4.548	40.9091	5.35435	39.7917	5.31439	1.90962	0.933286	3.33952	1.73964	3.2483	1.69968				NHLH1	1.33333	2.91667	3.46847	4.43396	2.1875	2.60135	3.32547			HSF4	1	0.909091	2.16216	NA	0.909091	2.16216	NA
	Pou5f1::Sox2	0.952381	-0.0703893	1.61017	0.687213	1.34276	0.425197	1.31579	0.395929	1.69068	0.757602	1.40989	0.495587	1.38158	0.466318				HNF4G	1.94444	3.71795	2.81768	2.35849	1.91209	1.44909	1.21294			Nr2e3	5	2.85714	2.22222	NA	0.571429	0.444444	NA
	KLF5	0.863454	-0.211809	1.1215	0.165424	0.900173	-0.151726	0.638889	-0.646363	1.29885	0.377233	1.04253	0.0600835	0.739922	-0.434554				MLXIPL	2.85714	4.26829	2.25641	0.737705	1.4939	0.789744	0.258197			JUND(var.2)	5	1.81818	5.25	NA	0.363636	1.05	NA
	ZBTB7A	1.21212	0.277534	1.64021	0.713882	1.9898	0.99262	1.84211	0.881356	1.35317	0.436348	1.64158	0.715086	1.51974	0.603822				MLX	1.81818	2.58929	2.28426	0.47619	1.42411	1.25635	0.261905			PAX4	2.5	0.666667	0.5	NA	0.266667	0.2	NA
	NFE2	12.5	3.64386	19.4643	4.28276	35.6736	5.15678	47.7778	5.57827	1.55714	0.638901	2.85389	1.51293	3.82222	1.93441				NKX2-3	2.08333	2.02703	1.39896	1.46552	0.972973	0.671503	0.703448			TCF7L1	1.42857	2.8	2.20339	NA	1.96	1.54237	NA
	MNX1	1.45161	0.537657	0.833333	-0.263034	0.961538	-0.0565835	0.632911	-0.659925	0.574074	-0.800691	0.662393	-0.59424	0.436006	-1.19758				POU4F3	4.375	1.95652	1.93732	1.24	0.447205	0.442816	0.283429			Alx1	1.66667	2.5	2.08333	NA	1.5	1.25	NA
	Hoxd9	0.714286	-0.485427	0.934343	-0.0979752	1.09394	0.129528	0.782609	-0.353637	1.30808	0.387452	1.53151	0.614955	1.09565	0.13179				NFIA	2.69231	7.58621	6.74863	6.06383	2.81773	2.50664	2.25228			ESRRB	5	0.833333	0.882353	NA	0.166667	0.176471	NA
	HOXA13	0.661765	-0.59561	0.953488	-0.0687128	1.02657	0.0378321	0.865385	-0.208587	1.44083	0.526897	1.55126	0.633442	1.30769	0.387023				EGR3	1.07143	0.404858	0.3914	0.243056	0.377868	0.365307	0.226852			POU6F2	2.5	1.31579	0.875	NA	0.526316	0.35	NA
	FIGLA	11.1905	3.4842	4.16667	2.05889	1.3843	0.469154	1.95652	0.968291	0.37234	-1.42531	0.123703	-3.01505	0.174838	-2.51591				Myog	6.25	4.91525	3.39827	3.5	0.786441	0.543723	0.56			Lhx8	5	0.555556	0.744681	NA	0.111111	0.148936	NA
	BHLHE41	1	0	2	1	1.59389	0.672549	0	#NUM!	2	1	1.59389	0.672549	0	#NUM!				FOS::JUND	10.8333	38.8235	48.8938	31.0185	3.58371	4.51327	2.86325			FOXG1	1.25	1.05263	1.53846	NA	0.842105	1.23077	NA
	RELA	2.31707	1.2123	3.77273	1.91561	6.87739	2.78186	7.5	2.90689	1.62823	0.703304	2.96814	1.56956	3.23684	1.69459				TEAD1	1.42857	1.375	2.31076	2.90698	0.9625	1.61753	2.03488			Alx4	1.66667	1.66667	1	NA	1	0.6	NA
	Rfx1	1.73077	0.791413	2.25352	1.17218	4.4375	2.14975	4.375	2.12928	1.30203	0.380768	2.56389	1.35833	2.52778	1.33787				Pparg::Rxra	0.588235	0.9375	1.2533	1.01064	1.59375	2.13061	1.71809			NR4A2	1.66667	1.59091	1.875	NA	0.954545	1.125	NA
	Tcfl5	0.616438	-0.697971	1.04478	0.0631938	0.602941	-0.729911	0.441176	-1.18057	1.69486	0.761165	0.978105	-0.0319394	0.715686	-0.482601				HNF1A	12.8571	4.5	3.75	2.79279	0.35	0.291667	0.217217			Id2	2.5	1.75	3.05556	NA	0.7	1.22222	NA
	SPI1	0.875	-0.192645	1.19632	0.258602	1.29061	0.368057	1.06667	0.0931094	1.36722	0.451247	1.47499	0.560702	1.21905	0.285754				Gfi1b	3.88889	2.625	3.37607	2.97414	0.675	0.868132	0.764778			HES7	1	1.07143	0.737705	NA	1.07143	0.737705	NA
	IRF9	1.66667	0.736966	1.60839	0.685619	1.30354	0.382433	1.5625	0.643856	0.965035	-0.0513469	0.782123	-0.354533	0.9375	-0.0931094				Rxra	1.07143	2.14286	2.22857	1.22642	2	2.08	1.14465			EMX1	5	1.33333	0.375	NA	0.266667	0.075	NA
	FOSB::JUN	1.25	0.321928	5.90909	2.56294	5.02703	2.32971	15.4167	3.94642	4.72727	2.24101	4.02162	2.00778	12.3333	3.62449				HNF1B	11.25	4.68085	3.73656	2.58065	0.416076	0.332139	0.229391			Stat6	10	2.85714	6.75	NA	0.285714	0.675	NA
	MAFG	4	2	1.38889	0.473931	3.37209	1.75364	0	#NUM!	0.347222	-1.52607	0.843023	-0.246356	0	#NUM!				MAF::NFE2	5	13.6111	16.5054	11.3158	2.72222	3.30108	2.26316			Rfx1	2.5	9	4.8	NA	3.6	1.92	NA
	EGR4	0.316901	-1.65789	0.352645	-1.50371	0.353261	-1.50119	0.294118	-1.76553	1.11279	0.154182	1.11473	0.1567	0.928105	-0.107641				FOSL1::JUNB	23.75	38.5	49.7638	37.7885	1.62105	2.09532	1.59109			NR1A4::RXRA	2.5	0.9375	0.333333	NA	0.375	0.133333	NA
	JUNB	15.5882	3.96239	24.4068	4.60921	42.9592	5.42489	46.8182	5.549	1.56572	0.646824	2.75587	1.46251	3.00343	1.58661				FOSL1::JUN(var.2)	2.30769	2.55814	5.74074	5.83333	1.10853	2.48765	2.52778			E2F7	2.5	0.666667	1.38889	NA	0.266667	0.555556	NA
	KLF9	0.733333	-0.447459	0.684932	-0.545968	0.477081	-1.06769	0.560748	-0.834576	0.933998	-0.0985094	0.650566	-0.620234	0.764656	-0.387117				Hes2	0.909091	1.15385	0.810056	0.714286	1.26923	0.891061	0.785714			Dlx4	1.25	1.05263	1.40625	NA	0.842105	1.125	NA
	IRF4	1.08696	0.120294	1.52174	0.605721	1.5	0.584963	0.555556	-0.847997	1.4	0.485427	1.38	0.464668	0.511111	-0.968291				FOXC1	1.42857	2.21591	1.44444	1.19835	1.55114	1.01111	0.838843			FOXK2	2.5	1.72414	1.76923	NA	0.689655	0.707692	NA
	EOMES	1.25	0.321928	0.641026	-0.641546	0.549451	-0.863938	0.428571	-1.22239	0.512821	-0.963474	0.43956	-1.18587	0.342857	-1.54432				Mecom	1.25	0.4	0.570388	0.545977	0.32	0.456311	0.436782			Rarb	1	0.384615	0.694444	NA	0.384615	0.694444	NA
	NRL	3	1.58496	3.2	1.67807	4.17553	2.06196	4.28571	2.09954	1.06667	0.0931094	1.39184	0.476997	1.42857	0.514573				SPIC	1.05263	1.12745	1.18321	1.02094	1.07108	1.12405	0.969895			Tcf21	5	1.25	3	NA	0.25	0.6	NA
	NFKB2	0.603448	-0.728698	1.02459	0.0350469	2.21116	1.1448	2.17391	1.12029	1.69789	0.763745	3.6642	1.8735	3.60248	1.84899				BHLHE40	2.14286	3.14815	1.56522	0.714286	1.46914	0.730435	0.333333			MYCN	5	2.10526	3.39286	NA	0.421053	0.678571	NA
	MLXIPL	1.8	0.847997	2.55814	1.35509	1.81818	0.862496	0.434783	-1.20163	1.42119	0.507098	1.0101	0.0144996	0.241546	-2.04963				DMRT3	1.875	0.333333	0.310881	0.390625	0.177778	0.165803	0.208333			Rarg	0.714286	0.769231	1.25	NA	1.07692	1.75	NA
	MLX	2	1	2.81609	1.49369	1.68269	0.750771	0.576923	-0.793549	1.40805	0.493694	0.841346	-0.249229	0.288462	-1.79355				E2F6	0.786517	0.63981	0.637698	0.400844	0.813473	0.810787	0.509644			Atf3	5	2.08333	1.36364	NA	0.416667	0.272727	NA
	NFKB1	0.431034	-1.21412	1.63934	0.713119	2.36515	1.24193	2.10526	1.074	3.80328	1.92724	5.48714	2.45605	4.88421	2.28813				NFATC3	1.6129	2.98701	2.67782	3.37838	1.85195	1.66025	2.09459			ZBTB18	2.5	2.85714	1.34615	NA	1.14286	0.538462	NA
	FOSL2::JUND(var.2)	0.833333	-0.263034	5	2.32193	4.54545	2.18442	17.5	4.12928	6	2.58496	5.45455	2.44746	21	4.39232				CDX2	1	0.705882	0.925	1.30901	0.705882	0.925	1.30901			Shox2	1.25	1.19048	1.02564	NA	0.952381	0.820513	NA
	Foxd3	1.71717	0.780034	1.55257	0.634656	1.32011	0.400662	1.19919	0.262057	0.904142	-0.145379	0.768772	-0.379373	0.69835	-0.517978				MEF2C	0.625	1.51515	1.73488	2.22222	2.42424	2.7758	3.55556			RAX2	1.25	1.19048	1.02564	NA	0.952381	0.820513	NA
	Gabpa	1.22449	0.292181	0.932203	-0.101283	1.73797	0.797401	1.30952	0.389042	0.761299	-0.393464	1.41934	0.505221	1.06944	0.0968615				JDP2	18.125	41.5909	50.0595	35.2857	2.29467	2.7619	1.9468			LHX9	1.25	1.19048	1.02564	NA	0.952381	0.820513	NA
	Lhx3	0.75	-0.415037	1.4218	0.50772	1.28157	0.357907	1.16822	0.224317	1.89573	0.922757	1.70875	0.772945	1.55763	0.639355				HOXA10	0.909091	0.888889	1.18687	1.2253	0.977778	1.30556	1.34783			ISX	1.25	1.19048	1.02564	NA	0.952381	0.820513	NA
	FOSL2::JUN(var.2)	1.5625	0.643856	5.71429	2.51457	4.5283	2.17897	15	3.90689	3.65714	1.87072	2.89811	1.53511	9.6	3.26303				LBX2	0.714286	0.645161	1.01852	1.64062	0.903226	1.42593	2.29688			SHOX	1.25	1.19048	1.02564	NA	0.952381	0.820513	NA
	Pparg::Rxra	1.3	0.378512	1.67702	0.745899	1.42361	0.509555	1.92308	0.943416	1.29001	0.367387	1.09509	0.131043	1.47929	0.564905				RXRB	0.5	1.35135	1.99495	1.31148	2.7027	3.9899	2.62295			FOXF2	1.66667	2.22222	2.55102	NA	1.33333	1.53061	NA
	PBX2	2.08333	1.05889	2.29167	1.1964	2.32432	1.21681	2.14286	1.09954	1.1	0.137504	1.11568	0.157918	1.02857	0.040642				FOSB::JUNB(var.2)	2.5	3	5.64024	5.6338	1.2	2.2561	2.25352			PAX5	0.555556	0.517241	0.769231	NA	0.931034	1.38462	NA
	JUN::JUNB(var.2)	0.833333	-0.263034	4.4186	2.14359	3.83784	1.94029	12.2727	3.61738	5.30233	2.40663	4.60541	2.20333	14.7273	3.88042				JUN::JUNB	20	35.8824	33.8855	23.2609	1.79412	1.69428	1.16304			MNT	2.5	1.2	2.85714	NA	0.48	1.14286	NA
	THAP1	1.84615	0.884523	1.9797	0.985278	1.77966	0.831602	0.892857	-0.163499	1.07234	0.100756	0.963983	-0.0529203	0.483631	-1.04802				Zfx	0.697674	0.708333	0.739645	0.215054	1.01528	1.06016	0.308244			SREBF2	1.25	0.4	0.581395	NA	0.32	0.465116	NA
	FOSL1	14.4118	3.84918	23.1746	4.53447	57.5806	5.84751	49.0476	5.61611	1.60803	0.685298	3.99539	1.99834	3.4033	1.76694				TBR1	0.47619	0.283019	0.903226	1.04762	0.59434	1.89677	2.2			TBX19	2.5	1.42857	1.42857	NA	0.571429	0.571429	NA
	NR1H2::RXRA	2.22222	1.152	2.5	1.32193	3.28125	1.71425	2.85714	1.51457	1.125	0.169925	1.47656	0.562242	1.28571	0.36257				STAT1::STAT2	1.15385	1.49635	2.12851	1.9338	1.29684	1.84471	1.67596			Foxj3	2.5	2.08333	1.55172	NA	0.833333	0.62069	NA
	ONECUT1	2.5	1.32193	2.15517	1.1078	1.98606	0.989911	1.08108	0.112475	0.862069	-0.214125	0.794425	-0.332017	0.432432	-1.20945				MNT	1.17647	1.93548	1.62222	0.806452	1.64516	1.37889	0.685484			YY2	1.25	1.5625	1.5	NA	1.25	1.2	NA
	ZEB1	12.1875	3.60733	5.79787	2.53552	1.4	0.485427	1.89655	0.923379	0.475723	-1.07181	0.114872	-3.1219	0.155615	-2.68395				TEAD2	4.09091	1.35135	3.15	4.01515	0.33033	0.77	0.981481			PBX3	2.5	1.66667	0.555556	NA	0.666667	0.222222	NA
	TCF7L2	1.66667	0.736966	1.84466	0.883355	1.81199	0.857574	2.39583	1.26053	1.1068	0.146389	1.08719	0.120609	1.4375	0.523562				ATF7	2.5	3.26923	4.83333	6.54762	1.30769	1.93333	2.61905			VSX2	2.5	0.6	0.59322	NA	0.24	0.237288	NA
	JDP2(var.2)	1.53846	0.621488	5.38462	2.42884	5	2.32193	12.5	3.64386	3.5	1.80735	3.25	1.70044	8.125	3.02237				JUND	51.6667	48.5714	60.2941	45.5932	0.940092	1.16698	0.882449			VSX1	2.5	0.6	0.59322	NA	0.24	0.237288	NA
	SIX2	3.125	1.64386	2.83784	1.50479	4.73451	2.24322	4.28571	2.09954	0.908108	-0.139064	1.51504	0.59936	1.37143	0.455679				RUNX3	2.8125	1.75532	2.30287	2.02128	0.624113	0.818797	0.718676			Nkx2-5	0.625	0.757576	0.78125	NA	1.21212	1.25	NA
	E2F1	6.92308	2.79141	2.52747	1.3377	0.732218	-0.449656	0.625	-0.678072	0.365079	-1.45372	0.105765	-3.24107	0.0902778	-3.46949				Crem	2	2.66667	2.43333	0.895522	1.33333	1.21667	0.447761			FOXO3	2.5	0.714286	1.5	NA	0.285714	0.6	NA
	RUNX1	2.87037	1.52124	2.71505	1.44098	2.86043	1.51623	2.28395	1.19153	0.94589	-0.0802561	0.996537	-0.00500514	0.795699	-0.329705				FOSL1::JUN	13.3333	39.6875	47.2768	31.3725	2.97656	3.54576	2.35294			RFX3	0	5.625	3.5	NA	32.625	20.3	NA
	ONECUT2	1.57895	0.658963	1.88776	0.916672	1.59645	0.674869	0.952381	-0.0703893	1.19558	0.257709	1.01109	0.0159064	0.603175	-0.729352				TEAD4	3.63636	1.89189	4.05963	3.90244	0.52027	1.1164	1.07317			RFX2	0	2.91667	3.63636	NA	16.9167	21.0909	NA
	TFAP2B	0.375723	-1.41226	0.520833	-0.941106	0.638489	-0.647266	0.595238	-0.748461	1.38622	0.471154	1.69936	0.764995	1.58425	0.663799				FOXF2	0.882353	1.11111	1.63551	1.15385	1.25926	1.85358	1.30769			USF2	0	5	8.33333	NA	29	48.3333	NA
	mix-a	1.03448	0.0489096	0.914634	-0.128733	0.924092	-0.113891	0.588235	-0.765535	0.884146	-0.177643	0.893289	-0.162801	0.568627	-0.814444				CDX1	1	0.784314	0.787349	0.984848	0.784314	0.787349	0.984848			RFX5	0	6.11111	5.41667	NA	35.4444	31.4167	NA
	NFIX	3.93939	1.97797	7.53086	2.91282	7.89954	2.98177	7.27273	2.8625	1.91168	0.934842	2.00527	1.0038	1.84615	0.884523				Nr2e1	1.66667	1.35593	2.41429	1.90647	0.813559	1.44857	1.14388			Rxra	0	2.5	3.23529	NA	14.5	18.7647	NA
	PPARA::RXRA	1.66667	0.736966	1.40351	0.489038	1.49171	0.57697	1.4	0.485427	0.842105	-0.247928	0.895028	-0.159996	0.84	-0.251539				HSF2	1.25	2.16667	3.02548	3.95833	1.73333	2.42038	3.16667			Nr2f6	0	3.23529	3.4375	NA	18.7647	19.9375	NA
	IRF8	1.25	0.321928	1.5	0.584963	1.78063	0.832385	1.14583	0.196397	1.2	0.263034	1.4245	0.510457	0.916667	-0.125531				TFAP4	6.5	2.98077	4.48485	10	0.45858	0.689977	1.53846			TCF7L2	0	2	2.5	NA	11.6	14.5	NA
	RARA(var.2)	2.8125	1.49185	1.23077	0.29956	0.966667	-0.0489096	0.789474	-0.341037	0.437607	-1.19229	0.343704	-1.54076	0.280702	-1.83289				Creb5	3.5	3.33333	4.52532	5.25	0.952381	1.29295	1.5			POU4F3	0	8.21429	2.80702	NA	47.6429	16.2807	NA
	TFAP2A	0.506757	-0.980635	0.81117	-0.301923	0.763116	-0.390026	0.816327	-0.292782	1.60071	0.678711	1.50588	0.590609	1.61088	0.687853				JUNB(var.2)	1.53846	2.36842	4.96732	6.22807	1.53947	3.22876	4.04825			POU4F2	0	5	2.7381	NA	29	15.881	NA
	NEUROD1	11.0714	3.46877	6.7284	2.75026	3.33333	1.73697	3.54167	1.82443	0.607726	-0.718507	0.301075	-1.7318	0.319892	-1.64434				ZBTB7A	1.70732	1.37168	2.17456	1.50685	0.803413	1.27367	0.882583			BHLHE41	0	2.5	4.33333	NA	14.5	25.1333	NA
	KLF13	2.95455	1.56294	2.06349	1.04509	0.690789	-0.533682	0.652174	-0.616671	0.698413	-0.517848	0.233806	-2.09662	0.220736	-2.17961				NFIC	2.38095	5	5.52995	4.91379	2.1	2.32258	2.06379			SP4	0	0.964912	0.833333	NA	5.59649	4.83333	NA
	FOS::JUNB	16.0714	4.00643	20.5738	4.36273	45.6105	5.51129	42.6087	5.41308	1.28015	0.356308	2.83798	1.50487	2.65121	1.40665				Nr5a2	2.85714	2.56098	2.41135	2.61905	0.896341	0.843972	0.916667			MITF	0	8.33333	13	NA	48.3333	75.4	NA
	SPIC	0.535714	-0.900464	1.10215	0.140321	0.974513	-0.037247	1.05882	0.0824622	2.05735	1.04079	1.81909	0.863217	1.97647	0.982926				Arx	1.66667	0.555556	0.780347	0.681818	0.333333	0.468208	0.409091			Lhx3	0	2.72727	1.44366	NA	15.8182	8.37324	NA
	MEF2C	1.6129	0.68966	1.69935	0.76498	1.84252	0.88168	1.25	0.321928	1.05359	0.0753201	1.14236	0.19202	0.775	-0.367732				TAL1::TCF3	7.5	5	2.42537	1.75676	0.666667	0.323383	0.234234			TBP	NA	1.66667	1.07143	NA	NA	NA	NA
	NFIA	5	2.32193	9.09091	3.18442	8.61809	3.10737	7.75	2.9542	1.81818	0.862496	1.72362	0.78544	1.55	0.632268				FOSL2::JUN(var.2)	4.375	3.58974	6.08108	6.5625	0.820513	1.38996	1.5			Srebf1(var.2)	0	3.33333	5.78125	NA	19.3333	33.5312	NA
	HOXD13	1.17021	0.226771	1.53846	0.621488	1.47361	0.559352	1.25	0.321928	1.31469	0.394718	1.25926	0.332581	1.06818	0.0951572				ZBTB7C	0.491803	0.163043	0.255319	0.376712	0.331522	0.519149	0.765982			SREBF2(var.2)	0	4.16667	6.42857	NA	24.1667	37.2857	NA
	HOXB13	1.07143	0.0995357	1.26344	0.337358	1.18169	0.240856	1.1828	0.242201	1.17921	0.237822	1.10291	0.141321	1.10394	0.142665				NFAT5	2.94118	4.5283	4.38619	4.81618	1.53962	1.4913	1.6375			Nkx2-5(var.2)	0	1.53846	3.04348	NA	8.92308	17.6522	NA
	NFATC1	2.75	1.45943	3.21918	1.68669	2.74336	1.45595	2.92683	1.54934	1.17061	0.227261	0.997586	-0.00348618	1.0643	0.089907				NKX2-8	2.14286	1.46341	1.30233	1.43939	0.682927	0.607752	0.671717			ZNF282	0	2.5	1.08696	NA	14.5	6.30435	NA
	STAT3	8.46154	3.08092	13.0435	3.70526	9.67822	3.27474	9.6875	3.27612	1.5415	0.624337	1.14379	0.193821	1.14489	0.195204				E2F1	5.625	2.8125	1.05714	0.338983	0.5	0.187937	0.0602637			Arntl	0	2.14286	4.32432	NA	12.4286	25.0811	NA
	GLIS2	0.434783	-1.20163	0.305677	-1.70992	0.191327	-2.38589	0.588235	-0.765535	0.703057	-0.508287	0.440051	-1.18426	1.35294	0.436099				EWSR1-FLI1	0.663265	0.737327	0.71908	0.621019	1.11166	1.08415	0.936306			MLXIPL	0	2.85714	7.11538	NA	16.5714	41.2692	NA
	BATF::JUN	12.8571	3.6845	14.1096	3.8186	19.262	4.26769	21.6667	4.43741	1.09741	0.134106	1.49815	0.583187	1.68519	0.752907				JDP2(var.2)	3.88889	3.96552	5.37931	6.72727	1.0197	1.38325	1.72987			MLX	0	2.61905	9.25	NA	15.1905	53.65	NA
	MZF1(var.2)	0.916667	-0.125531	0.4662	-1.10098	0.385338	-1.3758	0.4	-1.32193	0.508582	-0.975447	0.420369	-1.25027	0.436364	-1.1964				STAT3	5	8.6	9.22156	8.48485	1.72	1.84431	1.69697			Hes2	0	0.882353	1.2	NA	5.11765	6.96	NA
	PRDM1	1.40625	0.491853	1.54135	0.624198	1.96056	0.971263	1.61538	0.691878	1.09607	0.132345	1.39417	0.47941	1.14872	0.200025				Npas2	0.952381	1.98413	1.58768	0.925926	2.08333	1.66706	0.972222			NR2F2	0	1.66667	2.09677	NA	9.66667	12.1613	NA
	E2F3	2.5	1.32193	0.555556	-0.847997	0.268817	-1.8953	0	#NUM!	0.222222	-2.16993	0.107527	-3.21723	0	#NUM!				FOS::JUNB	23	52.5	62.2835	42.2727	2.28261	2.70798	1.83794			LHX2	0	1.36364	1.28205	NA	7.90909	7.4359	NA
	JUND	17.5	4.12928	28.8889	4.85244	51.7598	5.69376	48.6957	5.60572	1.65079	0.72316	2.9577	1.56448	2.78261	1.47644				RORC	0.909091	0.232558	1.11979	1.77083	0.255814	1.23177	1.94792			PPARG	0	0.5	3.75	NA	2.9	21.75	NA
	TFAP2B(var.2)	0.520833	-0.941106	0.749319	-0.416348	0.714286	-0.485427	0.625	-0.678072	1.43869	0.524758	1.37143	0.455679	1.2	0.263034				POU3F3	1.36364	0.851064	0.877193	0.641026	0.624113	0.643275	0.470085			Nr2f6(var.2)	0	2.69231	1.18421	NA	15.6154	6.86842	NA
	FOSL1::JUN	11.4286	3.51457	16	4	33.8235	5.07996	33.75	5.07682	1.4	0.485427	2.95956	1.56538	2.95312	1.56224				FOSL2::JUNB(var.2)	3.33333	2.77778	5.48951	5.3125	0.833333	1.64685	1.59375			NR4A2::RXRA	0	0.588235	0.625	NA	3.41176	3.625	NA
	Hes1	0.408163	-1.29278	0.841346	-0.249229	0.547046	-0.870266	0.348837	-1.51937	2.0613	1.04355	1.34026	0.422516	0.854651	-0.226592				KLF13	1.59091	1.71429	0.783582	0.666667	1.07755	0.492537	0.419048			NR1H2::RXRA	0	0.789474	3.52941	NA	4.57895	20.4706	NA
	TFAP2C	0.4	-1.32193	0.621118	-0.687061	0.672566	-0.572251	0.543478	-0.879706	1.5528	0.634867	1.68142	0.749677	1.3587	0.442222				Bcl6	2.85714	7.14286	8.09524	6.41026	2.5	2.83333	2.24359			BHLHE40	0	1.92308	3.80952	NA	11.1538	22.0952	NA
	NFATC3	3.42105	1.77444	3.12925	1.64582	2.72964	1.44871	3.03797	1.60311	0.914704	-0.128623	0.797894	-0.325732	0.888023	-0.17133				Mafb	4.23077	2.32143	5.13605	5.27273	0.548701	1.21398	1.24628			NKX2-3	0	1.75	0.784314	NA	10.15	4.54902	NA
	ATF7	1.25	0.321928	5	2.32193	4.09722	2.03465	18.75	4.22882	4	2	3.27778	1.71272	15	3.90689				IRF5	0.5	0.729167	1.10266	1.34409	1.45833	2.20532	2.68817			MEOX1	0	1	0.833333	NA	5.8	4.83333	NA
	FOSL2::JUNB(var.2)	0.714286	-0.485427	6.30952	2.65753	4.77273	2.25481	16.4286	4.03814	8.83333	3.14296	6.68182	2.74024	23	4.52356				Arntl	1.81818	2.73585	2.09677	0.980392	1.50472	1.15323	0.539216			LHX6	NA	1.47059	0.714286	NA	NA	NA	NA
	JUNB(var.2)	0.833333	-0.263034	5.20408	2.37964	3.87255	1.95328	9	3.16993	6.2449	2.64268	4.64706	2.21632	10.8	3.43296				INSM1	1.07143	1.15789	0.667331	0.511811	1.0807	0.622842	0.47769			HIF1A	0	0.333333	0.657895	NA	1.93333	3.81579	NA
	FOSB::JUNB(var.2)	1	0	4.71698	2.23786	4.1784	2.06295	9.7619	3.28716	4.71698	2.23786	4.1784	2.06295	9.7619	3.28716				RBPJ	3.33333	2.91667	4.43015	4.09639	0.875	1.32904	1.22892			RELB	0	0.208333	1.77083	NA	1.20833	10.2708	NA
	NKX2-3	1.90476	0.929611	1.41892	0.504792	1.00446	0.00642627	1.73077	0.791413	0.744932	-0.424819	0.527344	-0.923184	0.908654	-0.138197				Myod1	7	5.74468	2.90698	2.5	0.820669	0.415282	0.357143			Ddit3::Cebpa	NA	0.909091	2.4	NA	NA	NA	NA
	TFAP2C(var.2)	0.631068	-0.664133	1.07955	0.110424	0.934874	-0.0971562	0.9375	-0.0931094	1.71066	0.774557	1.48142	0.566976	1.48558	0.571023				MEF2A	1.05263	0.945946	1.35843	1.42857	0.898649	1.29051	1.35714			NOTO	0	1.38889	0.875	NA	8.05556	5.075	NA
	CDX2	0.701754	-0.510962	0.751174	-0.412782	1.06936	0.0967532	1.27907	0.355095	1.07042	0.0981804	1.52384	0.607715	1.82267	0.866057				GATA6	0.238095	0.471698	0.571031	0.474684	1.98113	2.39833	1.99367			MYBL1	0	0.909091	0.535714	NA	5.27273	3.10714	NA
	FOSL1::JUNB	14.2857	3.8365	17.7586	4.15045	41.2013	5.36462	33.4	5.06178	1.2431	0.313946	2.88409	1.52812	2.338	1.22527				PLAG1	0.691057	0.378549	0.270376	0.0643777	0.547783	0.39125	0.0931583			NR2F1	0	1.11111	1.77419	NA	6.44444	10.2903	NA
	EBF1	1	0	1.56716	0.648156	1.79894	0.847149	0.833333	-0.263034	1.56716	0.648156	1.79894	0.847149	0.833333	-0.263034				Rarb(var.2)	2	1.55172	1.6	1.92308	0.775862	0.8	0.961538			TFE3	0	3.88889	4.39024	NA	22.5556	25.4634	NA
	FOS::JUND	14.1667	3.82443	17.3077	4.11334	35.4248	5.14669	38.6111	5.27094	1.22172	0.288913	2.50058	1.32226	2.72549	1.44652				Sox6	1.5625	1.15741	0.995907	1.50215	0.740741	0.637381	0.961373			RAX	0	1.52174	1.12245	NA	8.82609	6.5102	NA
	VENTX	0.333333	-1.58496	0.432099	-1.21057	0.761246	-0.393566	0.571429	-0.807355	1.2963	0.374396	2.28374	1.1914	1.71429	0.777608				ESR1	1.42857	1.93548	0.8	0.769231	1.35484	0.56	0.538462			TFAP4	0	2.64706	2.41379	NA	15.3529	14	NA
	TEAD1	2.1875	1.12928	1.58416	0.663717	1.97552	0.982236	2.33333	1.22239	0.724187	-0.465566	0.903097	-0.147047	1.06667	0.0931094				Foxq1	0.833333	0.820896	0.890288	0.859729	0.985075	1.06835	1.03167			ESX1	0	1.38889	0.853659	NA	8.05556	4.95122	NA
	FOXC2	2.26415	1.17897	2.35849	1.23786	1.83511	0.875864	1.31902	0.399465	1.04167	0.0588937	0.810505	-0.303106	0.582566	-0.779505				MIXL1	2	0.555556	0.763889	1.26374	0.277778	0.381944	0.631868			FOXP1	NA	1.5	1.84783	NA	NA	NA	NA
	Gfi1b	1.77419	0.827163	3.71622	1.89383	3.67384	1.87729	2.66667	1.41504	2.09459	1.06667	2.07071	1.05012	1.50303	0.587874				FOXH1	1.81818	1.07143	1.15132	1.06299	0.589286	0.633224	0.584646			Hoxb5	0	2.5	1.25	NA	14.5	7.25	NA
	Tcf12	6.2	2.63227	5.34483	2.41814	3.82629	1.93595	3.57143	1.8365	0.862069	-0.214125	0.617144	-0.696322	0.576037	-0.795767				RORA(var.2)	1.11111	0.757576	1.1194	1.78571	0.681818	1.00746	1.60714			Sox1	0	2.85714	2	NA	16.5714	11.6	NA
	TBX21	0.967742	-0.0473057	0.727273	-0.459432	0.58011	-0.7856	0.490196	-1.02857	0.751515	-0.412126	0.599448	-0.738295	0.506536	-0.981263				IRF7	0.357143	1.38614	1.26562	1.16466	3.88119	3.54375	3.26104			Dlx1	0	0.454545	0.666667	NA	2.63636	3.86667	NA
	Hes2	1.18421	0.243926	1.06667	0.0931094	0.526316	-0.925999	0.789474	-0.341037	0.900741	-0.150816	0.444444	-1.16993	0.666667	-0.584963				REST	1.5	2	1	1.66667	1.33333	0.666667	1.11111			HEY1	0	0.806452	1.85185	NA	4.67742	10.7407	NA
	FOXC1	1.97368	0.980891	2.26316	1.17834	1.9145	0.936966	1.06299	0.0881309	1.14667	0.197446	0.970012	-0.0439249	0.538583	-0.89276				NFIX	3.33333	5.10417	5.3653	5	1.53125	1.60959	1.5			IRF8	0	1.38889	1.9697	NA	8.05556	11.4242	NA
	BHLHE40	0.833333	-0.263034	2.21053	1.14439	1.39381	0.479029	0.357143	-1.48543	2.65263	1.40742	1.67257	0.742063	0.428571	-1.22239				Gabpa	0.897436	1.11111	1.86391	0.852273	1.2381	2.07692	0.949675			Mecom	0	0.375	0.32967	NA	2.175	1.91209	NA
	RFX5	2.91667	1.54432	2.64706	1.40439	4.8913	2.29022	3.88889	1.95936	0.907563	-0.13993	1.67702	0.745899	1.33333	0.415037				POU5F1	2.85714	2.5	1.86347	1.58879	0.875	0.652214	0.556075			TP73	0	1.11111	0.454545	NA	6.44444	2.63636	NA
	DMRT3	1.42857	0.514573	0.3125	-1.67807	0.541872	-0.883976	0.277778	-1.848	0.21875	-2.19265	0.37931	-1.39855	0.194444	-2.36257				ESR2	1.66667	2.92683	1.57343	1.46341	1.7561	0.944056	0.878049			HESX1	0	1.66667	1.28571	NA	9.66667	7.45714	NA
	E2F6	0.9375	-0.0931094	0.831234	-0.266673	0.581395	-0.782409	0.656566	-0.606989	0.88665	-0.173564	0.620155	-0.689299	0.700337	-0.513879				RUNX2	3.88889	2.01299	2.26397	1.76966	0.517625	0.582164	0.455056			TP53	0	1.5	1	NA	8.7	5.8	NA
	TEAD4	3.33333	1.73697	3.07229	1.61931	3.51626	1.81404	3.5	1.80735	0.921687	-0.117652	1.05488	0.0770762	1.05	0.0703893				MZF1(var.2)	0.714286	0.475	0.361809	0.324427	0.665	0.506533	0.454198			BSX	0	0.9375	1.09375	NA	5.4375	6.34375	NA
	Myog	5.34483	2.41814	5.57471	2.4789	3.68889	1.88319	3.62069	1.85626	1.04301	0.060754	0.690179	-0.534957	0.677419	-0.561879				Foxd3	0.614035	1.52542	1.17459	0.897833	2.48426	1.91291	1.46218			Prrx2	0	0.789474	1.03448	NA	4.57895	6	NA
	FOSL2::JUN	22.2727	4.47721	20.5085	4.35815	42.6923	5.4159	42.7273	5.41709	0.920789	-0.119058	1.9168	0.938698	1.91837	0.939879				SCRT1	3.33333	0.714286	0.859375	0.857143	0.214286	0.257812	0.257143			ISL2	0	1.05263	0.967742	NA	6.10526	5.6129	NA
	JDP2	15.8824	3.98935	23.3846	4.54749	34.2798	5.09929	30.9375	4.95128	1.47236	0.558135	2.15836	1.10994	1.94792	0.961932				GBX2	1	0.441176	1.14634	1.66667	0.441176	1.14634	1.66667			HOXB2	0	0.588235	0.638298	NA	3.41176	3.70213	NA
	MNT	0.892857	-0.163499	1.75258	0.809478	1.3125	0.392317	0.46875	-1.09311	1.96289	0.972977	1.47	0.555816	0.525	-0.929611				TCF7L2	2	2.15909	1.6035	2.32283	1.07955	0.801749	1.16142			SRY	0	1.6	1.23288	NA	9.28	7.15068	NA
	RBPJ	2.04545	1.03242	4.09836	2.03505	4.56923	2.19195	3.86364	1.94996	2.00364	1.00263	2.23385	1.15953	1.88889	0.917538				NRL	3.84615	3.22581	4.53416	3.87931	0.83871	1.17888	1.00862			ARNT::HIF1A	0	0.394737	0.816327	NA	2.28947	4.73469	NA
	FOXH1	0.333333	-1.58496	1.07843	0.108934	1.03797	0.0537713	0.943396	-0.0840643	3.23529	1.6939	3.11392	1.63873	2.83019	1.5009				TFE3	1.33333	3.20513	2.90816	1.25	2.40385	2.18112	0.9375			HOXA5	0	0.3125	0.961538	NA	1.8125	5.57692	NA
	Creb5	1.33333	0.415037	4.89362	2.2909	4.08867	2.03163	16.1538	4.01381	3.67021	1.87586	3.0665	1.61659	12.1154	3.59877				Mlxip	0.3125	2.42188	2.44344	0.923077	7.75	7.819	2.95385			NKX3-2	0	1.25	0.47619	NA	7.25	2.7619	NA
	Pax6	0.588235	-0.765535	0.416667	-1.26303	0.75	-0.415037	0.625	-0.678072	0.708333	-0.4975	1.275	0.350497	1.0625	0.0874628				REL	1.11111	1.57143	3.60153	3.57143	1.41429	3.24138	3.21429			LBX2	0	0.75	0.9375	NA	4.35	5.4375	NA
	HOXC10	1.90476	0.929611	1.49425	0.579424	1.48968	0.574998	2.19512	1.1343	0.784483	-0.350186	0.78208	-0.354613	1.15244	0.20469				FOSB::JUN	2.85714	3.57143	5.57927	5.57971	1.25	1.95274	1.9529			E2F2	0	2.5	1	NA	14.5	5.8	NA
	Stat5a::Stat5b	4.6875	2.22882	7.1875	2.84549	6.475	2.69488	6.36364	2.66985	1.53333	0.616671	1.38133	0.466062	1.35758	0.441033				TCF3	4.51613	3.77358	1.14173	0.517241	0.83558	0.252812	0.114532			SREBF1	0	0.8	2.2549	NA	4.64	13.0784	NA
	GRHL2	0.909091	-0.137504	2.76316	1.46632	2.70492	1.43558	1.34615	0.428843	3.03947	1.60382	2.97541	1.57309	1.48077	0.566347				CEBPA	4.44444	2.11111	2.53659	3.16176	0.475	0.570732	0.711397			Nkx3-1	0	1.19048	0.540541	NA	6.90476	3.13514	NA
	POU3F2	0.238095	-2.07039	1.2381	0.308122	1.16622	0.22184	1.05769	0.08092	5.2	2.37851	4.89812	2.29223	4.44231	2.15131				FOSL2::JUND(var.2)	1.36364	3.04348	5.18018	7.91667	2.23188	3.7988	5.80556			Arx	0	1	1.6129	NA	5.8	9.35484	NA
	Tcf21	5	2.32193	2.43902	1.2863	2.31343	1.21004	1.36364	0.447459	0.487805	-1.03562	0.462687	-1.11189	0.272727	-1.87447				GATA1::TAL1	10	1	0.731707	0.5	0.1	0.0731707	0.05			FOSL1::JUND(var.2)	0	0.769231	2.87879	NA	4.46154	16.697	NA
	MITF	11.6667	3.54432	4.16667	2.05889	3.75	1.90689	1.25	0.321928	0.357143	-1.48543	0.321429	-1.63743	0.107143	-3.22239				Foxo1	0.8	2.04819	2.15103	1.96429	2.56024	2.68879	2.45536			FOSB::JUN	0	3.57143	5	NA	20.7143	29	NA
	CDX1	0.483871	-1.04731	0.974026	-0.0379679	0.976368	-0.0345028	0.826772	-0.274439	2.01299	1.00934	2.01783	1.0128	1.70866	0.772867				TFDP1	0.263158	0.714286	0.663027	0.241379	2.71429	2.5195	0.917241			GSC2	0	0.357143	0.657895	NA	2.07143	3.81579	NA
	Nr2e1	2.33333	1.22239	2.52577	1.33673	2.33261	1.22195	2.12121	1.08489	1.08247	0.114333	0.999691	-0.000445208	0.909091	-0.137504				SPDEF	1	0.980392	1.56627	0.775862	0.980392	1.56627	0.775862			TP63	0	0.909091	0.357143	NA	5.27273	2.07143	NA
	Hic1	3.13725	1.6495	3.18548	1.67151	3.57394	1.83752	5.5	2.45943	1.01537	0.0220098	1.13919	0.188014	1.75313	0.809929				CEBPG	3.75	0.405405	1.81818	0.855263	0.108108	0.484848	0.22807			BATF3	NA	0.833333	2.5	NA	NA	NA	NA
	HSF2	1.42857	0.514573	4.59184	2.19907	2.47475	1.30728	1.9697	0.977974	3.21429	1.6845	1.73232	0.792708	1.37879	0.463401				Znf423	4.79167	5.5	1.26344	0.434783	1.14783	0.263675	0.0907372			HES5	0	1.95652	0.9375	NA	11.3478	5.4375	NA
	NFIC	3.6	1.848	7.1519	2.83833	6.55602	2.71282	3.42857	1.77761	1.98664	0.990329	1.82112	0.864823	0.952381	-0.0703893				POU4F2	3.57143	2.10526	1.54688	1.26263	0.589474	0.433125	0.353535			DLX6	0	1.11111	1.17647	NA	6.44444	6.82353	NA
	EWSR1-FLI1	0.8	-0.321928	0.625	-0.678072	0.648228	-0.625426	0.85034	-0.233888	0.78125	-0.356144	0.810285	-0.303498	1.06293	0.08804				ID4	5.8	4.53704	1.64032	1.05263	0.782248	0.282813	0.181488			Dlx3	0	1.42857	1.57895	NA	8.28571	9.15789	NA
	POU4F1	0.769231	-0.378512	2.69912	1.43249	1.85149	0.888683	1.2	0.263034	3.50885	1.811	2.40693	1.26719	1.56	0.641546				ERG	1.33333	1.46154	2.47273	1.73333	1.09615	1.85455	1.3			EMX2	0	1.92308	0.454545	NA	11.1538	2.63636	NA
	POU3F1	0.869565	-0.201634	1.06557	0.0916305	1.10312	0.141586	0.769231	-0.378512	1.22541	0.293264	1.26859	0.34322	0.884615	-0.176878				MEF2D	0.526316	0.890411	1.42176	1.55172	1.69178	2.70134	2.94828			RORA	0	0.909091	0.512821	NA	5.27273	2.97436	NA
	FOSL1::JUN(var.2)	2.5	1.32193	6.13636	2.61738	4.18182	2.06413	11	3.45943	2.45455	1.29546	1.67273	0.742202	4.4	2.1375				FLI1	1.17647	1.35714	2.25086	1.6	1.15357	1.91323	1.36			Hmx3	0	0.526316	0.543478	NA	3.05263	3.15217	NA
	ZBTB18	1.53846	0.621488	1.96429	0.974005	2.01987	1.01426	1.66667	0.736966	1.27679	0.352516	1.31291	0.392772	1.08333	0.115477				IRF4	0.357143	0.892857	1.35379	1.27049	2.5	3.79061	3.55738			SOX8	0	3	1.30435	NA	17.4	7.56522	NA
	TFAP2A(var.2)	0.3125	-1.67807	0.377551	-1.40526	0.559126	-0.838755	0.3	-1.73697	1.20816	0.272815	1.7892	0.839317	0.96	-0.0588937				Barhl1	0.714286	0.5	1.5	1.39344	0.7	2.1	1.95082			RHOXF1	0	1.25	1.34146	NA	7.25	7.78049	NA
	NHLH1	0.897436	-0.156119	3.77907	1.91803	3.03828	1.60325	5.2	2.37851	4.21096	2.07415	3.38551	1.75937	5.79429	2.53463				ATF4	2.27273	1.92308	2.32877	2.41667	0.846154	1.02466	1.06333			FOXD1	0	0.789474	1.54762	NA	4.57895	8.97619	NA
	IRF3	0.78125	-0.356144	1.18182	0.241008	1.03352	0.0475657	1.02564	0.0365259	1.51273	0.597152	1.32291	0.403709	1.31282	0.39267				ETS1	1.19048	1.47059	2.44828	1.7284	1.23529	2.05655	1.45185			Creb5	NA	2.14286	5.19231	NA	NA	NA	NA
	GRHL1	0.909091	-0.137504	1.53061	0.614109	1.98864	0.991779	0.16129	-2.63227	1.68367	0.751612	2.1875	1.12928	0.177419	-2.49476				ONECUT3	1.66667	0.882353	1.12208	1.16883	0.529412	0.67325	0.701299			JUNB(var.2)	0	1.42857	6.25	NA	8.28571	36.25	NA
	Esrra	2.22222	1.152	1.64179	0.715271	2.1131	1.07936	2.6087	1.38333	0.738806	-0.436733	0.950893	-0.0726453	1.17391	0.231326				RXRG	1.5	1.44737	2.07101	1.33929	0.964912	1.38067	0.892857			Atf1	0	0.5	2.96875	NA	2.9	17.2188	NA
	GLIS3	0.588235	-0.765535	0.245536	-2.026	0.215909	-2.2115	0.487805	-1.03562	0.417411	-1.26046	0.367045	-1.44597	0.829268	-0.270089				FOXC2	0.657895	2.11864	1.40351	1.20205	3.22034	2.13333	1.82711			XBP1	0	0.454545	0.833333	NA	2.63636	4.83333	NA
	Rarg	1.13636	0.184425	2.14286	1.09954	2.17791	1.12295	6.15385	2.62149	1.88571	0.915111	1.91656	0.938522	5.41538	2.43706				NR2C2	0.307692	0.47619	0.565724	0.565217	1.54762	1.8386	1.83696			Hmx2	0	0.277778	1.38889	NA	1.61111	8.05556	NA
	Spz1	0.714286	-0.485427	0.436508	-1.19592	0.628834	-0.669248	0.416667	-1.26303	0.611111	-0.710493	0.880368	-0.183821	0.583333	-0.777608				TBX5	1.11111	0.625	0.501222	0.437956	0.5625	0.4511	0.394161			JDP2(var.2)	0	0.5	3.61111	NA	2.9	20.9444	NA
	PAX5	0.454545	-1.1375	0.872483	-0.196801	0.618182	-0.693897	0.526316	-0.925999	1.91946	0.940703	1.36	0.443607	1.15789	0.211504				TBX4	1.33333	0.97561	0.773994	0.758929	0.731707	0.580495	0.569196			Crem	NA	2.5	3.7037	NA	NA	NA	NA
	ZNF282	0.740741	-0.432959	0.671642	-0.574236	0.879121	-0.185867	1.5	0.584963	0.906716	-0.141277	1.18681	0.247093	2.025	1.01792				TBX1	1.33333	0.97561	0.773994	0.758929	0.731707	0.580495	0.569196			Gmeb1	0	0.384615	0.454545	NA	2.23077	2.63636	NA
	RFX4	3	1.58496	1.66667	0.736966	3.71134	1.89194	2.14286	1.09954	0.555556	-0.847997	1.23711	0.306978	0.714286	-0.485427				TBX15	1.05263	0.5	0.579096	0.512821	0.475	0.550141	0.487179			GMEB2	0	0.416667	0.576923	NA	2.41667	3.34615	NA
	NFAT5	3.28947	1.71786	4.52991	2.17948	4.14256	2.05052	3.40278	1.76671	1.37709	0.461627	1.25934	0.332667	1.03444	0.0488562				MGA	0.6	0.350877	0.533333	0.691057	0.584795	0.888889	1.15176			OTX2	0	0.3125	0.625	NA	1.8125	3.625	NA
	POU3F3	0.8	-0.321928	0.783582	-0.351844	0.83151	-0.266195	0.887097	-0.172837	0.979478	-0.0299156	1.03939	0.0557333	1.10887	0.149091				NR4A2	1.53846	3.33333	2.3622	2.69231	2.16667	1.53543	1.75			GATA6	0	0.357143	0.508475	NA	2.07143	2.94915	NA
	NKX2-8	1.90476	0.929611	1.59722	0.675565	1.20833	0.273018	1.66667	0.736966	0.838542	-0.254046	0.634375	-0.656592	0.875	-0.192645				CREB3L1	0.833333	0.694444	1.125	0.909091	0.833333	1.35	1.09091			FOSB::JUNB(var.2)	0	0.714286	4.42308	NA	4.14286	25.6538	NA
	NOTO	1.5	0.584963	0.684932	-0.545968	0.813953	-0.296982	0.888889	-0.169925	0.456621	-1.13093	0.542636	-0.881944	0.592593	-0.754888				Nr2f6	0.833333	2.05882	2	1.69643	2.47059	2.4	2.03571			ESR1	NA	1.07143	2.27273	NA	NA	NA	NA
	TBR1	1.34615	0.428843	0.607477	-0.719099	0.638889	-0.646363	0.918367	-0.122857	0.451268	-1.14794	0.474603	-1.07521	0.682216	-0.5517				TWIST1	4.09091	4.7619	2.57042	2.125	1.16402	0.628326	0.519444			OTX1	0	0.357143	0.735294	NA	2.07143	4.26471	NA
	RXRA::VDR	0.217391	-2.20163	0.75	-0.415037	0.776398	-0.365133	0.37037	-1.43296	3.45	1.7866	3.57143	1.8365	1.7037	0.768674				Hic1	4.25	2.85714	2.91513	2.87671	0.672269	0.685913	0.676873			HLTF	0	0.714286	0.348837	NA	4.14286	2.02326	NA
	STAT1	5.90909	2.56294	8.53448	3.0933	6.87793	2.78198	5.36585	2.42381	1.4443	0.530368	1.16396	0.219039	0.908068	-0.139128				FIGLA	7.63158	4.9	1.42157	1.95652	0.642069	0.186275	0.256372			FOSL2::JUN(var.2)	0	0.625	4.65517	NA	3.625	27	NA
	SNAI2	8.10345	3.01854	3.40426	1.76734	1.15894	0.212806	0.967742	-0.0473057	0.4201	-1.2512	0.143018	-2.80573	0.119423	-3.06584				CEBPB	2.5	0.78125	1.72662	0.6875	0.3125	0.690647	0.275			Hoxd3	0	0.833333	0.731707	NA	4.83333	4.2439	NA
	Dlx1	0.588235	-0.765535	1	0	0.751748	-0.411678	1.30952	0.389042	1.7	0.765535	1.27797	0.353856	2.22619	1.15458				GATA2	0.263158	0.490196	0.652174	0.531915	1.86275	2.47826	2.02128			EVX1	0	0.555556	0.789474	NA	3.22222	4.57895	NA
	POU5F1	1.31579	0.395929	2.11957	1.08377	1.9906	0.9932	1.37255	0.456858	1.61087	0.68784	1.51285	0.597271	1.04314	0.060929				VDR	2.22222	0.909091	1.0628	1.81818	0.409091	0.478261	0.818182			FOXP3	0	0.714286	1.38298	NA	4.14286	8.02128	NA
	FOSL1::JUND(var.2)	2.33333	1.22239	4.4	2.1375	3.28125	1.71425	5.27778	2.39993	1.88571	0.915111	1.40625	0.491853	2.2619	1.17754				TEAD3	2.5	1.79487	3.05195	3.42857	0.717949	1.22078	1.37143			FOXO6	0	0.714286	1.38298	NA	4.14286	8.02128	NA
	ETV6	1.78571	0.836501	1.98276	0.987509	1.67959	0.748106	0.882353	-0.180572	1.11034	0.151008	0.940568	-0.0883951	0.494118	-1.01707				Sox2	1.47059	2.15385	1.55928	1.20438	1.46462	1.06031	0.818978			FOXO4	0	0.714286	1.38298	NA	4.14286	8.02128	NA
	E2F2	2.5	1.32193	0.428571	-1.22239	0.318182	-1.65208	0.3125	-1.67807	0.171429	-2.54432	0.127273	-2.974	0.125	-3				Dlx2	0.625	0.625	1.40845	1.06383	1	2.25352	1.70213			FOXD2	0	0.714286	1.38298	NA	4.14286	8.02128	NA
	Arntl	1.16667	0.222392	2.5	1.32193	1.61435	0.690953	0.925926	-0.111031	2.14286	1.09954	1.38373	0.468561	0.793651	-0.333424				Pitx1	0.3125	0.510204	0.451505	0.491071	1.63265	1.44482	1.57143			FOXL1	0	0.714286	1.38298	NA	4.14286	8.02128	NA
	SOX4	0.833333	-0.263034	0.925926	-0.111031	2.63566	1.39816	1.66667	0.736966	1.11111	0.152003	3.16279	1.6612	2	1				CUX2	0.555556	0.2	1.06522	0.445545	0.36	1.91739	0.80198			FOXI1	0	0.714286	1.38298	NA	4.14286	8.02128	NA
	Myod1	7.2	2.848	5.39474	2.43155	2.64019	1.40064	2.77778	1.47393	0.749269	-0.416444	0.366693	-1.44736	0.385802	-1.37407				ERF	1.17647	1.20968	2.35178	1.44737	1.02823	1.99901	1.23026			FOSL1::JUN(var.2)	0	0.833333	5.90909	NA	4.83333	34.2727	NA
	HSF4	1.6	0.678072	3.3	1.72247	2.09135	1.06443	2.83333	1.5025	2.0625	1.04439	1.30709	0.38636	1.77083	0.824428				ZNF282	0.333333	0.588235	0.84375	0.454545	1.76471	2.53125	1.36364			FOSL2::JUNB(var.2)	0	1	4.33333	NA	5.8	25.1333	NA
	Hoxa11	1.07143	0.0995357	0.783133	-0.352672	1.50215	0.587025	1.48148	0.567041	0.730924	-0.452207	1.402	0.487489	1.38272	0.467505				CEBPE	2.5	0.78125	1.77536	0.679012	0.3125	0.710145	0.271605			Rhox11	0	1.66667	2.5	NA	9.66667	14.5	NA
	E2F7	1.19048	0.251539	1.23077	0.29956	1.15556	0.208587	0.6	-0.736966	1.03385	0.0480215	0.970667	-0.0429521	0.504	-0.988504				Pou2f3	1.66667	1.57895	1.39881	1.14754	0.947368	0.839286	0.688525			Hmx1	0	0.416667	0.78125	NA	2.41667	4.53125	NA
	SMAD2::SMAD3::SMAD4	2.56757	1.3604	4.41176	2.14136	3.69295	1.88477	3.33333	1.73697	1.71827	0.780954	1.43831	0.52437	1.29825	0.376563				Gata4	0.75	0.373134	0.700246	0.57377	0.497512	0.933661	0.765027			CREB1	0	0	3.5	NA	NA	20.3	NA
	TEAD2	2.5	1.32193	2.14286	1.09954	2.55459	1.35309	3.75	1.90689	0.857143	-0.222392	1.02183	0.0311609	1.5	0.584963				Nkx2-5(var.2)	1	1.41026	1.29187	1.31944	1.41026	1.29187	1.31944			JUN::JUNB(var.2)	0	0	2.44186	NA	NA	14.1628	NA
	TFDP1	0.429688	-1.21864	0.874317	-0.193772	0.608755	-0.716066	0.37037	-1.43296	2.03477	1.02487	1.41674	0.502574	0.861953	-0.214319				MYF6	2.85714	2.63158	2.44444	4.18605	0.921053	0.855556	1.46512			FOS::JUN(var.2)	0	0	3.15789	NA	NA	18.3158	NA
	LHX2	1.11111	0.152003	1.07595	0.10561	1.08929	0.123382	1.07143	0.0995357	0.968354	-0.0463929	0.980357	-0.0286207	0.964286	-0.0524674				Hoxd9	1.17647	0.947368	1.00282	1.10902	0.805263	0.852401	0.942669			FOSL2::JUND(var.2)	NA	0	3.82353	NA	NA	NA	NA
	HIC2	1.50794	0.592576	1.74157	0.800391	1.79775	0.846195	1.71429	0.777608	1.15494	0.207815	1.19219	0.253619	1.13684	0.185032				YY2	5.55556	1.47059	0.829384	0.324675	0.264706	0.149289	0.0584416			ATF7	NA	0	3.15789	NA	NA	NA	NA
	MSC	5.58824	2.48239	2.7027	1.4344	3.09302	1.62902	3.69565	1.88583	0.483642	-1.04799	0.553488	-0.853375	0.661327	-0.596564				Hmx1	0.714286	0.294118	1.08209	1.25	0.411765	1.51493	1.75			Ar	0	0	0.6	NA	NA	3.48	NA
	ZSCAN4	0.625	-0.678072	0.860215	-0.217231	0.519481	-0.944858	0.512821	-0.963474	1.37634	0.460841	0.831169	-0.266787	0.820513	-0.285402				CREB1	1	3.18182	6.89394	7.5	3.18182	6.89394	7.5			GRHL1	NA	0	1.66667	NA	NA	NA	NA
	GSX2	1.78571	0.836501	0.980392	-0.0285692	1.01389	0.0198996	0.833333	-0.263034	0.54902	-0.86507	0.567778	-0.816602	0.466667	-1.09954				ETV2	1	1.55738	2.1261	1.79612	1.55738	2.1261	1.79612			SMAD3	0	0	0.952381	NA	NA	5.52381	NA
	RFX3	4	2	1.62162	0.697437	3.86139	1.94912	2.5	1.32193	0.405405	-1.30256	0.965347	-0.0508812	0.625	-0.678072				ARNT::HIF1A	0.740741	0.808824	0.452675	0.338983	1.09191	0.611111	0.457627			NR3C1	0	0	0.555556	NA	NA	3.22222	NA
	MAX	0.961538	-0.0565835	1.81818	0.862496	1.39004	0.475128	0.441176	-1.18057	1.89091	0.91908	1.44564	0.531711	0.458824	-1.12399				POU3F2	1	0.76087	1.21914	0.846154	0.76087	1.21914	0.846154			Dmbx1	NA	0	0.714286	NA	NA	NA	NA
	POU4F3	1.31579	0.395929	3.25301	1.70178	2.16292	1.11298	2.11538	1.08092	2.47229	1.30585	1.64382	0.717053	1.60769	0.684991				SCRT2	1.25	1.02941	1.14035	1.59091	0.823529	0.912281	1.27273			NR3C2	0	0	0.588235	NA	NA	3.41176	NA
	RELB	0.882353	-0.180572	1.68	0.748461	1.59605	0.674502	2.05882	1.04182	1.904	0.929033	1.80885	0.855074	2.33333	1.22239				ZBTB33	0.5	0.783133	0.397924	0	1.56627	0.795848	0			CREB3L1	0	0	1.16667	NA	NA	6.76667	NA
	REST	1.11111	0.152003	0.833333	-0.263034	0.972222	-0.040642	3.33333	1.73697	0.75	-0.415037	0.875	-0.192645	3	1.58496				CEBPD	2.5	0.606061	1.70213	0.679012	0.242424	0.680851	0.271605			DMRT3	0	0	0.6	NA	NA	3.48	NA
	E2F4	0.567376	-0.817623	0.611855	-0.708739	0.453649	-1.14035	0.266667	-1.90689	1.07839	0.108884	0.799556	-0.322729	0.47	-1.08927				ONECUT2	1.33333	1.03175	1.33598	1.38365	0.77381	1.00198	1.03774			SMAD2::SMAD3::SMAD4	3	4.75	4.45946	15	1.58333	1.48649	5
	TBX20	0.675676	-0.565597	0.590909	-0.758992	0.414573	-1.2703	0.363636	-1.45943	0.874545	-0.193395	0.613568	-0.704705	0.538182	-0.893834				E2F2	3	1.08696	0.336538	0.416667	0.362319	0.112179	0.138889			CTCF	11.25	15.2	15.3409	11.25	1.35111	1.36364	1
	MEOX2	0.789474	-0.341037	0.706522	-0.501194	1.06936	0.0967532	1.19565	0.257798	0.894928	-0.160157	1.35453	0.43779	1.51449	0.598835				FOXP2	1.11111	2.10227	1.60714	1.4823	1.89205	1.44643	1.33407			NFYA	0	1.55172	1.7	10	9	9.86	58
	ID4	9.34783	3.22463	4.55556	2.18763	1.6426	0.715981	0.740741	-0.432959	0.487339	-1.037	0.17572	-2.50865	0.079242	-3.65759				TBX21	0.357143	0.666667	0.579937	0.961538	1.86667	1.62382	2.69231			TFEC	0	6.07143	10.5769	10	35.2143	61.3462	58
	FOXK2	1.12903	0.175087	1.43939	0.525461	1.59389	0.672549	1.23077	0.29956	1.27489	0.350375	1.41173	0.497462	1.09011	0.124474				TFAP2A(var.3)	2.28261	1.8254	0.757389	0.570175	0.799698	0.331809	0.249791			ETV6	0	1.78571	1.71875	10	10.3571	9.96875	58
	IRF5	0.625	-0.678072	0.85	-0.234465	1.23418	0.30355	1.32353	0.40439	1.36	0.443607	1.97468	0.981621	2.11765	1.08246				RXRA::VDR	1.25	0.657895	0.899281	0.853659	0.526316	0.719424	0.682927			Gabpa	0	2.59259	1.47436	10	4.14815	2.35897	58
	Stat4	11	3.45943	7.34694	2.87714	7.18182	2.84435	6.89655	2.78588	0.667904	-0.582288	0.652893	-0.615082	0.626959	-0.673556				GSX2	3	0.47619	1.1194	0.909091	0.15873	0.373134	0.30303			ELK4	0	3.51852	1.92308	10	5.62963	3.07692	58
	SCRT2	1.17647	0.234465	1.09375	0.129283	0.889423	-0.169058	0.555556	-0.847997	0.929688	-0.105182	0.75601	-0.403524	0.472222	-1.08246				ALX3	2.5	0.625	0.780781	0.635593	0.25	0.312312	0.254237			Dux	1	1.8	0.985915	10	1.8	0.985915	10
	TP53	1.66667	0.736966	0.131579	-2.926	0.696203	-0.522421	1.66667	0.736966	0.0789474	-3.66297	0.417722	-1.25939	1	0				IRF9	1.78571	1.64179	1.54034	1.52695	0.919403	0.862592	0.85509			ETV5	1	1.5	1.18182	10	1.5	1.18182	10
	FOXK1	0.740741	-0.432959	1.82353	0.866733	1.70695	0.77142	1.59091	0.669851	2.46176	1.29969	2.30438	1.20438	2.14773	1.10281				Hnf4a	1.5	2.5	2.46377	1.66667	1.66667	1.64251	1.11111			HNF4G	2.5	5.625	6.34615	10	2.25	2.53846	4
	SOX15	1.05634	0.0790716	0.772059	-0.373217	0.958481	-0.0611789	1.21622	0.2824	0.730882	-0.452289	0.907362	-0.14025	1.15135	0.203328				NR1H2::RXRA	1.25	2.38095	2.75	2	1.90476	2.2	1.6			FOXC2	4.16667	1.92308	2.38854	10	0.461538	0.573248	2.4
	ELK1	1.11111	0.152003	1.52174	0.605721	1.64948	0.722015	1.09375	0.129283	1.36957	0.453718	1.48454	0.570012	0.984375	-0.0227201				E2F3	2.5	0.47619	0.603448	0	0.190476	0.241379	0			Znf423	8	5.38462	5	10	0.673077	0.625	1.25
	Ddit3::Cebpa	2.5	1.32193	1.08696	0.120294	1.16279	0.217591	1.04167	0.0588937	0.434783	-1.20163	0.465116	-1.10434	0.416667	-1.26303				Lhx3	0.666667	1.39344	1.12633	1.00733	2.09016	1.6895	1.51099			NFAT5	8.33333	4	4.65517	10	0.48	0.558621	1.2
	RORB	1	0	1.25	0.321928	1.14286	0.192645	2.88462	1.52838	1.25	0.321928	1.14286	0.192645	2.88462	1.52838				MXI1	0.517241	1.47059	1.22642	0.545455	2.84314	2.37107	1.05455			NFE2	12.5	17.1875	35.2632	10	1.375	2.82105	0.8
	FOS::JUN(var.2)	2.5	1.32193	4.82143	2.26946	3.01471	1.59202	7.85714	2.974	1.92857	0.947533	1.20588	0.270089	3.14286	1.65208				VAX2	2.5	0.121951	0.947368	1.15	0.0487805	0.378947	0.46			FOSL2::JUNB	18.75	26.7857	36.4	10	1.42857	1.94133	0.533333
	TBX2	1.45161	0.537657	0.9	-0.152003	0.344311	-1.53821	0.612245	-0.707819	0.62	-0.68966	0.237192	-2.07587	0.421769	-1.24548				VAX1	0.714286	0.384615	0.772595	0.785714	0.538462	1.08163	1.1			JDP2	25	21.25	25.8333	10	0.85	1.03333	0.4
	ESRRB	1.2	0.263034	2.94118	1.55639	1.9378	0.954419	1.96429	0.974005	2.45098	1.29336	1.61483	0.691385	1.6369	0.71097				PDX1	0.833333	0.227273	0.936396	1.10577	0.272727	1.12367	1.32692			GLI2	0	0.789474	0.649351	7.5	4.57895	3.76623	16
	PBX1	0.714286	-0.485427	1.01266	0.0181473	0.738994	-0.436366	0.28169	-1.82782	1.41772	0.503574	1.03459	0.0490608	0.394366	-1.34239				GATA3	0.47619	0.238095	0.416667	0.446429	0.5	0.875	0.9375			CTCFL	6.45833	6.04938	5.8908	6.42857	0.936679	0.912125	0.995392
	ZNF143	0.625	-0.678072	1.31148	0.391191	0.837004	-0.256693	1.19048	0.251539	2.09836	1.06926	1.33921	0.421379	1.90476	0.929611				GATA5	0.208333	0.344828	0.556962	0.521472	1.65517	2.67342	2.50307			GATA1::TAL1	NA	1	0.555556	5	NA	NA	NA
	Neurog1	9.5	3.24793	1.61972	0.695743	0.738095	-0.438121	0	#NUM!	0.170497	-2.55218	0.0776942	-3.68605	0	#NUM!				UNCX	0.714286	0.595238	0.859649	1.06742	0.833333	1.20351	1.49438			TEAD4	0	3.5	4.39394	5	20.3	25.4848	29
	EVX1	1.66667	0.736966	0.932203	-0.101283	0.913462	-0.130584	1.47727	0.562936	0.559322	-0.838249	0.548077	-0.86755	0.886364	-0.174029				PRRX1	0.714286	0.595238	0.859649	1.06742	0.833333	1.20351	1.49438			TEAD1	0	3.15789	2.87879	5	18.3158	16.697	29
	TFE3	1.55172	0.633872	2.88462	1.52838	2.24444	1.16636	0.769231	-0.378512	1.85897	0.894507	1.44642	0.532486	0.495726	-1.01238				MSX2	0.714286	0.714286	1.27615	1.36364	1	1.78661	1.90909			ONECUT1	0	1.25	3.37838	5	7.25	19.5946	29
	RAX	0.5	-1	1.20253	0.266075	1.06908	0.0963684	1.27451	0.349942	2.40506	1.26607	2.13816	1.09637	2.54902	1.34994				EN2	1.11111	0.405405	1.32812	1.30435	0.364865	1.19531	1.17391			HOXA13	0	0.945946	1.12319	5	5.48649	6.51449	29
	HSF1	2.27273	1.18442	3.72093	1.89566	2.34848	1.23173	3.4	1.76553	1.63721	0.711239	1.03333	0.0473057	1.496	0.58111				RORB	0.714286	0.571429	1.03448	1.81818	0.8	1.44828	2.54545			TFEB	0	5	8.63636	5	29	50.0909	29
	MIXL1	1.25	0.321928	1.28378	0.360402	0.776699	-0.364572	0.76087	-0.394279	1.02703	0.0384741	0.621359	-0.686501	0.608696	-0.716207				CUX1	0.416667	0.319149	0.717391	0.380435	0.765957	1.72174	0.913043			ETV2	0	4.21053	1.26667	5	24.4211	7.34667	30
	ETV5	0.581395	-0.782409	1.15741	0.210897	1.31399	0.393958	1.16667	0.222392	1.99074	0.993305	2.26007	1.17637	2.00667	1.0048				SNAI2	5.19231	4.3	1.18519	1.25	0.828148	0.228258	0.240741			HOXB13	0	1.15385	1.59091	5	6.69231	9.22727	29
	MXI1	1.5	0.584963	1.59292	0.671674	0.860215	-0.217231	0.27027	-1.88753	1.06195	0.0867116	0.573477	-0.802193	0.18018	-2.47249				POU2F2	2.5	1.73469	1.70175	1.875	0.693878	0.680702	0.75			NR4A1	0	1.66667	1.66667	5	9.66667	9.66667	29
	GATA6	0.333333	-1.58496	0.735294	-0.443607	0.555556	-0.847997	1.21622	0.2824	2.20588	1.14136	1.66667	0.736966	3.64865	1.86736				JUND(var.2)	0.833333	1.96429	4.87288	5.42553	2.35714	5.84746	6.51064			CDX1	0	1.85714	1.14407	5	10.7714	6.63559	29
	IRF2	0.625	-0.678072	1.31944	0.399931	1.19497	0.256973	1.75676	0.812914	2.11111	1.078	1.91195	0.935045	2.81081	1.49099				Arid5a	3	0.875	0.901639	0.708955	0.291667	0.300546	0.236318			ELF1	0	4.11765	2.61364	5	23.8824	15.1591	30
	FOXP1	1.66667	0.736966	2.46988	1.30444	2.09945	1.07001	1.9	0.925999	1.48193	0.567475	1.25967	0.333044	1.14	0.189034				Hand1::Tcf3	1.25	2.375	3.5	4.9359	1.9	2.8	3.94872			EGR2	0	0.197368	0.551471	5	1.14474	3.19853	29
	Sox6	1.20968	0.274622	1.16	0.214125	1.32371	0.404591	1.48515	0.570607	0.958933	-0.0604976	1.09427	0.129969	1.22772	0.295985				TCF7L1	0.238095	1.5	1.36364	1.99324	6.3	5.72727	8.37162			PBX1	0	0.652174	1	5	3.78261	5.8	29
	Esrrg	0.862069	-0.214125	2.41667	1.27302	1.85268	0.889613	1.6	0.678072	2.80333	1.48714	2.14911	1.10374	1.856	0.892197				POU2F1	0.833333	1.25	0.945513	0.904762	1.5	1.13462	1.08571			ESR2	0	1.33333	2.05882	5	7.73333	11.9412	29
	ZBTB33	0.714286	-0.485427	0.379747	-1.39689	0.248227	-2.01027	0	#NUM!	0.531646	-0.911463	0.347518	-1.52484	0	#NUM!				Rarg	2.27273	1.94444	1.2963	1.97917	0.855556	0.57037	0.870833			RARA::RXRG	0	1.57895	1.07143	5	9.15789	6.21429	29
	RUNX3	1.6	0.678072	1.82741	0.869801	2.20854	1.14309	1.40449	0.490051	1.14213	0.191729	1.38034	0.46502	0.877809	-0.188021				PBX3	3	2.95455	3.79845	5.88235	0.984848	1.26615	1.96078			CUX2	0	0.862069	1.14286	5	5	6.62857	29
	FOXA1	1.81818	0.862496	3.97727	1.99178	2.97814	1.57441	2.09302	1.06559	2.1875	1.12928	1.63798	0.711916	1.15116	0.203092				TCF4	1.36364	1.875	1.01533	0.508475	1.375	0.744572	0.372881			Hes1	0	0.196078	1.11111	5	1.13725	6.44444	29
	MEOX1	1.25	0.321928	0.511364	-0.967579	0.742574	-0.429393	0.897436	-0.156119	0.409091	-1.28951	0.594059	-0.751321	0.717949	-0.478047				Pax2	0.217391	1.25	1.02317	1.36364	5.75	4.70656	6.27273			GLIS2	0.263158	0.245098	0.382514	5	0.931373	1.45355	19
	LIN54	1.25	0.321928	1.18902	0.249778	1.12022	0.16378	0.945946	-0.0801703	0.95122	-0.0721498	0.896175	-0.158148	0.756757	-0.402098				KLF4	0.614035	0.642202	0.410509	0.257143	1.04587	0.668543	0.418776			IRF7	0.384615	0.666667	1.03448	5	1.73333	2.68966	13
	Sox11	1.33333	0.415037	2.55319	1.3523	3.01075	1.59012	2.70833	1.43741	1.91489	0.937264	2.25806	1.17509	2.03125	1.02237				LHX2	0.714286	0.833333	0.959184	1.03448	1.16667	1.34286	1.44828			SPIC	0.5	1.5	0.858586	5	3	1.71717	10
	EVX2	0.909091	-0.137504	0.714286	-0.485427	0.883721	-0.178337	1.42857	0.514573	0.785714	-0.347923	0.972093	-0.0408337	1.57143	0.652077				TFAP2B(var.3)	1.29412	1.04651	0.6623	0.612245	0.808668	0.511777	0.473098			RUNX2	0.555556	2.16216	3.15789	5	3.89189	5.68421	9
	SOX13	0.681818	-0.552541	1.25	0.321928	1.5415	0.624337	2.08333	1.05889	1.83333	0.874469	2.26087	1.17688	3.05556	1.61143				ONECUT1	1.5	1.66667	1.60569	1.71717	1.11111	1.07046	1.14478			HOXD13	0.555556	1.28205	1.79348	5	2.30769	3.22826	9
	HOXC13	0.9375	-0.0931094	1.40625	0.491853	1.25899	0.33227	1.66667	0.736966	1.5	0.584963	1.34293	0.425379	1.77778	0.830075				E2F4	0.480769	0.58	0.506937	0.19774	1.2064	1.05443	0.411299			Hoxd9	0.625	1.58537	1.27358	5	2.53659	2.03774	8
	Arid5a	0.869565	-0.201634	0.921053	-0.118644	0.932722	-0.100481	0.762712	-0.39079	1.05921	0.0829894	1.07263	0.101152	0.877119	-0.189156				BATF3	0.714286	3.70968	4.53846	5.93023	5.19355	6.35385	8.30233			FLI1	0.625	4.47368	1.94444	5	7.15789	3.11111	8
	Nr2f6(var.2)	0.277778	-1.848	1.35714	0.440573	1.66667	0.736966	4.21053	2.074	4.88571	2.28857	6	2.58496	15.1579	3.922				FEV	1.19048	1.25	2.01521	1.41791	1.05	1.69278	1.19104			Tcfl5	0.714286	1.09756	1.35714	5	1.53659	1.9	7
	TGIF1	2.38095	1.25154	2.55556	1.35364	1.68639	0.753939	2.4	1.26303	1.07333	0.102098	0.708284	-0.4976	1.008	0.0114956				SRY	0.666667	1.09589	0.971616	0.829016	1.64384	1.45742	1.24352			ETS1	0.714286	3.94737	1.75926	5	5.52632	2.46296	7
	POU2F2	1.15385	0.206451	1.89655	0.923379	1.64773	0.720477	0.980392	-0.0285692	1.64368	0.716928	1.42803	0.514027	0.849673	-0.23502				Hoxd3	2.5	0.25	0.966851	1.03896	0.1	0.38674	0.415584			ERF	0.833333	3.52941	2	5	4.23529	2.4	6
	TBX5	1.36364	0.447459	0.669014	-0.579892	0.50885	-0.974689	0.431034	-1.21412	0.49061	-1.02735	0.373156	-1.42215	0.316092	-1.66158				EGR1	0.4	0.625	0.457447	0.116279	1.5625	1.14362	0.290698			ERG	0.833333	4.16667	1.81818	5	5	2.18182	6
	TBX4	1.32353	0.40439	1.10526	0.14439	0.679348	-0.557778	0.392157	-1.3505	0.835088	-0.26	0.513285	-0.962168	0.296296	-1.75489				POU6F2	1.66667	0.641026	1.14108	0.802469	0.384615	0.684647	0.481481			TFAP2A(var.3)	0.925926	1.33929	1.30332	5	1.44643	1.40758	5.4
	TBX1	1.32353	0.40439	1.10526	0.14439	0.679348	-0.557778	0.392157	-1.3505	0.835088	-0.26	0.513285	-0.962168	0.296296	-1.75489				JUN	3.125	2.22222	4.50355	4.49153	0.711111	1.44113	1.43729			IRF9	1.11111	1.60714	1.25	5	1.44643	1.125	4.5
	TBX15	1.71429	0.777608	1	0	0.558511	-0.840343	0.462963	-1.11103	0.583333	-0.777608	0.325798	-1.61795	0.270062	-1.88864				GSX1	2.14286	0.204082	0.800654	0.65	0.0952381	0.373638	0.303333			ELF4	1.25	3.68421	1.60377	5	2.94737	1.28302	4
	MGA	0.694444	-0.526069	0.325203	-1.62059	0.584577	-0.774535	0.392157	-1.3505	0.468293	-1.09452	0.841791	-0.248466	0.564706	-0.824428				Atf3	5	1.31579	2.95455	1.85484	0.263158	0.590909	0.370968			EBF1	1.25	1.53846	0.641026	5	1.23077	0.512821	4
	MEIS3	1.90476	0.929611	1.94444	0.959358	2.15736	1.10927	4.31818	2.11042	1.02083	0.0297473	1.13261	0.179657	2.26705	1.18081				HSF1	0.833333	2.83333	3.11688	4.27083	3.4	3.74026	5.125			FEV	1.42857	4.6875	1.63462	5	3.28125	1.14423	3.5
	Atf3	1.36364	0.447459	2.26562	1.17991	2.1087	1.07635	3.33333	1.73697	1.66146	0.73245	1.54638	0.628892	2.44444	1.28951				POU3F1	0.555556	0.744681	1.01983	0.766667	1.34043	1.83569	1.38			KLF13	1.66667	3	1.77419	5	1.8	1.06452	3
	NR4A2	3.04348	1.60572	2.66667	1.41504	2.68041	1.42245	2.34375	1.22882	0.87619	-0.190684	0.880707	-0.183266	0.770089	-0.376902				Alx1	0.416667	0.47619	1.4557	0.714286	1.14286	3.49367	1.71429			Rarg(var.2)	1.66667	2.69231	0.892857	5	1.61538	0.535714	3
	HOXA2	1	0	0.662651	-0.59368	0.890411	-0.167457	1.38889	0.473931	0.662651	-0.59368	0.890411	-0.167457	1.38889	0.473931				Pax6	0.833333	0.185185	0.766667	0.423729	0.222222	0.92	0.508475			ELF5	1.66667	3.57143	2.23881	5	2.14286	1.34328	3
	EHF	1.72414	0.785875	1.96809	0.976793	2.36655	1.24278	0.789474	-0.341037	1.14149	0.190917	1.3726	0.456909	0.457895	-1.12691				TFAP2C(var.3)	1.28713	1.22047	0.620393	0.438596	0.948213	0.481998	0.340756			E2F8	1.66667	1.47059	1.66667	5	0.882353	1	3
	POU1F1	1.66667	0.736966	0.918367	-0.122857	1.05556	0.0780025	0.775862	-0.366128	0.55102	-0.859822	0.633333	-0.658963	0.465517	-1.10309				ELK1	1.52174	1.14286	1.79348	1.07692	0.75102	1.17857	0.707692			DUXA	2	1	1.2766	5	0.5	0.638298	2.5
	ELF3	1.73077	0.791413	1.76471	0.819428	2.17608	1.12173	0.714286	-0.485427	1.01961	0.0280144	1.25729	0.330318	0.412698	-1.27684				MAFG	5	8.75	5.71429	5.55556	1.75	1.14286	1.11111			ETV4	2	3.23529	1.32075	5	1.61765	0.660377	2.5
	MAX::MYC	2.32143	1.21501	2.5	1.32193	1.79426	0.843388	0.657895	-0.604071	1.07692	0.106915	0.772911	-0.371625	0.283401	-1.81908				Gata1	0.384615	0.454545	0.700197	0.599078	1.18182	1.82051	1.5576			HSF2	2	1.53846	2.95455	5	0.769231	1.47727	2.5
	PKNOX2	1.78571	0.836501	3.30189	1.72329	2.16216	1.11247	3.18182	1.66985	1.84906	0.886789	1.21081	0.275973	1.78182	0.83335				MAX	1.05263	2.41071	1.82609	0.862069	2.29018	1.73478	0.818966			INSM1	2.14286	0.851064	0.782609	5	0.397163	0.365217	2.33333
	Rarb(var.2)	1.5625	0.643856	1.91489	0.937264	1.22727	0.295456	1.92308	0.943416	1.22553	0.293408	0.785455	-0.3484	1.23077	0.29956				MYB	0.833333	1.55172	2.0442	1.66667	1.86207	2.45304	2			NFATC2	2.14286	7.5	5.68966	5	3.5	2.65517	2.33333
	KLF4	0.632911	-0.659925	0.741525	-0.431432	0.437117	-1.19391	0.3125	-1.67807	1.17161	0.228493	0.690644	-0.533985	0.49375	-1.01815				THAP1	1.52778	1.95652	1.57035	1.23762	1.28063	1.02787	0.810081			NFATC3	2.5	2.83784	3.20513	5	1.13514	1.28205	2
	NR4A1	1.5	0.584963	1.92771	0.946889	2.28745	1.19374	2.58065	1.36773	1.28514	0.361926	1.52497	0.608777	1.72043	0.782769				ZBTB7B	0.338983	0.195531	0.246377	0.320513	0.576816	0.726812	0.945513			NFATC1	2.5	2.91667	3.26923	5	1.16667	1.30769	2
	Foxa2	1.32353	0.40439	3.40517	1.76773	3.0744	1.6203	1.94915	0.962847	2.5728	1.36334	2.32288	1.21591	1.47269	0.558457				ETV3	1.90476	1.27273	2.16518	1.05263	0.668182	1.13672	0.552632			IRF2	2.5	1.78571	1.32075	5	0.714286	0.528302	2
	TWIST1	5.3125	2.40939	2.67857	1.42146	2.88591	1.52902	1.94444	0.959358	0.504202	-0.987927	0.543229	-0.880367	0.366013	-1.45003				GRHL2	0.454545	2.35294	2.61905	2.43243	5.17647	5.7619	5.35135			ELK3	2.5	3.15789	1.63462	5	1.26316	0.653846	2
	ALX3	1.76471	0.819428	0.666667	-0.584963	0.824468	-0.278464	0.47619	-1.07039	0.377778	-1.40439	0.467199	-1.09789	0.269841	-1.88982				PAX5	0.769231	1.03175	0.645161	0.491803	1.34127	0.83871	0.639344			ETV1	2.5	2.5	1.37255	5	1	0.54902	2
	MYB	0.833333	-0.263034	2.25806	1.17509	1.36986	0.454032	1.33333	0.415037	2.70968	1.43812	1.64384	0.717066	1.6	0.678072				MYC	2.90323	2.14286	1.53571	0.892857	0.738095	0.528968	0.30754			Esrra	2.5	1	1.09375	5	0.4	0.4375	2
	PKNOX1	2	1	2.08333	1.05889	1.63743	0.711431	2.91667	1.54432	1.04167	0.0588937	0.818713	-0.288569	1.45833	0.544321				HLTF	0.5	0.609756	0.309735	0.705128	1.21951	0.619469	1.41026			ELK1	3	1.90476	1.5	5	0.634921	0.5	1.66667
	Nr5a2	1.8	0.847997	3.27869	1.71312	2.27848	1.18807	1.75	0.807355	1.82149	0.865122	1.26582	0.340075	0.972222	-0.040642				Sox17	2.08333	1.71875	1.48889	2.86765	0.825	0.714667	1.37647			FOXC1	3.33333	2.3	2.43697	5	0.69	0.731092	1.5
	MYF6	2.77778	1.47393	2.04082	1.02915	2.37864	1.25014	2.24138	1.16439	0.734694	-0.444785	0.856311	-0.223794	0.806897	-0.309544				MEF2B	0.9375	0.847458	1.5252	1.38686	0.903955	1.62688	1.47932			ELF3	3.33333	4.0625	2.22222	5	1.21875	0.666667	1.5
	RUNX2	1.41509	0.500898	1.8956	0.922658	2.16727	1.11588	1.15385	0.206451	1.33956	0.42176	1.53153	0.614978	0.815385	-0.294447				Rarb	2.5	1.05263	1.20915	1.46552	0.421053	0.48366	0.586207			ETV3	3.33333	1.94444	1.77778	5	0.583333	0.533333	1.5
	RFX2	4.5	2.16993	1.25	0.321928	4.13265	2.04707	2.85714	1.51457	0.277778	-1.848	0.918367	-0.122857	0.634921	-0.655352				ETV6	1.73077	1.28378	1.6954	1.22807	0.741742	0.979566	0.709552			Sox11	5	2.5	2.95455	5	0.5	0.590909	1
	ESX1	0.909091	-0.137504	0.949367	-0.0749621	0.910853	-0.13471	0.744681	-0.425306	1.0443	0.0625415	1.00194	0.00279321	0.819149	-0.287802				HES5	0.535714	0.576923	0.852018	1.2069	1.07692	1.59043	2.25287			SPDEF	5	0.666667	1.66667	5	0.133333	0.333333	1
	Foxo1	1.17021	0.226771	2.35714	1.23704	2.10784	1.07577	2.12121	1.08489	2.01429	1.01027	1.80125	0.848997	1.81267	0.858118				ELK3	1.75	1.22951	1.92157	1.06557	0.702576	1.09804	0.608899			Foxa2	6.25	3.0303	3.33333	5	0.484848	0.533333	0.8
	Arid3b	0.333333	-1.58496	0.642857	-0.63743	0.685959	-0.543805	0.59322	-0.75336	1.92857	0.947533	2.05788	1.04116	1.77966	0.831602				E2F7	0.3125	0.714286	0.948718	0.634921	2.28571	3.0359	2.03175			DUX4	6.66667	0.909091	0.483871	5	0.136364	0.0725806	0.75
	CEBPA	7.5	2.90689	4.48529	2.1652	4.81982	2.26898	3.52941	1.81943	0.598039	-0.741688	0.642643	-0.637911	0.470588	-1.08746				EOMES	0.294118	0.365854	0.460251	0.952381	1.2439	1.56485	3.2381			EHF	7.5	3	2.23404	5	0.4	0.297872	0.666667
	RARA::RXRG	1.57143	0.652077	0.482456	-1.05153	0.488889	-1.03242	0.384615	-1.37851	0.307018	-1.70361	0.311111	-1.6845	0.244755	-2.03059				GBX1	0.833333	0.5	1.06771	1.60714	0.6	1.28125	1.92857			ASCL1	8.33333	3.18182	3.64583	5	0.381818	0.4375	0.6
	GLI2	1.41509	0.500898	0.317919	-1.65327	0.464548	-1.1061	0.454545	-1.1375	0.224663	-2.15417	0.32828	-1.607	0.321212	-1.6384				Lhx4	0.555556	0.384615	0.555556	0.434783	0.692308	1	0.782609			FOSL1::JUND	10	20.5882	31.3462	5	2.05882	3.13462	0.5
	TGIF2	2.72727	1.44746	2.32143	1.21501	1.95906	0.970165	3.125	1.64386	0.85119	-0.232446	0.718324	-0.477294	1.14583	0.196397				LMX1B	0.588235	0.377358	0.614367	0.6	0.641509	1.04442	1.02			FIGLA	10	3.92857	3.63636	5	0.392857	0.363636	0.5
	POU4F2	0.833333	-0.263034	2.4	1.26303	1.89552	0.922595	1.32075	0.401363	2.88	1.52607	2.27463	1.18563	1.58491	0.664397				LMX1A	0.588235	0.377358	0.614367	0.6	0.641509	1.04442	1.02			CEBPA	12.5	4.56522	6	5	0.365217	0.48	0.4
	ELF5	2.16216	1.11247	1.97479	0.981699	2.55525	1.35346	2.04545	1.03242	0.91334	-0.130776	1.1818	0.240989	0.946023	-0.0800533				SOX15	1.02941	0.9375	0.775862	0.992462	0.910714	0.753695	0.964106			FOXA1	12.5	3.33333	3.10345	5	0.266667	0.248276	0.4
	MYC	3.13725	1.6495	2.73077	1.44931	1.25	0.321928	0.625	-0.678072	0.870433	-0.200195	0.398438	-1.32757	0.199219	-2.32757				Smad4	0.3125	1.14583	1.54812	5.63636	3.66667	4.95397	18.0364			Sox17	15	1.42857	1.12903	5	0.0952381	0.0752688	0.333333
	Smad4	0.882353	-0.180572	0.882353	-0.180572	1.72691	0.788191	8.05556	3.00998	1	0	1.95716	0.968763	9.12963	3.19056				Atf1	0.666667	1.94444	1.77273	1.13333	2.91667	2.65909	1.7			FOS::JUND	15	18.3333	29.2105	5	1.22222	1.94737	0.333333
	VDR	0.652174	-0.616671	1.01695	0.0242475	1.05364	0.0753818	1.45161	0.537657	1.55932	0.640919	1.61558	0.692053	2.22581	1.15433				Rfx1	1.13636	2.17391	3.13253	2.72727	1.91304	2.75663	2.4			HNF1B	15	29.0909	18	5	1.93939	1.2	0.333333
	TEAD3	2.89474	1.53343	1.72414	0.785875	2.35632	1.23654	2.4359	1.28445	0.595611	-0.747557	0.814002	-0.296896	0.841492	-0.248979				TBX2	0.416667	0.555556	0.488215	0.789474	1.33333	1.17172	1.89474			Tcf12	15	3.33333	3.88889	5	0.222222	0.259259	0.333333
	Dux	1.5625	0.643856	0.677966	-0.560715	1.06218	0.0870231	0.522388	-0.936806	0.433898	-1.20457	0.679793	-0.556833	0.334328	-1.58066				Foxa2	1.19048	3.72549	2.07474	1.99219	3.12941	1.74278	1.67344			YY1	15	6.36364	3.16667	5	0.424242	0.211111	0.333333
	Sox2	1.2766	0.352302	1.56863	0.649503	1.79654	0.845218	1.27451	0.349942	1.22876	0.297201	1.40729	0.492917	0.998366	-0.00235927				GLI2	1.16667	0.595238	0.483029	0.544554	0.510204	0.414025	0.466761			Gfi1b	15	2.77778	3.29268	5	0.185185	0.219512	0.333333
	Dlx2	1.11111	0.152003	1.26984	0.344648	1.341	0.423305	0.813953	-0.296982	1.14286	0.192645	1.2069	0.271302	0.732558	-0.448985				TP63	3.33333	0	1.36364	1.31579	0	0.409091	0.394737			FOSL2::JUN	16.25	23.0769	44.7059	5	1.42012	2.75113	0.307692
	BARX1	0.882353	-0.180572	1.45161	0.537657	1.26531	0.339486	0.897436	-0.156119	1.64516	0.718229	1.43401	0.520059	1.01709	0.024453				E2F8	0.384615	1.05263	1.35659	1.25	2.73684	3.52713	3.25			POU2F2	20	1.11111	1.36364	5	0.0555556	0.0681818	0.25
	Pitx1	0.217391	-2.20163	0.391304	-1.35364	0.56338	-0.827819	0.326087	-1.61667	1.8	0.847997	2.59155	1.37381	1.5	0.584963				MAFK	8.33333	10.7143	13.2292	9.11765	1.28571	1.5875	1.09412			Myog	20	3.46154	4.02778	5	0.173077	0.201389	0.25
	ETV1	0.675676	-0.565597	1.5	0.584963	1.63793	0.711875	1.12903	0.175087	2.22	1.15056	2.42414	1.27747	1.67097	0.740684				TBP	0.909091	0.789474	0.604396	0.970149	0.868421	0.664835	1.06716			FOSL1::JUN	22.5	20.4545	27.25	5	0.909091	1.21111	0.222222
	TP63	1.81818	0.862496	0.172414	-2.53605	0.506329	-0.981853	1.66667	0.736966	0.0948276	-3.39855	0.278481	-1.84435	0.916667	-0.125531				GLIS1	0.5	0	0.136519	0.1875	0	0.273038	0.375			NEUROD1	25	5	5.625	5	0.2	0.225	0.2
	Barhl1	0.9375	-0.0931094	1.05634	0.0790716	1.3242	0.405122	1.04651	0.0655883	1.12676	0.172181	1.41248	0.498231	1.11628	0.158698				Hmx2	1	0.454545	0.887097	0.714286	0.454545	0.887097	0.714286			JUNB	27.5	20.2941	28.3929	5	0.737968	1.03247	0.181818
	ETS1	1.05263	0.0740006	1.98276	0.987509	2.30769	1.20645	2.76316	1.46632	1.88362	0.913508	2.19231	1.13245	2.625	1.39232				GLIS2	0.674157	0.434783	0.182679	0.18797	0.644928	0.270974	0.278822			ZEB1	35	5.75	4.43182	5	0.164286	0.126623	0.142857
	Nkx2-5(var.2)	1.6129	0.68966	0.888889	-0.169925	1.06299	0.0881309	1.17647	0.234465	0.551111	-0.859585	0.659055	-0.601529	0.729412	-0.455195				Hoxd8	1.875	1.38889	1.25	0.76087	0.740741	0.666667	0.405797			FOS	42.5	20	30	5	0.470588	0.705882	0.117647
	ATF4	1.81818	0.862496	2.33333	1.22239	2.63441	1.39748	6.53846	2.70895	1.28333	0.359896	1.44892	0.534983	3.59615	1.84645				Dux	1.33333	0.984848	0.915119	1.37405	0.738636	0.68634	1.03053			JUN(var.2)	55	15	25.9091	5	0.272727	0.471074	0.0909091
	Crem	1.15385	0.206451	2.77778	1.47393	1.7619	0.817136	3.4375	1.78136	2.40741	1.26748	1.52698	0.610685	2.97917	1.57491				DLX6	3	0.138889	0.909091	0.779221	0.0462963	0.30303	0.25974			FOSL1::JUNB	55	20.7692	34.25	5	0.377622	0.622727	0.0909091
	ELK3	0.972222	-0.040642	1.8	0.847997	1.70139	0.766713	1.17647	0.234465	1.85143	0.888639	1.75	0.807355	1.21008	0.275107				Dlx4	1.66667	0.322581	1.00877	0.949367	0.193548	0.605263	0.56962			JUND	65	16.9048	32.963	5	0.260073	0.507123	0.0769231
	NEUROD2	12.5	3.64386	1.92982	0.94847	0.666667	-0.584963	0.769231	-0.378512	0.154386	-2.69539	0.0533333	-4.22882	0.0615385	-4.02237				Dlx3	2	0.192308	0.987654	0.943396	0.0961538	0.493827	0.471698			NFIC::TLX1	135	32.6667	47.5806	5	0.241975	0.352449	0.037037
	ARNT::HIF1A	0.535714	-0.900464	0.590551	-0.759866	0.367893	-1.44264	0.384615	-1.37851	1.10236	0.140598	0.686734	-0.542178	0.717949	-0.478047				HES7	0.487805	0.555556	0.813492	0.238095	1.13889	1.66766	0.488095			ZIC4	8.125	2.01493	1.38514	3.75	0.247991	0.170478	0.461538
	ERF	0.909091	-0.137504	1.52778	0.611435	2.26103	1.17698	2.5	1.32193	1.68056	0.748938	2.48713	1.31448	2.75	1.45943				Ddit3::Cebpa	3.57143	1.96429	1.07595	1.32653	0.55	0.301266	0.371429			ONECUT2	0	1.73077	2.7193	2.5	10.0385	15.7719	14.5
	ZBTB7B	0.416667	-1.26303	0.28754	-1.79817	0.207775	-2.26691	0.128205	-2.96347	0.690096	-0.535131	0.49866	-1.00387	0.307692	-1.70044				PITX3	0.333333	0.510204	0.333333	0.337079	1.53061	1	1.01124			STAT1::STAT2	0.555556	2.92683	1.92308	2.5	5.26829	3.46154	4.5
	Sox17	0.909091	-0.137504	1.11765	0.160465	1.53571	0.61891	1.85185	0.888969	1.22941	0.297968	1.68929	0.756413	2.03704	1.02647				ETV1	1.25	1.02941	1.62879	0.735294	0.823529	1.30303	0.588235			SPI1	0.714286	0.853659	0.957447	2.5	1.19512	1.34043	3.5
	HOXD12	0.3125	-1.67807	0.91954	-0.121015	1.14841	0.199638	1.31579	0.395929	2.94253	1.55706	3.67491	1.87771	4.21053	2.074				MYCN	5.83333	3.4375	1.80645	0.666667	0.589286	0.309677	0.114286			ZBTB7A	0.714286	3.33333	1.59574	2.5	4.66667	2.23404	3.5
	ELF1	1.6	0.678072	2.05556	1.03953	2.97619	1.57347	1.76471	0.819428	1.28472	0.361456	1.86012	0.895395	1.10294	0.141356				ETV4	1.08696	0.928571	1.56716	0.642857	0.854286	1.44179	0.591429			NRF1	0.909091	1.60194	1.65948	2.5	1.76214	1.82543	2.75
	FLI1	1.06061	0.0848889	1.88596	0.915303	2.06625	1.04701	2.23684	1.16146	1.7782	0.830414	1.94817	0.962123	2.10902	1.07657				Hmx3	1.15385	0.217391	0.979899	0.735294	0.188406	0.849246	0.637255			RUNX3	1	2	3.25581	2.5	2	3.25581	2.5
	TFAP2B(var.3)	0.807453	-0.308549	0.747664	-0.419539	0.617378	-0.695774	0	#NUM!	0.925953	-0.11099	0.764599	-0.387225	0	#NUM!				Esrra	0.625	1.76471	2.01923	1.5873	2.82353	3.23077	2.53968			RARA(var.2)	1	2.72727	1.84211	2.5	2.72727	1.84211	2.5
	FOXO3	1.59091	0.669851	2.5	1.32193	1.76	0.815575	1.08333	0.115477	1.57143	0.652077	1.10629	0.145724	0.680952	-0.554374				FOS::JUN(var.2)	1.42857	2.6	5.61798	5.27027	1.82	3.93258	3.68919			Sox6	1.11111	1.34615	1.09091	2.5	1.21154	0.981818	2.25
	Foxj2	1.21622	0.2824	1.41447	0.500265	1.35008	0.433043	1.45349	0.53952	1.16301	0.217866	1.11006	0.150644	1.19509	0.25712				DBP	2	0.882353	0.428571	0.4	0.441176	0.214286	0.2			RUNX1	1.17647	3.42857	3.76404	2.5	2.91429	3.19944	2.125
	FOXG1	0.972222	-0.040642	1.26623	0.340544	1.21835	0.284934	1.48148	0.567041	1.30241	0.381186	1.25316	0.325576	1.52381	0.607683				DUX4	1.66667	1.04167	1.51429	1.16129	0.625	0.908571	0.696774			HOXA10	1.25	2.09677	1.25	2.5	1.67742	1	2
	FOXD1	1.38889	0.473931	2.26667	1.18057	1.58654	0.665882	1.17021	0.226771	1.632	0.706641	1.14231	0.191951	0.842553	-0.24716				Tcf7	0.833333	1.39344	1.16736	1.73077	1.67213	1.40083	2.07692			SOX15	2.5	1.20968	0.731707	2.5	0.483871	0.292683	1
	GATA3	0.416667	-1.26303	0.625	-0.678072	0.404858	-1.30451	0.9375	-0.0931094	1.5	0.584963	0.97166	-0.0414766	2.25	1.16993				BCL6B	1.875	1.25	3.66197	2.77778	0.666667	1.95305	1.48148			SNAI2	12.5	2.61905	2.5	2.5	0.209524	0.2	0.2
	HOXD11	1.66667	0.736966	0.869565	-0.201634	1.2543	0.326877	1.09756	0.134301	0.521739	-0.938599	0.752577	-0.410088	0.658537	-0.602665				RARA::RXRA	0.333333	0.614035	0.811518	0.6	1.84211	2.43455	1.8			ID4	15	3.80952	3.29545	2.5	0.253968	0.219697	0.166667
	GATA5	0.46875	-1.09311	0.708333	-0.4975	0.539112	-0.891343	1.05769	0.08092	1.51111	0.59561	1.15011	0.201766	2.25641	1.17403				Shox2	0.714286	0.595238	0.859649	1.06742	0.833333	1.20351	1.49438			TCF3	30	3	2.57143	2.5	0.1	0.0857143	0.0833333
	UNCX	0.666667	-0.584963	1.21795	0.284453	0.838509	-0.254101	0.392157	-1.3505	1.82692	0.869416	1.25776	0.330861	0.588235	-0.765535				RAX2	0.714286	0.595238	0.859649	1.06742	0.833333	1.20351	1.49438			HINFP	0	0.277778	0.339806	1.66667	1.61111	1.97087	9.66667
	PRRX1	0.666667	-0.584963	1.21795	0.284453	0.838509	-0.254101	0.392157	-1.3505	1.82692	0.869416	1.25776	0.330861	0.588235	-0.765535				Msx3	0.714286	0.714286	1.27615	1.36364	1	1.78661	1.90909			TFAP2B(var.3)	0.238095	1.06742	0.953608	1.66667	4.48315	4.00515	7
	MSX2	0.588235	-0.765535	1.73611	0.795859	1.13176	0.178564	0.777778	-0.36257	2.95139	1.56139	1.92399	0.944099	1.32222	0.402965				LHX9	0.714286	0.595238	0.859649	1.06742	0.833333	1.20351	1.49438			Sox3	0.357143	1.42857	1.08108	1.66667	4	3.02703	4.66667
	HOXA5	0.4	-1.32193	0.677966	-0.560715	0.826271	-0.275313	0.925926	-0.111031	1.69492	0.761213	2.06568	1.04662	2.31481	1.2109				Prrx2	0.714286	0.609756	1.0396	1.47059	0.853659	1.45545	2.05882			KLF4	0.714286	1.625	0.59322	1.66667	2.275	0.830508	2.33333
	Npas2	0.714286	-0.485427	1.55	0.632268	1.25	0.321928	0.454545	-1.1375	2.17	1.1177	1.75	0.807355	0.636364	-0.652077				ISX	0.714286	0.595238	0.859649	1.06742	0.833333	1.20351	1.49438			Foxd3	2.27273	1.70588	1.63534	1.66667	0.750588	0.719549	0.733333
	RORA	1	0	1.64179	0.715271	1.60173	0.679632	2.24138	1.16439	1.64179	0.715271	1.60173	0.679632	2.24138	1.16439				SHOX	0.714286	0.595238	0.859649	1.06742	0.833333	1.20351	1.49438			ZIC3	4.28571	1.42857	0.945122	1.66667	0.333333	0.220528	0.388889
	TAL1::TCF3	14	3.80735	2.53846	1.34395	1.84343	0.882396	2.5	1.32193	0.181319	-2.4634	0.131674	-2.92496	0.178571	-2.48543				Nobox	0.714286	0.806452	1.71053	1.43836	1.12903	2.39474	2.0137			ZIC1	13	1.98276	1.48649	1.66667	0.15252	0.114345	0.128205
	HOXC12	0.263158	-1.926	1.11702	0.159657	1.07973	0.110676	0.918367	-0.122857	4.24468	2.08566	4.10299	2.03668	3.4898	1.80314				RARA(var.2)	1.11111	0.909091	1.32353	1.09375	0.818182	1.19118	0.984375			ZNF384	3.55072	3.47222	2.58919	1.5	0.977891	0.729202	0.422449
	ETV2	1.25	0.321928	1.62698	0.7022	2.0467	1.0333	2.39583	1.26053	1.30159	0.380272	1.63736	0.711374	1.91667	0.938599				mix-a	0.555556	1.08696	0.845725	0.429864	1.95652	1.5223	0.773756			KLF9	0	0.701754	0.702811	1.25	4.07018	4.07631	7.25
	HOXB2	0.909091	-0.137504	0.955882	-0.065095	1.09127	0.126008	1.09756	0.134301	1.05147	0.0724085	1.2004	0.263511	1.20732	0.271805				IRF8	0.526316	1.5	1.72101	1.68421	2.85	3.26993	3.2			ONECUT3	0.625	1.85714	2.15909	1.25	2.97143	3.45455	2
	ZBTB7C	0.520833	-0.941106	0.326797	-1.61353	0.232558	-2.10434	0.0769231	-3.70044	0.627451	-0.672425	0.446512	-1.16323	0.147692	-2.75933				RHOXF1	0.714286	0.568182	0.557769	0.714286	0.795455	0.780876	1			E2F6	0.681818	1.05634	0.570652	1.25	1.5493	0.836957	1.83333
	PAX3	1.66667	0.736966	0.714286	-0.485427	0.83042	-0.268088	0.547945	-0.867896	0.428571	-1.22239	0.498252	-1.00505	0.328767	-1.60486				Arid3b	0.9375	0.479452	0.705882	0.637255	0.511416	0.752941	0.679739			E2F4	0	0.789474	0.659574	1	4.57895	3.82553	5.8
	Hand1::Tcf3	1.66667	0.736966	2.98851	1.57942	3.70849	1.89083	4.66667	2.22239	1.7931	0.842459	2.22509	1.15387	2.8	1.48543				Alx4	1	0	1.16883	0.961538	0	1.16883	0.961538			SP3	0.535714	0.782123	0.833333	0.625	1.45996	1.55556	1.16667
	EMX2	1.42857	0.514573	0.733333	-0.447459	0.809129	-0.305559	0.980392	-0.0285692	0.513333	-0.962032	0.56639	-0.820132	0.686275	-0.543142				SOX8	1.66667	2.2	1.42241	1.77419	1.32	0.853448	1.06452			KLF14	0	0.977011	1.01604	0	5.66667	5.89305	NA
	NR1H4	0.652174	-0.616671	2.40385	1.26534	1.51741	0.601614	5.3125	2.40939	3.6859	1.88202	2.3267	1.21829	8.14583	3.02606				Gfi1	2.14286	3.52941	2.74319	3.35052	1.64706	1.28016	1.56357			RFX4	0	3.33333	1.47059	0	19.3333	8.52941	NA
	HINFP	0.240964	-2.05311	0.403587	-1.30905	0.227766	-2.13438	0.357143	-1.48543	1.67489	0.744065	0.945228	-0.0812661	1.48214	0.567685				NFIL3	1.15385	0.595238	0.40636	0.454545	0.515873	0.352179	0.393939			RXRB	0	2	2.06522	0	11.6	11.9783	NA
	Pax2	0.641026	-0.641546	0.87963	-0.185032	1.23574	0.305377	0.875	-0.192645	1.37222	0.456514	1.92776	0.946923	1.365	0.448901				MYBL2	2	0	0.714286	0.333333	0	0.357143	0.166667			RXRG	0	2.1875	2.5	0	12.6875	14.5	NA
	POU5F1B	1.08696	0.120294	1.59341	0.672114	1.07337	0.102147	0.930233	-0.104337	1.46593	0.55182	0.9875	-0.0181473	0.855814	-0.224631				HLF	1	0.694444	0.269461	0.342466	0.694444	0.269461	0.342466			PPARA::RXRA	0	2.27273	3.2	0	13.1818	18.56	NA
	SOX8	1.875	0.906891	1.70732	0.771731	1.47887	0.564498	2.35294	1.23447	0.910569	-0.13516	0.788732	-0.342392	1.2549	0.327575				NEUROG2	3.75	3.93939	1.6474	1.78571	1.05051	0.439306	0.47619			TFDP1	0	0.689655	0.705882	0	4	4.09412	NA
	YY2	1.59091	0.669851	0.882353	-0.180572	0.563063	-0.828632	0.357143	-1.48543	0.554622	-0.850424	0.353925	-1.49848	0.22449	-2.15528				MAX::MYC	0.714286	2.12121	2.00472	1.20968	2.9697	2.8066	1.69355			LEF1	0	1.25	1.41791	0	7.25	8.22388	NA
	SIX1	2	1	1.44928	0.535332	2.31818	1.21299	1.55172	0.633872	0.724638	-0.464668	1.15909	0.212994	0.775862	-0.366128				VSX2	0.625	0.392157	0.684524	0.564516	0.627451	1.09524	0.903226			Klf12	0	1.38889	1.46341	0	8.05556	8.4878	NA
	HOXC11	1.15385	0.206451	1.13095	0.177538	1.29555	0.373561	1.21622	0.2824	0.980159	-0.0289127	1.12281	0.16711	1.05405	0.0759489				VSX1	0.625	0.392157	0.684524	0.564516	0.627451	1.09524	0.903226			Tcf7	0	1.89655	1.375	0	11	7.975	NA
	Hoxd3	0.5	-1	0.490196	-1.02857	0.896739	-0.15724	1.33333	0.415037	0.980392	-0.0285692	1.79348	0.84276	2.66667	1.41504				Lhx8	0.555556	0.121951	0.695971	0.755814	0.219512	1.25275	1.36047			Gfi1	0	1.25	1.875	0	7.25	10.875	NA
	POU2F1	0.789474	-0.341037	1.48352	0.569021	1.14162	0.191081	0.980392	-0.0285692	1.87912	0.910058	1.44605	0.532118	1.24183	0.312468				GLIS3	0.25641	0.196078	0.234375	0.280899	0.764706	0.914062	1.09551			NFYB	0	2.5	2.5	0	14.5	14.5	NA
	BATF3	1.15385	0.206451	3.84615	1.94342	3.77419	1.91617	7.66667	2.9386	3.33333	1.73697	3.27097	1.70972	6.64444	2.73215				PAX1	0.416667	0.555556	1.13636	1.25	1.33333	2.72727	3			T	0	3	0	0	17.4	NA	NA
	CEBPG	1.36364	0.447459	5.97561	2.57909	3.04455	1.60623	2.66667	1.41504	4.38211	2.13163	2.23267	1.15877	1.95556	0.967579				Gmeb1	0.357143	0.322581	0.56962	0.138889	0.903226	1.59494	0.388889			EOMES	NA	2.08333	0.3125	0	NA	NA	NA
	CEBPE	1.34615	0.428843	4.38776	2.13348	3.19095	1.67399	4.21053	2.074	3.25948	1.70464	2.37042	1.24514	3.12782	1.64516				SREBF1	1.33333	1.92982	1.27737	1.60494	1.44737	0.958029	1.2037			Zfx	0	0.818182	0.555556	0	4.74545	3.22222	NA
	SRF	1.875	0.906891	1.27907	0.355095	1.55	0.632268	0.952381	-0.0703893	0.682171	-0.551796	0.826667	-0.274622	0.507937	-0.97728				PKNOX2	1.66667	3.07692	2.69481	2.85714	1.84615	1.61688	1.71429			RXRA::VDR	0	1.53846	0.285714	0	8.92308	1.65714	NA
	NKX6-1	2.72727	1.44746	0.693069	-0.528928	1.2954	0.373397	1.18644	0.24664	0.254125	-1.97639	0.47498	-1.07406	0.435028	-1.20082				Rarg(var.2)	0.909091	2.16667	0.964286	0.78125	2.38333	1.06071	0.859375			Esrrg	0	0.625	1.35135	0	3.625	7.83784	NA
	NKX6-2	2.17391	1.12029	0.849057	-0.236067	1.10746	0.14725	0.714286	-0.485427	0.390566	-1.35636	0.50943	-0.973045	0.328571	-1.60572				Foxj2	0.952381	1.19718	1.34698	1.26374	1.25704	1.41433	1.32692			NKX2-8	0	0.952381	0.9375	0	5.52381	5.4375	NA
	LBX1	0.588235	-0.765535	1.1	0.137504	0.689278	-0.536842	0.677966	-0.560715	1.87	0.903038	1.17177	0.228692	1.15254	0.20482				LIN54	0.652174	0.9375	1.31321	0.761719	1.4375	2.01359	1.16797			HOXB3	0	0.434783	1.21951	0	2.52174	7.07317	NA
	TCF4	3.75	1.90689	1.65179	0.724027	1.15658	0.20987	0.892857	-0.163499	0.440476	-1.18286	0.308422	-1.69702	0.238095	-2.07039				Id2	0.3125	2.01613	2.09906	0.909091	6.45161	6.71698	2.90909			IRF5	0	1.47059	1.19565	0	8.52941	6.93478	NA
	TCF3	8.65385	3.11334	3.16327	1.66141	1.25899	0.33227	1.03448	0.0489096	0.365533	-1.45193	0.145484	-2.78107	0.11954	-3.06443				NR1H4	1.66667	3.14815	2.02454	1.69492	1.88889	1.21472	1.01695			HEY2	0	0.645161	2.55319	0	3.74194	14.8085	NA
	CEBPD	1.34615	0.428843	4.57447	2.1936	3.36898	1.75231	4	2	3.39818	1.76476	2.50267	1.32347	2.97143	1.57116				RFX3	0.769231	2.10526	2.63736	1.81818	2.73684	3.42857	2.36364			NFIL3	0	1.07143	0.813953	0	6.21429	4.72093	NA
	Alx1	0.666667	-0.584963	0.583333	-0.777608	1.4881	0.573467	0.909091	-0.137504	0.875	-0.192645	2.23214	1.15843	1.36364	0.447459				RELB	0.833333	1.9	1.27119	1.6129	2.28	1.52542	1.93548			TBR1	0	1.59091	0.47619	0	9.22727	2.7619	NA
	PAX7	1.66667	0.736966	0.708333	-0.4975	0.854317	-0.227157	0.703125	-0.508147	0.425	-1.23447	0.51259	-0.964123	0.421875	-1.24511				Sox11	4	2.89474	2.35795	3.09524	0.723684	0.589489	0.77381			TBX21	NA	1	0.288462	0	NA	NA	NA
	TFAP2C(var.3)	0.888889	-0.169925	0.807771	-0.307982	0.598958	-0.739472	0	#NUM!	0.908742	-0.138057	0.673828	-0.569547	0	#NUM!				Atoh1	2.27273	2.63889	0.823171	0.520833	1.16111	0.362195	0.229167			GBX1	0	1.57895	0.625	0	9.15789	3.625	NA
	GLIS1	0.220588	-2.18057	0.224719	-2.15381	0.190476	-2.39232	0.535714	-0.900464	1.01873	0.0267669	0.863492	-0.211745	2.42857	1.28011				RFX5	0.666667	2.5	3.21429	1.66667	3.75	4.82143	2.5			Hoxa11	0	2.5	1.37931	0	14.5	8	NA
	ERG	1.2069	0.271302	2.17172	1.11884	2.18213	1.12574	2.35294	1.23447	1.79942	0.847534	1.80805	0.854435	1.94958	0.963163				PROP1	1	0.515464	0.600273	0.753425	0.515464	0.600273	0.753425			ZBTB7C	0	0.648148	0.194805	0	3.75926	1.12987	NA
	LBX2	1.11111	0.152003	1.25	0.321928	0.943775	-0.083485	0.568182	-0.815575	1.125	0.169925	0.849398	-0.235488	0.511364	-0.967579				NFYB	2.22222	0.75	1.07595	1.1	0.3375	0.484177	0.495			Msx3	0	1.38889	1.11111	0	8.05556	6.44444	NA
	Foxq1	1	0	0.814607	-0.295824	1.01148	0.0164646	1.375	0.459432	0.814607	-0.295824	1.01148	0.0164646	1.375	0.459432				Creb3l2	0.909091	1.76471	2.20812	0.555556	1.94118	2.42893	0.611111			Pitx1	0	1	1.31579	0	5.8	7.63158	NA
	SREBF1	0.9375	-0.0931094	1.78899	0.839146	1.01266	0.0181473	2.11538	1.08092	1.90826	0.932255	1.08017	0.111257	2.25641	1.17403				GCM1	0.652174	0.833333	0.494505	0.337079	1.27778	0.758242	0.516854			MSX1	0	1.38889	1.17647	0	8.05556	6.82353	NA
	HLTF	1	0	0.625	-0.678072	0.332031	-1.59061	0.625	-0.678072	0.625	-0.678072	0.332031	-1.59061	0.625	-0.678072				CLOCK	1.17647	1.55556	1.72619	1.07143	1.32222	1.46726	0.910714			EN1	0	0.294118	0.568182	0	1.70588	3.29545	NA
	MEIS2	2.82609	1.49881	2.19512	1.1343	2.33906	1.22593	4.07407	2.02647	0.776735	-0.364505	0.827666	-0.27288	1.4416	0.527666				Spz1	0.6	0.625	0.569395	0.679012	1.04167	0.948992	1.13169			Barhl1	0	0.681818	0.657895	0	3.95455	3.81579	NA
	ETV4	0.540541	-0.887525	1.45833	0.544321	1.54762	0.63005	0.967742	-0.0473057	2.69792	1.43185	2.8631	1.51758	1.79032	0.84022				SRF	1.66667	1.66667	0.833333	0.833333	1	0.5	0.5			SOX21	NA	3.33333	1.37931	0	NA	NA	NA
	HOXB3	1.25	0.321928	1.47887	0.564498	1.4898	0.575115	1.55556	0.63743	1.1831	0.24257	1.19184	0.253187	1.24444	0.315502				ETV5	1.04167	0.833333	1.45283	0.78125	0.8	1.39472	0.75			ZBTB33	0	0.5	0.576923	0	2.9	3.34615	NA
	MYCN	5.76923	2.52838	3.45588	1.78905	1.60377	0.68147	0.588235	-0.765535	0.59902	-0.739325	0.277987	-1.84691	0.101961	-3.29391				FOXA1	1.66667	3.68421	2.14533	1.46789	2.21053	1.2872	0.880734			MYBL2	0	0.5	1.25	0	2.9	7.25	NA
	Hoxc9	0.833333	-0.263034	2.31343	1.21004	1.9375	0.954196	0.612245	-0.707819	2.77612	1.47307	2.325	1.21723	0.734694	-0.444785				SIX2	0.555556	4.28571	3.26271	4.18919	7.71429	5.87288	7.54054			GBX2	0	1.05263	0.857143	0	6.10526	4.97143	NA
	E2F8	1.71875	0.78136	1.4	0.485427	1.54206	0.624855	1.42857	0.514573	0.814545	-0.295933	0.897196	-0.156504	0.831169	-0.266787				TGIF1	1.875	1.81818	1.84397	3	0.969697	0.983452	1.6			Gata1	0	0.625	1.01351	0	3.625	5.87838	NA
	BCL6B	7.5	2.90689	3.96552	1.98751	2.38281	1.25267	2.64706	1.40439	0.528736	-0.919382	0.317708	-1.65423	0.352941	-1.5025				MEIS3	1.42857	2.63158	2.0098	4.8913	1.84211	1.40686	3.42391			HMBOX1	0	1.11111	1.03448	0	6.44444	6	NA
	LHX6	1.33333	0.415037	0.757576	-0.400538	0.964392	-0.0523089	0.603448	-0.728698	0.568182	-0.815575	0.723294	-0.467346	0.452586	-1.14374				SOX4	2.5	1.66667	2.33333	2.5	0.666667	0.933333	1			CUX1	0	0.416667	1.03448	0	2.41667	6	NA
	Alx4	1	0	0.636364	-0.652077	0.988024	-0.0173821	0.952381	-0.0703893	0.636364	-0.652077	0.988024	-0.0173821	0.952381	-0.0703893				BSX	0.833333	0.531915	0.934783	1.11111	0.638298	1.12174	1.33333			MTF1	0	0.357143	0.294118	0	2.07143	1.70588	NA
	SRY	1.11111	0.152003	1.13821	0.186769	1.12263	0.166876	1.20253	0.266075	1.02439	0.0347654	1.01036	0.0148733	1.08228	0.114072				GMEB2	1.25	1.30435	0.229592	0	1.04348	0.183673	0			EN2	0	1.17647	1.11111	0	6.82353	6.44444	NA
	FEV	0.9375	-0.0931094	1.63265	0.707218	2.05263	1.03747	1.875	0.906891	1.7415	0.800328	2.18947	1.13058	2	1				OTX2	0.384615	0.408163	0.393258	0.520833	1.06122	1.02247	1.35417			Nr1h3::Rxra	0	5.83333	1.75	0	33.8333	10.15	NA
	TFAP4	1.53846	0.621488	4.21875	2.07682	4.45355	2.15496	6.36364	2.66985	2.74219	1.45533	2.89481	1.53347	4.13636	2.04836				MSX1	1.42857	0.697674	1.26638	1.54321	0.488372	0.886463	1.08025			MSX2	0	1.38889	1.11111	0	8.05556	6.44444	NA
	TFAP2A(var.3)	1.72043	0.782769	1.13306	0.180219	0.718016	-0.477913	0	#NUM!	0.658589	-0.60255	0.417347	-1.26068	0	#NUM!				TFAP2A	0.111111	0.563063	0.622318	0.747664	5.06757	5.60086	6.72897			Creb3l2	0	1.90476	2.83784	0	11.0476	16.4595	NA
	Lhx4	1.07143	0.0995357	0.675676	-0.565597	0.714286	-0.485427	0.46875	-1.09311	0.630631	-0.665133	0.666667	-0.584963	0.4375	-1.19265				ESRRB	2.5	2.2	2.04142	2.01754	0.88	0.816568	0.807018			ZBTB7B	0	0.491803	0.228758	0	2.85246	1.3268	NA
	LMX1B	0.882353	-0.180572	0.487013	-1.03797	0.823328	-0.280461	0.547945	-0.867896	0.551948	-0.857396	0.933105	-0.0998892	0.621005	-0.687324				Neurog1	2.91667	4.4	0.767045	0.138889	1.50857	0.262987	0.047619			TBX2	NA	1	0.333333	0	NA	NA	NA
	LMX1A	0.882353	-0.180572	0.487013	-1.03797	0.823328	-0.280461	0.547945	-0.867896	0.551948	-0.857396	0.933105	-0.0998892	0.621005	-0.687324				TEF	1.15385	0.441176	0.26178	0.289855	0.382353	0.226876	0.251208			Pax2	0	1.30435	1.06383	0	7.56522	6.17021	NA
	Atf1	1.42857	0.514573	1.66667	0.736966	1.23311	0.302299	1.53846	0.621488	1.16667	0.222392	0.863176	-0.212274	1.07692	0.106915				HOXC13	0.769231	1.21212	1.69767	1.97183	1.57576	2.20698	2.56338			SOX9	0	1.05263	1.41304	0	6.10526	8.19565	NA
	ISL2	0.238095	-2.07039	2.07547	1.05344	0.909091	-0.137504	0.3125	-1.67807	8.71698	3.12383	3.81818	1.93289	1.3125	0.392317				TGIF2	2.14286	2.5	2.42188	2.76316	1.16667	1.13021	1.28947			Hoxc9	0	2.94118	1.54762	0	17.0588	8.97619	NA
	JUND(var.2)	2	1	4.61538	2.20645	3.70482	1.8894	7.8125	2.96578	2.30769	1.20645	1.85241	0.889403	3.90625	1.96578				PAX9	0.625	0.333333	1.12613	1.03448	0.533333	1.8018	1.65517			Hoxa9	0	1.66667	1.17188	0	9.66667	6.79688	NA
	Twist2	2.27273	1.18442	0.985915	-0.0204641	0.517241	-0.95109	0.833333	-0.263034	0.433803	-1.20489	0.227586	-2.13551	0.366667	-1.44746				MNX1	1.25	0.6	0.859873	0.699482	0.48	0.687898	0.559585			DBP	0	1.5	4.03226	0	8.7	23.3871	NA
	XBP1	1	0	0.3125	-1.67807	0.372671	-1.42403	0.625	-0.678072	0.3125	-1.67807	0.372671	-1.42403	0.625	-0.678072				MTF1	0.227273	0.833333	0.727848	0.217391	3.66667	3.20253	0.956522			GCM1	0	1.07143	0.689655	0	6.21429	4	NA
	CEBPB	1.2963	0.374396	4.28571	2.09954	3.32461	1.73318	4	2	3.30612	1.72514	2.5647	1.35879	3.08571	1.6256				Rhox11	1	3.33333	0.322581	0.15625	3.33333	0.322581	0.15625			ZBED1	0	1.66667	0.8	0	9.66667	4.64	NA
	TBP	0.3125	-1.67807	0.727273	-0.459432	0.714286	-0.485427	1.25	0.321928	2.32727	1.21864	2.28571	1.19265	4	2				SOX9	0.238095	1.22222	0.877193	0.654206	5.13333	3.68421	2.74766			HLF	0	2.30769	4.13793	0	13.3846	24	NA
	ETV3	1.28571	0.36257	1.70455	0.769387	1.82203	0.86555	1.4	0.485427	1.32576	0.406817	1.41714	0.50298	1.08889	0.122857				FOXP1	1.11111	2.34694	1.72101	1.4	2.11224	1.54891	1.26			BARX1	0	2	0.857143	0	11.6	4.97143	NA
	ELF4	2	1	2.15909	1.11042	2.60956	1.38381	1.14286	0.192645	1.07955	0.110424	1.30478	0.383808	0.571429	-0.807355				Twist2	0.555556	1.34615	0.645161	1.36364	2.42308	1.16129	2.45455			PITX3	0	0.882353	1.45161	0	5.11765	8.41935	NA
	Zfx	0.472973	-1.08017	0.846995	-0.239575	0.859599	-0.218265	0.714286	-0.485427	1.79079	0.840595	1.81744	0.861906	1.5102	0.594744				NR4A2::RXRA	0.625	1.2	1.06897	1.14286	1.92	1.71034	1.82857			TEF	0	1.66667	2.57576	0	9.66667	14.9394	NA
	Creb3l2	0.961538	-0.0565835	1.88776	0.916672	1.32653	0.407658	0.681818	-0.552541	1.96327	0.973255	1.37959	0.464241	0.709091	-0.495957				Foxj3	0.75	1.38889	1.34663	1.30435	1.85185	1.79551	1.73913			Nobox	0	0.789474	1.25	0	4.57895	7.25	NA
	ESR1	0.625	-0.678072	0.769231	-0.378512	1.01695	0.0242475	2.85714	1.51457	1.23077	0.29956	1.62712	0.702319	4.57143	2.19265				MEIS1	0.5	2.75	2.08333	2.7381	5.5	4.16667	5.47619			VENTX	0	1.875	1.37931	0	10.875	8	NA
	DLX6	1.25	0.321928	1.42857	0.514573	0.929825	-0.10497	0.888889	-0.169925	1.14286	0.192645	0.74386	-0.426898	0.711111	-0.491853				Nr2e3	3	1.92308	2.36842	3.10811	0.641026	0.789474	1.03604			HOXA2	0	0.75	0.405405	0	4.35	2.35135	NA
	Dlx4	1.25	0.321928	1.96429	0.974005	0.973154	-0.0392594	1	0	1.57143	0.652077	0.778523	-0.361188	0.8	-0.321928				SPIB	0.555556	0.87963	1.21368	1.59624	1.58333	2.18462	2.87324			SOX4	0	1.66667	2.85714	0	9.66667	16.5714	NA
	Dlx3	1.5	0.584963	1.79487	0.843881	0.953488	-0.0687128	0.714286	-0.485427	1.19658	0.258918	0.635659	-0.653675	0.47619	-1.07039				RARA	1	2.36842	1.46552	3.44828	2.36842	1.46552	3.44828			NFKB2	0	0.625	0.542169	0	3.625	3.14458	NA
	JUN	2.5	1.32193	5	2.32193	4.29648	2.10316	5.86957	2.55325	2	1	1.71859	0.781228	2.34783	1.23133				Crx	0.294118	0.833333	0.57377	0.208333	2.83333	1.95082	0.708333			GSC	0	0.666667	0.921053	0	3.86667	5.34211	NA
	Hmx1	0.526316	-0.925999	0.526316	-0.925999	1.3961	0.481406	0.416667	-1.26303	1	0	2.6526	1.40741	0.791667	-0.337035				HOXB3	1.25	0.5	1.11842	1.62338	0.4	0.894737	1.2987			RARA	0	0.714286	0.740741	0	4.14286	4.2963	NA
	CREB3	1.92308	0.943416	1.70732	0.771731	0.71875	-0.476438	0.769231	-0.378512	0.887805	-0.171685	0.37375	-1.41985	0.4	-1.32193				TBX20	0.416667	0.6	0.486322	0.650407	1.44	1.16717	1.56098			GATA2	0	0.555556	0.784314	0	3.22222	4.54902	NA
	PITX3	0.192308	-2.37851	0.490196	-1.02857	0.38961	-1.3599	0.606061	-0.722466	2.54902	1.34994	2.02597	1.01862	3.15152	1.65605				LEF1	0.555556	1.12245	0.819672	1.26582	2.02041	1.47541	2.27848			MEIS1	0	1.25	2	0	7.25	11.6	NA
	Hmx3	1	0	0.964912	-0.0515303	1.08889	0.122857	0.78125	-0.356144	0.964912	-0.0515303	1.08889	0.122857	0.78125	-0.356144				SOX13	1	1.89655	1.36752	1.38889	1.89655	1.36752	1.38889			GCM2	0	0.25641	0.217391	0	1.48718	1.26087	NA
	ESR2	2.3913	1.2578	2.08955	1.06319	2.24684	1.16789	2.5	1.32193	0.873813	-0.194604	0.939586	-0.0899033	1.04545	0.0641303				HSF4	0.294118	1.75676	2.92517	3.18182	5.97297	9.94558	10.8182			CREB3	0	0.555556	1.30435	0	3.22222	7.56522	NA
	RARA::RXRA	0.789474	-0.341037	0.733333	-0.447459	0.763547	-0.389212	0.967742	-0.0473057	0.928889	-0.106422	0.967159	-0.0481746	1.22581	0.293731				TFAP2B(var.2)	0.103093	0.65534	0.583832	0.728155	6.3568	5.66317	7.06311			E2F3	0	2.5	0.208333	0	14.5	1.20833	NA
	Shox2	0.666667	-0.584963	1.21795	0.284453	0.838509	-0.254101	0.392157	-1.3505	1.82692	0.869416	1.25776	0.330861	0.588235	-0.765535				OTX1	0.357143	0.625	0.25	0.320513	1.75	0.7	0.897436			BARHL2	0	0.833333	0.512821	0	4.83333	2.97436	NA
	RAX2	0.666667	-0.584963	1.21795	0.284453	0.838509	-0.254101	0.392157	-1.3505	1.82692	0.869416	1.25776	0.330861	0.588235	-0.765535				SOX21	3.33333	1.13636	1.64596	2.09091	0.340909	0.493789	0.627273			EVX2	NA	0.357143	1	0	NA	NA	NA
	Msx3	0.588235	-0.765535	1.73611	0.795859	1.13176	0.178564	0.777778	-0.36257	2.95139	1.56139	1.92399	0.944099	1.32222	0.402965				EBF1	0.714286	0.6	1.68639	0.660377	0.84	2.36095	0.924528			IRF3	0	0.3125	0.869565	0	1.8125	5.04348	NA
	LHX9	0.666667	-0.584963	1.21795	0.284453	0.838509	-0.254101	0.392157	-1.3505	1.82692	0.869416	1.25776	0.330861	0.588235	-0.765535				Hoxb5	2.5	0.238095	0.635838	1.19048	0.0952381	0.254335	0.47619			Spz1	0	0.238095	0.409836	0	1.38095	2.37705	NA
	Prrx2	0.357143	-1.48543	1.40351	0.489038	0.946502	-0.0793225	0.595238	-0.748461	3.92982	1.97446	2.65021	1.4061	1.66667	0.736966				FOXG1	0.454545	1.18421	1.15942	0.989011	2.60526	2.55072	2.17582			NFKB1	0	0	0.6	0	NA	3.48	NA
	ISX	0.666667	-0.584963	1.21795	0.284453	0.838509	-0.254101	0.392157	-1.3505	1.82692	0.869416	1.25776	0.330861	0.588235	-0.765535				Pou5f1::Sox2	0.714286	1.71429	1.56652	1.625	2.4	2.19313	2.275			Crx	0	0	1.14583	0	NA	6.64583	NA
	SHOX	0.666667	-0.584963	1.21795	0.284453	0.838509	-0.254101	0.392157	-1.3505	1.82692	0.869416	1.25776	0.330861	0.588235	-0.765535				MEIS2	2.5	2.5	2.08696	4.71698	1	0.834783	1.88679			ZNF263	0.409836	0.275862	0.184615	0	0.673103	0.450462	0
	Nobox	1.66667	0.736966	1.49123	0.576501	1.61702	0.693339	1.92308	0.943416	0.894737	-0.160465	0.970213	-0.0436269	1.15385	0.206451				CREB3	1.81818	1.25	1.58273	0.5	0.6875	0.870504	0.275			Gata4	2.5	0.294118	0.757576	0	0.117647	0.30303	0
	TFCP2	0.4	-1.32193	1.17188	0.228819	2.11957	1.08377	0	#NUM!	2.92969	1.55075	5.29891	2.4057	0	#NUM!				ZBTB18	0.555556	1.6	1.92857	2.22222	2.88	3.47143	4			TCF4	25	1.34615	1.44737	0	0.0538462	0.0578947	0
	DUX4	1.13636	0.184425	1.63462	0.708951	1.4121	0.497846	2	1	1.43846	0.524527	1.24265	0.313422	1.76	0.815575				POU5F1B	0.625	1.09756	1.14148	0.901639	1.7561	1.82637	1.44262			STAT1	8.33333	22	6.4	0	2.64	0.768	0
	GCM2	0.25	-2	0.258621	-1.95109	0.316623	-1.65916	0	#NUM!	1.03448	0.0489096	1.26649	0.340837	0	#NUM!				NR2F2	2.5	2.57576	2.44253	1.84211	1.0303	0.977011	0.736842			KLF5	0.394737	1.45669	1.38889	0	3.69029	3.51852	0
	RHOXF1	0.6	-0.736966	0.471698	-1.08406	0.632911	-0.659925	0.810811	-0.302563	0.786164	-0.347099	1.05485	0.077041	1.35135	0.434403				NR1A4::RXRA	0.416667	1.25	1.42857	1.91176	3	3.42857	4.58824			SP1	1.36364	1.0443	1.00515	0	0.765823	0.737113	0
	TP73	3.75	1.90689	0.147059	-2.76553	0.494505	-1.01594	1.66667	0.736966	0.0392157	-4.67243	0.131868	-2.92283	0.444444	-1.16993				FOXK1	1.11111	1.84211	1.65975	0.934066	1.65789	1.49378	0.840659			PLAG1	0.416667	0.541667	0.37037	0	1.3	0.888889	0
	SCRT1	1.11111	0.152003	0.897436	-0.156119	1.01399	0.0200378	0.277778	-1.848	0.807692	-0.308122	0.912587	-0.131965	0.25	-2				HOXC10	1.25	1.71429	1.80233	2.47191	1.37143	1.44186	1.97753			ZNF740	0.245902	0.302548	0.306834	0	1.23036	1.24779	0
	Gfi1	0.689655	-0.536053	2.79762	1.4842	3.06738	1.617	2.67442	1.41923	4.05655	2.02025	4.4477	2.15306	3.87791	1.95528				TFCP2	0.263158	1.62162	2.11823	1.06557	6.16216	8.04926	4.04918			Nfe2l2	20	6.25	5.17857	0	0.3125	0.258929	0
	GBX1	0.555556	-0.847997	0.625	-0.678072	1.16822	0.224317	1	0	1.125	0.169925	2.1028	1.07231	1.8	0.847997				PPARG	Inf	0.454545	1.66667	1.25	0	0	0			ZSCAN4	0.833333	0.961538	1.38889	0	1.15385	1.66667	0
	Mecom	0.227273	-2.1375	0.486111	-1.04064	0.539499	-0.890308	0.806452	-0.31034	2.13889	1.09686	2.3738	1.2472	3.54839	1.82716				GCM2	0.263158	0.43956	0.263158	0.0813008	1.67033	1	0.308943			TFAP2A	1	0.584416	0.516129	0	0.584416	0.516129	0
	Hoxa9	0.5	-1	1.05505	0.0773057	1.43875	0.524812	1.1	0.137504	2.11009	1.07731	2.87749	1.52481	2.2	1.1375				NKX6-2	2.5	0.425532	0.971564	0.735294	0.170213	0.388626	0.294118			FOXB1	3.33333	2.5	2.06897	0	0.75	0.62069	0
	PPARG	12.5	3.64386	0.625	-0.678072	1.03448	0.0489096	1	0	0.05	-4.32193	0.0827586	-3.59495	0.08	-3.64386				LBX1	1.25	0.408163	0.696721	0.547445	0.326531	0.557377	0.437956			TFAP2B(var.2)	1.05263	0.724638	0.483871	0	0.688406	0.459677	0
	HESX1	0.666667	-0.584963	1.18056	0.239466	1.12832	0.174174	1.25	0.321928	1.77083	0.824428	1.69248	0.759137	1.875	0.906891				TFAP2C(var.2)	0.211268	0.745342	0.743243	0.806452	3.52795	3.51802	3.8172			TFAP2C(var.2)	1.47059	1.17021	0.792079	0	0.795745	0.538614	0
	EMX1	1.11111	0.152003	0.625	-0.678072	0.891473	-0.165737	1.04167	0.0588937	0.5625	-0.830075	0.802326	-0.31774	0.9375	-0.0931094				NEUROD2	1.81818	3.7037	0.407609	1.06061	2.03704	0.224185	0.583333			Stat5a::Stat5b	5	9	6.90476	0	1.8	1.38095	0
	HMBOX1	0.588235	-0.765535	0.294118	-1.76553	0.663507	-0.591816	0.925926	-0.111031	0.5	-1	1.12796	0.173719	1.57407	0.654503				IRF2	0.416667	1.375	1.15702	1.2987	3.3	2.77686	3.11688			SP2	0.731707	0.698529	0.87963	0	0.954657	1.20216	0
	DUXA	1.07143	0.0995357	1.10526	0.14439	1.34766	0.430453	1.57895	0.658963	1.03158	0.0448542	1.25781	0.330917	1.47368	0.559427				T	5	3.88889	1.52439	0.75	0.777778	0.304878	0.15			Bach1::Mafk	6.66667	3.21429	5	0	0.482143	0.75	0
	NR4A2::RXRA	0.833333	-0.263034	1.52542	0.60921	1.41667	0.5025	0.263158	-1.926	1.83051	0.872244	1.7	0.765535	0.315789	-1.66297				OLIG3	0.909091	1.04167	0.422886	0.519481	1.14583	0.465174	0.571429			EWSR1-FLI1	1.34615	0.48913	0.823864	0	0.363354	0.612013	0
	ZNF410	0.833333	-0.263034	0.454545	-1.1375	0.353535	-1.50007	0.588235	-0.765535	0.545455	-0.874469	0.424242	-1.23704	0.705882	-0.5025				MAFF	1.66667	30	13.6667	6.53846	18	8.2	3.92308			PKNOX2	5	4.64286	1.35135	0	0.928571	0.27027	0
	Hmx2	0.434783	-1.20163	0.636364	-0.652077	0.895197	-0.159724	1	0	1.46364	0.549557	2.05895	1.04191	2.3	1.20163				EN1	0.714286	0.588235	1.15909	1.5	0.823529	1.62273	2.1			Twist2	5	0	0.416667	0	0	0.0833333	0
	VAX2	0.238095	-2.07039	0.519481	-0.944858	1.16838	0.224516	0.727273	-0.459432	2.18182	1.12553	4.90722	2.2949	3.05455	1.61096				HOXA5	0.454545	1.44737	1.03604	0.647059	3.18421	2.27928	1.42353			RBPJ	5	6.17647	3.51064	0	1.23529	0.702128	0
	VAX1	0.208333	-2.26303	0.445545	-1.16636	0.871795	-0.197939	0.703125	-0.508147	2.13861	1.09668	4.18462	2.0651	3.375	1.75489				NFATC2	3.92857	3.95522	4.88491	5.56338	1.00678	1.24343	1.41613			Hic1	3.75	2.42424	4.44444	0	0.646465	1.18519	0
	BARHL2	0.625	-0.678072	0.486111	-1.04064	0.400763	-1.31918	0.487805	-1.03562	0.777778	-0.36257	0.641221	-0.641106	0.780488	-0.357552				PBX1	0.555556	1.09756	0.583832	0.671642	1.97561	1.0509	1.20896			MZF1(var.2)	1.78571	0.642857	0.5	0	0.36	0.28	0
	GBX2	0.909091	-0.137504	1.23288	0.302029	1.2037	0.26748	0.76087	-0.394279	1.35616	0.439532	1.32407	0.404984	0.836957	-0.256775				Bhlha15	0.909091	1.66667	1.19048	0.517241	1.83333	1.30952	0.568966			KLF16	0.634921	0.769231	0.885947	0	1.21154	1.39537	0
	Bhlha15	1.05263	0.0740006	1.59091	0.669851	0.964467	-0.0521962	0.869565	-0.201634	1.51136	0.595851	0.916244	-0.126197	0.826087	-0.275634				NKX3-2	0.333333	0.545455	0.789474	0.340909	1.63636	2.36842	1.02273			Rarb(var.2)	2.5	3.33333	2.10526	0	1.33333	0.842105	0
	POU6F1	1	0	1.44231	0.528379	0.934783	-0.0972972	0.517241	-0.95109	1.44231	0.528379	0.934783	-0.0972972	0.517241	-0.95109				TFAP2A(var.2)	0.0568182	0.456349	0.480447	0.555556	8.03175	8.45587	9.77778			SP8	0.333333	0.791139	0.951087	0	2.37342	2.85326	0
	EN2	1.66667	0.736966	0.731707	-0.450661	1.37255	0.456858	1.03448	0.0489096	0.439024	-1.18763	0.823529	-0.280108	0.62069	-0.688056				XBP1	1.42857	0.8	0.976562	0.425532	0.56	0.683594	0.297872			RELA	2.5	1.76471	2.58621	0	0.705882	1.03448	0
	CREB3L1	0.5	-1	0.740741	-0.432959	0.843373	-0.245756	0.789474	-0.341037	1.48148	0.567041	1.68675	0.754244	1.57895	0.658963				Nkx3-1	0.357143	0.526316	0.795918	0.45977	1.47368	2.22857	1.28736			Pparg::Rxra	0.833333	1.72414	1.5	0	2.06897	1.8	0
	ZBED1	0.666667	-0.584963	0.625	-0.678072	0.185185	-2.43296	0	#NUM!	0.9375	-0.0931094	0.277778	-1.848	0	#NUM!				OLIG2	0.555556	0.925926	0.25641	0.555556	1.66667	0.461538	1			ZNF410	2.5	0.384615	0.517241	0	0.153846	0.206897	0
	GCM1	0.657895	-0.604071	0.484848	-1.04439	0.533088	-0.907554	0.441176	-1.18057	0.73697	-0.440323	0.810294	-0.303482	0.670588	-0.576501				PHOX2A	1.25	0.373134	0.581395	0.542986	0.298507	0.465116	0.434389			MEF2A	0.625	1.12903	1.25	0	1.80645	2	0
	POU6F2	2.08333	1.05889	0.915493	-0.127379	1.07937	0.110183	1.57143	0.652077	0.439437	-1.18627	0.518095	-0.948711	0.754286	-0.406817				GRHL1	0.769231	1	1.60131	1.53846	1.3	2.0817	2			NRL	1.66667	2.5	3.83333	0	1.5	2.3	0
	Crx	0.166667	-2.58496	0.438596	-1.18903	0.477612	-1.06609	0.121951	-3.03562	2.63158	1.39593	2.86567	1.51887	0.731707	-0.450661				TFAP2C	0.078125	0.598802	0.649547	0.535714	7.66467	8.3142	6.85714			Klf1	1.11111	1.66667	1.36905	0	1.5	1.23214	0
	RARA	1.11111	0.152003	1.66667	0.736966	2.31707	1.2123	3.33333	1.73697	1.5	0.584963	2.08537	1.0603	3	1.58496				SIX1	0.555556	1.33333	2.12042	1.93548	2.4	3.81675	3.48387			REL	0.714286	2.03704	2	0	2.85185	2.8	0
	SMAD3	0.47619	-1.07039	0.27027	-1.88753	0.552486	-0.85599	2.38095	1.25154	0.567568	-0.817136	1.16022	0.2144	5	2.32193				TFAP2B	0.0704225	0.606936	0.576347	0.535714	8.6185	8.18413	7.60714			NFIX	25	10.6667	7.66667	0	0.426667	0.306667	0
	BSX	0.714286	-0.485427	1.14865	0.199938	0.756579	-0.402437	0.789474	-0.341037	1.60811	0.685364	1.05921	0.0829894	1.10526	0.14439				ISL2	0.625	0.333333	1.13861	0.443038	0.533333	1.82178	0.708861			GATA3	2.5	0.15625	0.416667	0	0.0625	0.166667	0
	OTX2	0.625	-0.678072	0.322581	-1.63227	0.486891	-1.03833	0.405405	-1.30256	0.516129	-0.954196	0.779026	-0.360256	0.648649	-0.624491				ZNF143	0.555556	0.46875	0.869565	0.833333	0.84375	1.56522	1.5			GATA5	5	0.322581	0.483871	0	0.0645161	0.0967742	0
	MSX1	1.25	0.321928	1.8254	0.86821	1.20504	0.269076	0.851064	-0.232661	1.46032	0.546282	0.964029	-0.0528519	0.680851	-0.554589				GSC2	0.3125	0.714286	0.305344	0.340909	2.28571	0.977099	1.09091			RORB	10	2.27273	1.08696	0	0.227273	0.108696	0
	EN1	0.333333	-1.58496	0.970149	-0.0437214	1.21339	0.279042	0.930233	-0.104337	2.91045	1.54124	3.64017	1.864	2.7907	1.48063				BHLHE23	0.416667	1	0.0955414	0.487805	2.4	0.229299	1.17073			SOX10	2.5	1.52174	1.06061	0	0.608696	0.424242	0
	NR1A4::RXRA	0.263158	-1.926	1.32075	0.401363	1.37168	0.455945	0.454545	-1.1375	5.01887	2.32736	5.21239	2.38194	1.72727	0.788496				Stat6	0.454545	3	5.16667	7.57143	6.6	11.3667	16.6571			TWIST1	7.5	1.53846	2.6087	0	0.205128	0.347826	0
	Rhox11	3	1.58496	1.06061	0.0848889	0.78125	-0.356144	0.526316	-0.925999	0.353535	-1.50007	0.260417	-1.94111	0.175439	-2.51096				Hoxa11	0.5	1.42857	1.61538	1.86567	2.85714	3.23077	3.73134			PAX9	10	0.909091	0.714286	0	0.0909091	0.0714286	0
	PROP1	0.306122	-1.70782	0.533333	-0.906891	0.583864	-0.776295	0.610687	-0.711495	1.74222	0.800929	1.90729	0.931524	1.99491	0.996324				FOXK2	0.454545	1.55738	1.41129	0.955882	3.42623	3.10484	2.10294			BCL6B	15	4.28571	1.07143	0	0.285714	0.0714286	0
	NEUROG2	6.36364	2.66985	2.1875	1.12928	1.39151	0.476651	2.72727	1.44746	0.34375	-1.54057	0.218666	-2.1932	0.428571	-1.22239				CENPB	0.357143	0.409836	0.162162	0	1.14754	0.454054	0			Hnf4a	3.33333	2.77778	2.77778	0	0.833333	0.833333	0
	CLOCK	0.588235	-0.765535	1.18421	0.243926	0.906977	-0.140863	0.344828	-1.53605	2.01316	1.00946	1.54186	0.624672	0.586207	-0.770518				PKNOX1	0.5	2.72727	2.36	2.2619	5.45455	4.72	4.52381			Arid5a	5	1	1.11111	0	0.2	0.222222	0
	Id2	0.483871	-1.04731	1.60714	0.684498	1.48438	0.569856	0.441176	-1.18057	3.32143	1.7318	3.06771	1.61716	0.911765	-0.133267				HOXC11	0.5	1.2963	1.45161	1.58228	2.59259	2.90323	3.16456			MEF2B	2	0.925926	1.35714	0	0.462963	0.678571	0
	PDX1	0.555556	-0.847997	0.304878	-1.7137	1.18794	0.248466	0.625	-0.678072	0.54878	-0.865699	2.1383	1.09646	1.125	0.169925				Hoxa9	0.416667	1.48649	1.58754	1.60156	3.56757	3.81009	3.84375			NR2C2	0.294118	0.454545	0.958333	0	1.54545	3.25833	0
	POU3F4	0.869565	-0.201634	1.37755	0.462106	1.11607	0.158429	0.416667	-1.26303	1.58418	0.66374	1.28348	0.360063	0.479167	-1.0614				NKX6-1	1.66667	0.729167	1.22449	1.01562	0.4375	0.734694	0.609375			Ascl2	5	3.75	2.875	0	0.75	0.575	0
	OLIG2	2.5	1.32193	0.78125	-0.356144	0.355556	-1.49185	0.689655	-0.536053	0.3125	-1.67807	0.142222	-2.81378	0.275862	-1.85798				Nkx2-5	0.5	0.377358	0.723982	0.609756	0.754717	1.44796	1.21951			THAP1	1.42857	3.83333	2.64706	0	2.68333	1.85294	0
	PROX1	0.909091	-0.137504	0.423729	-1.23879	0.837838	-0.255257	0.769231	-0.378512	0.466102	-1.10128	0.921622	-0.117754	0.846154	-0.241008				Phox2b	0.625	0.362319	0.556569	0.545024	0.57971	0.890511	0.872038			FOXH1	1.25	1.04167	1.03448	0	0.833333	0.827586	0
	MYBL1	0.588235	-0.765535	0.490196	-1.02857	0.426829	-1.22827	0.555556	-0.847997	0.833333	-0.263034	0.72561	-0.462734	0.944444	-0.0824622				FOXO3	0.625	1.52542	1.62162	1.07143	2.44068	2.59459	1.71429			TBX1	10	0.681818	0.4	0	0.0681818	0.04	0
	NFIL3	0.294118	-1.76553	0.654762	-0.610958	0.531915	-0.910733	0.909091	-0.137504	2.22619	1.15458	1.80851	0.854802	3.09091	1.62803				HOXA2	0.625	0.483871	0.755208	0.833333	0.774194	1.20833	1.33333			HIC2	1.25	2.08333	2.53623	0	1.66667	2.02899	0
	MEIS1	3.63636	1.8625	2.85714	1.51457	2.18978	1.13079	2.5	1.32193	0.785714	-0.347923	0.60219	-0.73171	0.6875	-0.540568				RFX4	0	2.14286	2.62195	1.95652	Inf	Inf	Inf			MEF2D	0.714286	1.2069	1.1828	0	1.68966	1.65591	0
	Nr2e3	1.78571	0.836501	2.22222	1.152	2.73381	1.45091	0.909091	-0.137504	1.24444	0.315502	1.53094	0.614413	0.509091	-0.974005				RFX2	0	2.10526	2.65823	2.27273	Inf	Inf	Inf			IRF4	1.25	1.42857	1.54762	0	1.14286	1.2381	0
	SPIB	1.42857	0.514573	1.15942	0.213404	1.08848	0.122319	1.52632	0.610053	0.811594	-0.30117	0.761938	-0.392254	1.06842	0.0954803				PBX2	0	3.18182	2.45614	3.69565	Inf	Inf	Inf			MEF2C	0.714286	1.09756	1.74757	0	1.53659	2.4466	0
	Atoh1	7.5	2.90689	1.84211	0.881356	0.841584	-0.248821	0.454545	-1.1375	0.245614	-2.02554	0.112211	-3.15571	0.0606061	-4.04439				Hoxc9	0	1.89655	2.02128	1.97183	Inf	Inf	Inf			HOXD12	1.66667	1.31579	1	0	0.789474	0.6	0
	PAX4	0.5	-1	0.342466	-1.54597	0.622711	-0.683366	0.125	-3	0.684932	-0.545968	1.24542	0.316634	0.25	-2				HOXD11	0	0.9375	1.26459	1.72043	Inf	Inf	Inf			HOXC10	1.66667	1.76471	1.19048	0	1.05882	0.714286	0
	OTX1	0.25	-2	0.294118	-1.76553	0.413534	-1.27392	0.606061	-0.722466	1.17647	0.234465	1.65414	0.726077	2.42424	1.27753				SREBF2	0	1.14583	1.06557	1.89189	Inf	Inf	Inf			Myod1	20	3.95833	3.33333	0	0.197917	0.166667	0
	Lhx8	0.833333	-0.263034	0.632184	-0.661584	0.873288	-0.195471	0.612245	-0.707819	0.758621	-0.398549	1.04795	0.0675633	0.734694	-0.444785				NR4A1	0	1.91176	2.00508	1.5	Inf	Inf	Inf			CDX2	0.833333	1.51515	1.40625	0	1.81818	1.6875	0
	Rarb	1.33333	0.415037	1.25	0.321928	1.91011	0.933658	2.94118	1.55639	0.9375	-0.0931094	1.43258	0.51862	2.20588	1.14136				RARA::RXRG	0	0.57377	0.555556	0.425532	Inf	Inf	Inf			HSF1	2	1.5625	2.59259	0	0.78125	1.2963	0
	Pou2f3	0.454545	-1.1375	1.81818	0.862496	1.33929	0.421464	1.34615	0.428843	4	2	2.94643	1.55897	2.96154	1.56635				HOXC12	0	1.08108	1.28253	1.34409	Inf	Inf	Inf			HOXD11	2.5	2.14286	1.21622	0	0.857143	0.486486	0
	OLIG3	1.42857	0.514573	0.857143	-0.222392	0.371901	-1.42701	0.740741	-0.432959	0.6	-0.736966	0.260331	-1.94158	0.518519	-0.947533				POU3F4	0	1.21622	1.16788	0.720721	Inf	Inf	Inf			PKNOX1	5	2.5	1.02941	0	0.5	0.205882	0
	HLF	0.277778	-1.848	0.901639	-0.149378	0.863636	-0.211504	1.75	0.807355	3.2459	1.69862	3.10909	1.63649	6.3	2.65535				RORA	0	1.66667	1.65803	2.13115	Inf	Inf	Inf			TGIF2	5	3.75	1.12903	0	0.75	0.225806	0
	Arx	0.666667	-0.584963	0.447761	-1.1592	1.09195	0.126912	0.925926	-0.111031	0.671642	-0.574236	1.63793	0.711875	1.38889	0.473931				Esrrg	0	1.66667	1.68421	1.75439	Inf	Inf	Inf			RARA::RXRA	2	0.555556	1.2	0	0.277778	0.6	0
	FOXP3	1.25	0.321928	2.2561	1.17383	1.55224	0.634351	1.14583	0.196397	1.80488	0.851901	1.24179	0.312422	0.916667	-0.125531				Dlx1	0	0.46875	0.921659	1.11765	Inf	Inf	Inf			Nr5a2	1.25	3.05556	2.03704	0	2.44444	1.62963	0
	FOXO6	1.25	0.321928	2.2561	1.17383	1.55224	0.634351	1.14583	0.196397	1.80488	0.851901	1.24179	0.312422	0.916667	-0.125531				Sox1	0	1.17647	1.35714	2.5	Inf	Inf	Inf			TBX5	3.33333	0.147059	0.441176	0	0.0441176	0.132353	0
	FOXO4	1.25	0.321928	2.2561	1.17383	1.55224	0.634351	1.14583	0.196397	1.80488	0.851901	1.24179	0.312422	0.916667	-0.125531				GSC	0	0.434783	0.364372	0.263158	Inf	Inf	Inf			TBX4	10	0.681818	0.4	0	0.0681818	0.04	0
	FOXD2	1.25	0.321928	2.2561	1.17383	1.55224	0.634351	1.14583	0.196397	1.80488	0.851901	1.24179	0.312422	0.916667	-0.125531				HOXD12	0	0.735294	1.26582	1.9863	Inf	Inf	Inf			TGIF1	5	3	0.961538	0	0.6	0.192308	0
	FOXL1	1.25	0.321928	2.2561	1.17383	1.55224	0.634351	1.14583	0.196397	1.80488	0.851901	1.24179	0.312422	0.916667	-0.125531				PROX1	0	0.666667	0.548387	0.609756	Inf	Inf	Inf			FOXP2	1.66667	1.74419	1.62037	0	1.04651	0.972222	0
	FOXI1	1.25	0.321928	2.2561	1.17383	1.55224	0.634351	1.14583	0.196397	1.80488	0.851901	1.24179	0.312422	0.916667	-0.125531				BHLHE22	0	1.15385	0.117647	0.462963	Inf	Inf	Inf			Sox2	3.57143	1.2069	1.14286	0	0.337931	0.32	0
	NFATC2	5.89286	2.55897	6.33333	2.66297	4.49485	2.16827	4.91803	2.29808	1.07475	0.103998	0.762762	-0.390696	0.834575	-0.260886				IRF3	0	1.05263	1.01083	1.01695	Inf	Inf	Inf			ZNF24	7.5	1.09375	1.37097	0	0.145833	0.182796	0
	SOX21	0.555556	-0.847997	1.66667	0.736966	2.48299	1.31208	2.22222	1.152	3	1.58496	4.46939	2.16008	4	2				PPARA::RXRA	0	1.57895	1.01036	0.795455	Inf	Inf	Inf			NFIC	3	10.7143	9.09091	0	3.57143	3.0303	0
	Ar	0.2	-2.32193	0.47619	-1.07039	1.1236	0.168123	1.25	0.321928	2.38095	1.25154	5.61798	2.49005	6.25	2.64386				BARX1	0	1.05263	1.32353	1.48936	Inf	Inf	Inf			RREB1	0.172414	0.245399	0.207101	0	1.42331	1.20118	0
	Mlxip	1	0	1.95652	0.968291	1.62264	0.698344	0.714286	-0.485427	1.95652	0.968291	1.62264	0.698344	0.714286	-0.485427				MEOX2	0	1.16279	1.15385	0.927419	Inf	Inf	Inf			PAX1	10	0	0.8	0	0	0.08	0
	PHOX2A	0.142857	-2.80735	0.496454	-1.01027	0.607029	-0.720163	0.736842	-0.440573	3.47518	1.79709	4.2492	2.08719	5.15789	2.36678				VENTX	0	0.232558	0.560166	1.14458	Inf	Inf	Inf			PAX3	10	1.42857	0.808824	0	0.142857	0.0808824	0
	SREBF2	0.535714	-0.900464	0.869565	-0.201634	0.936396	-0.0948097	1.89655	0.923379	1.62319	0.69883	1.74794	0.805655	3.54023	1.82384				OLIG1	0	1.6	0.203488	0.480769	Inf	Inf	Inf			MEIS3	1.25	2.08333	2.08333	0	1.66667	1.66667	0
	Gmeb1	0.714286	-0.485427	0.625	-0.678072	0.291667	-1.77761	0	#NUM!	0.875	-0.192645	0.408333	-1.29218	0	#NUM!				ZNF410	0	0.47619	0.591398	0.188679	Inf	Inf	Inf			Pou5f1::Sox2	1.66667	0.526316	2.5	0	0.315789	1.5	0
	GSC2	0.454545	-1.1375	0.3	-1.73697	0.472727	-1.08092	0.151515	-2.72247	0.66	-0.599462	1.04	0.0565835	0.333333	-1.58496				HMBOX1	0	0.3125	0.459184	0.666667	Inf	Inf	Inf			TBX20	5	0.555556	0.480769	0	0.111111	0.0961538	0
	BHLHE23	0.714286	-0.485427	0.819672	-0.286881	0.167598	-2.57693	0.47619	-1.07039	1.14754	0.198546	0.234637	-2.0915	0.666667	-0.584963				NOTO	0	0.285714	0.8159	0.91954	Inf	Inf	Inf			MYC	2	2.05882	2.23077	0	1.02941	1.11538	0
	CUX2	0.714286	-0.485427	0.774648	-0.368387	0.828025	-0.272253	0.454545	-1.1375	1.08451	0.117039	1.15924	0.213174	0.636364	-0.652077				EMX2	0	0.135135	0.646766	1.21795	Inf	Inf	Inf			Smad4	2.5	2	1.11111	0	0.8	0.444444	0
	Nkx2-5	0.483871	-1.04731	0.980392	-0.0285692	0.755597	-0.404311	0.512821	-0.963474	2.02614	1.01874	1.56157	0.642995	1.05983	0.0838316				POU6F1	0	0.892857	0.735294	0.487805	Inf	Inf	Inf			HOXC12	2.5	2.85714	1.13636	0	1.14286	0.454545	0
	VSX2	0.277778	-1.848	0.736842	-0.440573	0.708861	-0.496426	0.636364	-0.652077	2.65263	1.40742	2.5519	1.35157	2.29091	1.19592				Ar	0	0.862069	0.931373	0.555556	Inf	Inf	Inf			SPIB	0.5	1.22449	0.816327	0	2.44898	1.63265	0
	VSX1	0.277778	-1.848	0.736842	-0.440573	0.708861	-0.496426	0.636364	-0.652077	2.65263	1.40742	2.5519	1.35157	2.29091	1.19592				EMX1	0	0.740741	0.986842	1.17188	Inf	Inf	Inf			MEIS2	1.25	1.66667	2.59259	0	1.33333	2.07407	0
	Phox2b	0.142857	-2.80735	0.486111	-1.04064	0.574713	-0.799087	0.833333	-0.263034	3.40278	1.76671	4.02299	2.00827	5.83333	2.54432				FOXD1	0	1.50943	1.43498	0.670103	Inf	Inf	Inf			HOXC11	5	3	1.2069	0	0.6	0.241379	0
	PAX9	0.208333	-2.26303	0.576923	-0.793549	1.03053	0.0433926	0	#NUM!	2.76923	1.46949	4.94656	2.30643	0	#NUM!				EVX1	0	0.833333	0.860215	1.05263	Inf	Inf	Inf			TBX15	10	0.434783	0.490196	0	0.0434783	0.0490196	0
	PAX1	0	#NUM!	0.625	-0.678072	0.766129	-0.384341	0	#NUM!	Inf	#VALUE!	Inf	#VALUE!	NA	#VALUE!				TBX19	NA	3.33333	2.63158	0.9375	NA	NA	NA			EGR4	0.217391	0.322581	0.488506	0	1.48387	2.24713	0
	Dmbx1	0	#NUM!	0.434783	-1.20163	0.347222	-1.52607	0.263158	-1.926	Inf	#VALUE!	Inf	#VALUE!	Inf	#VALUE!				PAX3	0	0.645161	1.12975	0.771429	Inf	Inf	Inf			EGR3	0.576923	0.272727	0.558376	0	0.472727	0.967851	0
	GATA1::TAL1	0	#NUM!	0.606061	-0.722466	0.572917	-0.803603	0.555556	-0.847997	Inf	#VALUE!	Inf	#VALUE!	Inf	#VALUE!				MYBL1	0	0.652174	0.551471	0.777778	Inf	Inf	Inf			TFAP2C(var.3)	0.8	1.17925	1.05505	0	1.47406	1.31881	0
	DBP	0	#NUM!	0.652174	-0.616671	0.790598	-0.338983	2.5	1.32193	Inf	#VALUE!	Inf	#VALUE!	Inf	#VALUE!				PAX7	0	0.606061	1.09481	0.765027	Inf	Inf	Inf			MSC	5	1.75	1.89655	0	0.35	0.37931	0
	TEF	0	#NUM!	0.4	-1.32193	0.571429	-0.807355	1.07143	0.0995357	Inf	#VALUE!	Inf	#VALUE!	Inf	#VALUE!				EVX2	0	0.769231	0.868421	1.14035	Inf	Inf	Inf			PAX7	10	1.51515	1.11111	0	0.151515	0.111111	0
	Sox1	0	#NUM!	1.71875	0.78136	1.70635	0.770913	1.25	0.321928	Inf	#VALUE!	Inf	#VALUE!	Inf	#VALUE!				HOXB2	0	0.27027	0.674419	1.21622	Inf	Inf	Inf			TFAP2B	0.333333	0.277778	0.704225	0	0.833333	2.11268	0
	GSC	0	#NUM!	0.4	-1.32193	0.405904	-1.30079	0.30303	-1.72247	Inf	#VALUE!	Inf	#VALUE!	Inf	#VALUE!				NR3C2	0	0.263158	0.786517	1.19048	Inf	Inf	Inf			GLIS1	0.555556	0.138889	0.128205	0	0.25	0.230769	0
	BHLHE22	0	#NUM!	0.983607	-0.0238467	0.176768	-2.50007	0.37037	-1.43296	Inf	#VALUE!	Inf	#VALUE!	Inf	#VALUE!				NR3C1	0	0.454545	1.02151	1	Inf	Inf	Inf			Dlx2	5	1.11111	0.694444	0	0.222222	0.138889	0
	SOX9	0	#NUM!	1.31579	0.395929	1.08833	0.122114	0.5	-1	Inf	#VALUE!	Inf	#VALUE!	Inf	#VALUE!				BARHL2	0	0.27027	0.366492	0.526316	Inf	Inf	Inf			PBX2	1.66667	2.5	2.93103	0	1.5	1.75862	0
	MYBL2	0	#NUM!	0.384615	-1.37851	0.675676	-0.565597	0	#NUM!	Inf	#VALUE!	Inf	#VALUE!	NA	#VALUE!				PAX4	0	0.121951	0.507812	0.4	Inf	Inf	Inf			TEAD2	1.66667	3.05556	4.28571	0	1.83333	2.57143	0
	OLIG1	0	#NUM!	0.862069	-0.214125	0.287081	-1.80047	0.416667	-1.26303	Inf	#VALUE!	Inf	#VALUE!	Inf	#VALUE!				MEOX1	0	0.517241	0.910853	0.609756	Inf	Inf	Inf			FOXK1	10	1.31579	1.51786	0	0.131579	0.151786	0
	Hoxb5	0	#NUM!	0.409836	-1.28688	0.7	-0.514573	1.37931	0.463947	Inf	#VALUE!	Inf	#VALUE!	Inf	#VALUE!				FOXP3	0	1.42857	1.47059	0.754717	Inf	Inf	Inf			LIN54	1.42857	0.78125	1.27451	0	0.546875	0.892157	0
	SPDEF	0	#NUM!	1.5942	0.672835	1.21359	0.279284	0.217391	-2.20163	Inf	#VALUE!	Inf	#VALUE!	Inf	#VALUE!				FOXO6	0	1.42857	1.47059	0.754717	Inf	Inf	Inf			PROX1	5	0	0.833333	0	0	0.166667	0
	Nkx3-1	0	#NUM!	0.903614	-0.146221	0.600649	-0.735405	0.405405	-1.30256	Inf	#VALUE!	Inf	#VALUE!	Inf	#VALUE!				FOXO4	0	1.42857	1.47059	0.754717	Inf	Inf	Inf			IRF1	0.416667	0.769231	1.17089	0	1.84615	2.81013	0
	NKX3-2	0	#NUM!	0.987654	-0.0179219	0.604027	-0.727315	0.405405	-1.30256	Inf	#VALUE!	Inf	#VALUE!	Inf	#VALUE!				FOXD2	0	1.42857	1.47059	0.754717	Inf	Inf	Inf			TFAP2A(var.2)	0.238095	0.357143	0.710383	0	1.5	2.98361	0
	GMEB2	0	#NUM!	0.634921	-0.655352	0.410959	-1.28293	1.08696	0.120294	Inf	#VALUE!	Inf	#VALUE!	Inf	#VALUE!				FOXL1	0	1.42857	1.47059	0.754717	Inf	Inf	Inf			Pax6	2.5	0.5	0.961538	0	0.2	0.384615	0
	MTF1	0	#NUM!	0.157895	-2.66297	0.646067	-0.630243	0.625	-0.678072	Inf	#VALUE!	Inf	#VALUE!	Inf	#VALUE!				FOXI1	0	1.42857	1.47059	0.754717	Inf	Inf	Inf			GRHL2	2.5	0	1.94444	0	0	0.777778	0
	CUX1	0	#NUM!	0.410959	-1.28293	0.595238	-0.748461	0.576923	-0.793549	Inf	#VALUE!	Inf	#VALUE!	Inf	#VALUE!				ZBED1	0	0.666667	0.566038	0	Inf	Inf	NA			PDX1	5	0	0.454545	0	0	0.0909091	0
	TBX19	0	#NUM!	0.454545	-1.1375	1.34615	0.428843	1.25	0.321928	Inf	#VALUE!	Inf	#VALUE!	Inf	#VALUE!				LHX6	0	0.227273	0.639344	0.990566	Inf	Inf	Inf			HOXC13	2.5	1.76471	1	0	0.705882	0.4	0
	NR3C1	0	#NUM!	0.588235	-0.765535	1.28205	0.358454	0.833333	-0.263034	Inf	#VALUE!	Inf	#VALUE!	Inf	#VALUE!				TP53	0	0	1.32812	0.952381	NA	Inf	Inf			EGR1	0.909091	0.2	0.658915	0	0.22	0.724806	0
	CENPB	0	#NUM!	0.402299	-1.31366	0.276382	-1.85526	0.277778	-1.848	Inf	#VALUE!	Inf	#VALUE!	Inf	#VALUE!				TP73	0	0	0.84507	1.38889	NA	Inf	Inf			TFAP2C	0.294118	0.347222	0.735294	0	1.18056	2.5	0
	T	0	#NUM!	0.735294	-0.443607	0.45045	-1.15056	1.25	0.321928	Inf	#VALUE!	Inf	#VALUE!	Inf	#VALUE!				SMAD3	0	0	0.533708	0.789474	NA	Inf	Inf			MXI1	1	1.6	1.86275	0	1.6	1.86275	0
	NR3C2	0	#NUM!	0.416667	-1.26303	1.41026	0.495957	0.454545	-1.1375	Inf	#VALUE!	Inf	#VALUE!	Inf	#VALUE!				Dmbx1	0	0	0.481481	0.277778	NA	Inf	Inf			MGA	2.5	0.192308	0.47619	0	0.0769231	0.190476	0
	Six3	0	#NUM!	0	#NUM!	0.0961538	-3.37851	0.277778	-1.848	NA	#VALUE!	Inf	#VALUE!	Inf	#VALUE!				Six3	0	0	0.108696	0.185185	NA	Inf	Inf

## Sheet: Figure 2c
Scatterplot
			10 min TGFb													2 h TGFb											12 h TGFb
	chr	start	end	name	score	strand	log2(FC)	log2(CPM)	CLASS				chr	start	end	name	score	strand	log2(FC)	log2(CPM)				chr	start	end	name	score	strand	log2(FC)	log2(CPM)
21	chr1	6447651	6448651	ATAC_TGFB10m_peak21	0	+	2.13562	3.99037	1_FC4			8907	chr12	116327135	116328135	atac_peak8907	0	+	5.39517	-1.01814			1	chr1	3238991	3239991	atac_peak1	0	+	0.91398	3.88968
30	chr1	9815610	9816610	ATAC_TGFB10m_peak30	0	+	2.06443	3.38608	1_FC4			15550	chr17	8243773	8244773	atac_peak15550	0	+	5.38938	-1.59562			10	chr1	4662125	4663125	atac_peak10	0	+	0.708423	5.85176
47	chr1	13109728	13110728	ATAC_TGFB10m_peak47	0	+	2.84599	3.92508	1_FC4			15539	chr17	7102073	7103073	atac_peak15539	0	+	5.08345	-1.41672			100	chr1	15108332	15109332	atac_peak100	0	+	1.3234	5.94848
83	chr1	20059438	20060438	ATAC_TGFB10m_peak83	0	+	2.31572	4.73011	1_FC4			2554	chr1	175732656	175733656	atac_peak2554	0	+	5.08035	-1.97758			1000	chr1	80173857	80174857	atac_peak1000	0	+	0.968086	3.45447
98	chr1	21221699	21222699	ATAC_TGFB10m_peak98	0	+	2.07774	4.82258	1_FC4			16717	chr17	71910625	71911625	atac_peak16717	0	+	4.89783	-2.08638			1001	chr1	80240498	80241498	atac_peak1001	0	+	1.05372	3.9486
100	chr1	21489502	21490502	ATAC_TGFB10m_peak100	0	+	2.09719	4.54651	1_FC4			37595	chr9	78155637	78156637	atac_peak37595	0	+	4.68113	-1.74352			10010	chr13	67824751	67825751	atac_peak10010	0	+	1.9362	0.935737
101	chr1	21603744	21604744	ATAC_TGFB10m_peak101	0	+	2.41398	4.77821	1_FC4			6868	chr11	98496457	98497457	atac_peak6868	0	+	4.43028	-2.27184			10015	chr13	67944738	67945738	atac_peak10015	0	+	0.99329	3.99127
117	chr1	30756972	30757972	ATAC_TGFB10m_peak117	0	+	2.47436	3.3914	1_FC4			15552	chr17	8340068	8341068	atac_peak15552	0	+	4.12606	-2.65883			10016	chr13	68304010	68305010	atac_peak10016	0	+	-0.668581	1.39087
132	chr1	33523996	33524996	ATAC_TGFB10m_peak132	0	+	2.6786	3.99383	1_FC4			32042	chr7	26805254	26806254	atac_peak32042	0	+	4.12234	-2.43635			10017	chr13	68451711	68452711	atac_peak10017	0	+	0	-4.02132
196	chr1	39029573	39030573	ATAC_TGFB10m_peak196	0	+	2.17443	3.88608	1_FC4			39114	chrX	132331330	132332330	atac_peak39114	0	+	4.12234	-2.43635			10018	chr13	68517261	68518261	atac_peak10018	0	+	0	-3.49299
266	chr1	46465210	46466210	ATAC_TGFB10m_peak266	0	+	2.03859	3.94382	1_FC4			35768	chr8	110094698	110095698	atac_peak35768	0	+	3.88584	0.65212			10019	chr13	68687012	68688012	atac_peak10019	0	+	0	-4.02132
269	chr1	46926264	46927264	ATAC_TGFB10m_peak269	0	+	2.39145	3.99037	1_FC4			21866	chr2	137479792	137480792	atac_peak21866	0	+	3.55398	6.34226			1002	chr1	80322060	80323060	atac_peak1002	0	+	0.885528	3.72738
291	chr1	52357848	52358848	ATAC_TGFB10m_peak291	0	+	2.23025	3.27666	1_FC4			8596	chr12	96837179	96838179	atac_peak8596	0	+	3.52788	4.95017			10020	chr13	68698450	68699450	atac_peak10020	0	+	-1.16453	-0.344656
304	chr1	52856144	52857144	ATAC_TGFB10m_peak304	0	+	2.04845	4.26412	1_FC4			77	chr1	12612998	12613998	atac_peak77	0	+	3.3315	5.37748			10021	chr13	68708185	68709185	atac_peak10021	0	+	0.895127	3.71988
310	chr1	53777419	53778419	ATAC_TGFB10m_peak310	0	+	2.25873	2.50864	1_FC4			21233	chr2	108500772	108501772	atac_peak21233	0	+	3.32178	6.23338			10023	chr13	69119583	69120583	atac_peak10023	0	+	1.1942	3.75341
357	chr1	58709423	58710423	ATAC_TGFB10m_peak357	0	+	2.27146	3.93263	1_FC4			23360	chr3	60044276	60045276	atac_peak23360	0	+	3.3156	4.94578			10024	chr13	69525433	69526433	atac_peak10024	0	+	0.813461	5.1129
358	chr1	58754342	58755342	ATAC_TGFB10m_peak358	0	+	2.52371	1.64015	1_FC4			37553	chr9	75857640	75858640	atac_peak37553	0	+	3.31169	5.30974			10025	chr13	69628208	69629208	atac_peak10025	0	+	0.967868	5.47786
387	chr1	60718928	60719928	ATAC_TGFB10m_peak387	0	+	2.52308	4.9746	1_FC4			21859	chr2	137284786	137285786	atac_peak21859	0	+	3.26881	4.1023			10026	chr13	69655602	69656602	atac_peak10026	0	+	1.53154	4.67397
398	chr1	63032558	63033558	ATAC_TGFB10m_peak398	0	+	2.07362	4.17856	1_FC4			36297	chr8	131190427	131191427	atac_peak36297	0	+	3.22394	6.41232			10028	chr13	69731998	69732998	atac_peak10028	0	+	0.976674	5.47435
411	chr1	64083299	64084299	ATAC_TGFB10m_peak411	0	+	2.23983	3.91745	1_FC4			1128	chr1	90025881	90026881	atac_peak1128	0	+	3.20493	-2.96467			10029	chr13	69733462	69734462	atac_peak10029	0	+	1.21118	5.18718
466	chr1	68547741	68548741	ATAC_TGFB10m_peak466	0	+	2.06884	3.70135	1_FC4			1131	chr1	90040605	90041605	atac_peak1131	0	+	3.20493	-2.96467			10030	chr13	69737517	69738517	atac_peak10030	0	+	1.09884	5.00915
470	chr1	69735267	69736267	ATAC_TGFB10m_peak470	0	+	2.4479	4.0176	1_FC4			23923	chr3	94567159	94568159	atac_peak23923	0	+	3.20493	-2.96467			10031	chr13	69743253	69744253	atac_peak10031	0	+	0.945014	4.66103
502	chr1	73730394	73731394	ATAC_TGFB10m_peak502	0	+	2.13688	5.38658	1_FC4			9235	chr13	22990124	22991124	atac_peak9235	0	+	3.20493	-2.96467			10033	chr13	69793970	69794970	atac_peak10033	0	+	1.1243	2.94445
570	chr1	77872980	77873980	ATAC_TGFB10m_peak570	0	+	3.01543	4.63733	1_FC4			5709	chr11	51956831	51957831	atac_peak5709	0	+	3.20491	-2.34793			10035	chr13	69906688	69907688	atac_peak10035	0	+	1.68508	6.37302
571	chr1	77892520	77893520	ATAC_TGFB10m_peak571	0	+	2.74658	3.70993	1_FC4			10018	chr13	68517261	68518261	atac_peak10018	0	+	3.2008	-3.49299			10036	chr13	69909029	69910029	atac_peak10036	0	+	1.25484	4.34944
572	chr1	78021687	78022687	ATAC_TGFB10m_peak572	0	+	2.71424	3.69441	1_FC4			1126	chr1	90005323	90006323	atac_peak1126	0	+	3.2008	-3.49299			10038	chr13	70102287	70103287	atac_peak10038	0	+	0.891192	3.81934
600	chr1	80305143	80306143	ATAC_TGFB10m_peak600	0	+	2.15997	4.11531	1_FC4			15551	chr17	8288392	8289392	atac_peak15551	0	+	3.2008	-3.49299			10039	chr13	70129839	70130839	atac_peak10039	0	+	0.803388	4.11549
616	chr1	82152137	82153137	ATAC_TGFB10m_peak616	0	+	2.32084	5.23424	1_FC4			18539	chr19	11505433	11506433	atac_peak18539	0	+	3.2008	-3.49299			1004	chr1	80358647	80359647	atac_peak1004	0	+	1.85254	3.12976
625	chr1	82791443	82792443	ATAC_TGFB10m_peak625	0	+	2.09351	5.01257	1_FC4			22084	chr2	149925091	149926091	atac_peak22084	0	+	3.2008	-2.96467			10040	chr13	70142170	70143170	atac_peak10040	0	+	0.704846	4.33258
865	chr1	99958332	99959332	ATAC_TGFB10m_peak865	0	+	2.13147	4.10157	1_FC4			32043	chr7	26925058	26926058	atac_peak32043	0	+	3.2008	-3.49299			10041	chr13	70334403	70335403	atac_peak10041	0	+	1.39134	4.35833
899	chr1	108772380	108773380	ATAC_TGFB10m_peak899	0	+	2.27319	5.21078	1_FC4			8908	chr12	116356816	116357816	atac_peak8908	0	+	3.2008	-3.49299			10042	chr13	70351549	70352549	atac_peak10042	0	+	1.36158	4.79656
959	chr1	123998606	123999606	ATAC_TGFB10m_peak959	0	+	2.36237	3.97637	1_FC4			25341	chr4	33368812	33369812	atac_peak25341	0	+	3.19055	2.26894			10043	chr13	70373155	70374155	atac_peak10043	0	+	0.202465	3.82148
981	chr1	128555002	128556002	ATAC_TGFB10m_peak981	0	+	2.17372	4.32477	1_FC4			24697	chr3	133825130	133826130	atac_peak24697	0	+	3.13569	0.468108			10045	chr13	70779946	70780946	atac_peak10045	0	+	0.840407	4.35046
998	chr1	129504572	129505572	ATAC_TGFB10m_peak998	0	+	2.02204	4.25135	1_FC4			31673	chr6	146904008	146905008	atac_peak31673	0	+	3.12633	5.34488			10046	chr13	70782235	70783235	atac_peak10046	0	+	0.887083	4.31883
1202	chr1	140106147	140107147	ATAC_TGFB10m_peak1202	0	+	2.30974	4.86987	1_FC4			25529	chr4	48240337	48241337	atac_peak25529	0	+	3.11843	4.82183			10047	chr13	70792887	70793887	atac_peak10047	0	+	1.95925	4.75819
1214	chr1	140808490	140809490	ATAC_TGFB10m_peak1214	0	+	2.29867	4.72177	1_FC4			33156	chr7	104218292	104219292	atac_peak33156	0	+	3.08095	5.05262			10048	chr13	70796297	70797297	atac_peak10048	0	+	1.79667	4.84825
1222	chr1	142202601	142203601	ATAC_TGFB10m_peak1222	0	+	2.41323	4.92064	1_FC4			38175	chr9	111489834	111490834	atac_peak38175	0	+	3.07054	5.16159			10049	chr13	70808604	70809604	atac_peak10049	0	+	1.1762	4.36058
1223	chr1	142312287	142313287	ATAC_TGFB10m_peak1223	0	+	2.25543	4.26649	1_FC4			21204	chr2	105637645	105638645	atac_peak21204	0	+	3.07036	4.7738			1005	chr1	80414288	80415288	atac_peak1005	0	+	1.18732	6.22711
1258	chr1	152154413	152155413	ATAC_TGFB10m_peak1258	0	+	2.42327	3.72177	1_FC4			2032	chr1	152352759	152353759	atac_peak2032	0	+	3.06697	4.63993			10050	chr13	70849220	70850220	atac_peak10050	0	+	0.622756	3.87436
1259	chr1	152207718	152208718	ATAC_TGFB10m_peak1259	0	+	2.79519	3.54383	1_FC4			24324	chr3	109012328	109013328	atac_peak24324	0	+	3.06307	5.46189			10051	chr13	70862919	70863919	atac_peak10051	0	+	2.35226	5.85075
1274	chr1	153531939	153532939	ATAC_TGFB10m_peak1274	0	+	2.05229	5.15411	1_FC4			28109	chr5	77789890	77790890	atac_peak28109	0	+	3.00995	4.44027			10052	chr13	70869822	70870822	atac_peak10052	0	+	1.64476	6.20133
1275	chr1	153539783	153540783	ATAC_TGFB10m_peak1275	0	+	3.20808	0.640153	1_FC4			25747	chr4	64613367	64614367	atac_peak25747	0	+	2.9888	5.48275			10053	chr13	70872519	70873519	atac_peak10053	0	+	1.45562	4.63163
1294	chr1	155021563	155022563	ATAC_TGFB10m_peak1294	0	+	2.19686	4.01982	1_FC4			24281	chr3	107994359	107995359	atac_peak24281	0	+	2.97682	6.4727			10054	chr13	70898730	70899730	atac_peak10054	0	+	1.37423	3.37351
1304	chr1	155248650	155249650	ATAC_TGFB10m_peak1304	0	+	5.08597	1.14015	1_FC4			3511	chr10	36926454	36927454	atac_peak3511	0	+	2.95534	5.29152			10055	chr13	70922630	70923630	atac_peak10055	0	+	1.73881	3.98285
1342	chr1	158270688	158271688	ATAC_TGFB10m_peak1342	0	+	2.83944	3.75456	1_FC4			26038	chr4	101345588	101346588	atac_peak26038	0	+	2.94376	3.86148			10056	chr13	70932810	70933810	atac_peak10056	0	+	2.46177	6.37358
1347	chr1	158453640	158454640	ATAC_TGFB10m_peak1347	0	+	4.12783	0.847671	1_FC4			9044	chr13	7720401	7721401	atac_peak9044	0	+	2.94282	4.96434			10057	chr13	70957518	70958518	atac_peak10057	0	+	1.07726	4.53084
1355	chr1	158840774	158841774	ATAC_TGFB10m_peak1355	0	+	2.96795	4.39405	1_FC4			8143	chr12	57188137	57189137	atac_peak8143	0	+	2.93754	2.40645			10058	chr13	70974770	70975770	atac_peak10058	0	+	1.46807	4.66548
1369	chr1	159273444	159274444	ATAC_TGFB10m_peak1369	0	+	2.27563	3.65134	1_FC4			29627	chr6	13333023	13334023	atac_peak29627	0	+	2.92658	4.11055			10059	chr13	70976306	70977306	atac_peak10059	0	+	1.33965	4.15902
1380	chr1	160631177	160632177	ATAC_TGFB10m_peak1380	0	+	2.07662	4.61336	1_FC4			10209	chr13	89918332	89919332	atac_peak10209	0	+	2.92116	5.41185			1006	chr1	80443836	80444836	atac_peak1006	0	+	1.69871	6.90721
1401	chr1	162634434	162635434	ATAC_TGFB10m_peak1401	0	+	2.11791	4.5566	1_FC4			15599	chr17	12468282	12469282	atac_peak15599	0	+	2.91639	6.11131			10060	chr13	71005612	71006612	atac_peak10060	0	+	1.05526	5.56848
1435	chr1	165080281	165081281	ATAC_TGFB10m_peak1435	0	+	2.00652	4.42127	1_FC4			29730	chr6	23091606	23092606	atac_peak29730	0	+	2.90606	2.76254			10061	chr13	71014005	71015005	atac_peak10061	0	+	0.632358	5.07573
1485	chr1	168083954	168084954	ATAC_TGFB10m_peak1485	0	+	2.16593	5.04811	1_FC4			27209	chr5	7974516	7975516	atac_peak27209	0	+	2.90457	6.21946			10062	chr13	71025747	71026747	atac_peak10062	0	+	2.21574	3.66503
1497	chr1	169267293	169268293	ATAC_TGFB10m_peak1497	0	+	2.01717	4.15134	1_FC4			9140	chr13	16751444	16752444	atac_peak9140	0	+	2.90455	6.40614			10063	chr13	71041319	71042319	atac_peak10063	0	+	1.24203	5.46999
1504	chr1	169590976	169591976	ATAC_TGFB10m_peak1504	0	+	2.02058	5.3293	1_FC4			25473	chr4	45470135	45471135	atac_peak25473	0	+	2.89165	4.60731			10064	chr13	71246695	71247695	atac_peak10064	0	+	0.861148	4.53593
1534	chr1	172426005	172427005	ATAC_TGFB10m_peak1534	0	+	2.01717	4.15134	1_FC4			30037	chr6	43197006	43198006	atac_peak30037	0	+	2.87018	5.50131			10065	chr13	71288656	71289656	atac_peak10065	0	+	1.32142	6.09786
1602	chr1	175338859	175339859	ATAC_TGFB10m_peak1602	0	+	2.89923	3.5936	1_FC4			4362	chr10	84829294	84830294	atac_peak4362	0	+	2.85992	5.87084			10066	chr13	71385893	71386893	atac_peak10066	0	+	1.40726	3.21554
1703	chr1	182910914	182911914	ATAC_TGFB10m_peak1703	0	+	6.06457	1.50864	1_FC4			11891	chr14	102231062	102232062	atac_peak11891	0	+	2.85699	4.79461			10067	chr13	71412084	71413084	atac_peak10067	0	+	1.24212	5.73693
1704	chr1	182917560	182918560	ATAC_TGFB10m_peak1704	0	+	2.18792	4.12879	1_FC4			10818	chr13	118499312	118500312	atac_peak10818	0	+	2.85637	4.59338			10068	chr13	71514951	71515951	atac_peak10068	0	+	1.07778	3.22049
1753	chr1	185601846	185602846	ATAC_TGFB10m_peak1753	0	+	2.11608	4.6326	1_FC4			25791	chr4	80562334	80563334	atac_peak25791	0	+	2.85276	3.73072			10069	chr13	71656905	71657905	atac_peak10069	0	+	0.779644	3.73082
1825	chr1	191751243	191752243	ATAC_TGFB10m_peak1825	0	+	2.30241	3.94751	1_FC4			34970	chr8	67001117	67002117	atac_peak34970	0	+	2.84673	6.93878			1007	chr1	80508918	80509918	atac_peak1007	0	+	1.01942	3.21503
1865	chr1	193885178	193886178	ATAC_TGFB10m_peak1865	0	+	2.00007	5.17856	1_FC4			11819	chr14	83390552	83391552	atac_peak11819	0	+	2.84428	5.13973			10070	chr13	73376451	73377451	atac_peak10070	0	+	0.872996	3.58895
1997	chr10	13695719	13696719	ATAC_TGFB10m_peak1997	0	+	2.15997	4.11531	1_FC4			4680	chr10	101636986	101637986	atac_peak4680	0	+	2.82146	5.95466			10073	chr13	73492493	73493493	atac_peak10073	0	+	1.21917	4.10005
2005	chr10	14359074	14360074	ATAC_TGFB10m_peak2005	0	+	2.38775	3.70479	1_FC4			11254	chr14	41844042	41845042	atac_peak11254	0	+	2.80579	5.30915			10074	chr13	73511098	73512098	atac_peak10074	0	+	0.585679	4.37071
2053	chr10	19249111	19250111	ATAC_TGFB10m_peak2053	0	+	2.23082	4.25456	1_FC4			33058	chr7	97171033	97172033	atac_peak33058	0	+	2.79215	4.47667			10075	chr13	73562933	73563933	atac_peak10075	0	+	0.801386	3.53613
2056	chr10	19317628	19318628	ATAC_TGFB10m_peak2056	0	+	2.01717	4.15134	1_FC4			30916	chr6	106758915	106759915	atac_peak30916	0	+	2.79201	5.36478			10076	chr13	73566762	73567762	atac_peak10076	0	+	1.09007	3.84275
2100	chr10	23884027	23885027	ATAC_TGFB10m_peak2100	0	+	2.17714	4.87123	1_FC4			10213	chr13	90283881	90284881	atac_peak10213	0	+	2.77929	4.0505			10077	chr13	73593338	73594338	atac_peak10077	0	+	1.56481	4.24658
2115	chr10	25114898	25115898	ATAC_TGFB10m_peak2115	0	+	2.00474	3.92761	1_FC4			39050	chrX	105869718	105870718	atac_peak39050	0	+	2.77868	4.29329			10079	chr13	73642832	73643832	atac_peak10079	0	+	0.113504	3.75812
2174	chr10	31257856	31258856	ATAC_TGFB10m_peak2174	0	+	2.17372	4.32477	1_FC4			17285	chr18	24260002	24261002	atac_peak17285	0	+	2.77721	5.80879			1008	chr1	80599380	80600380	atac_peak1008	0	+	1.34027	3.27816
2192	chr10	34530572	34531572	ATAC_TGFB10m_peak2192	0	+	2.38775	3.70479	1_FC4			15056	chr16	72641166	72642166	atac_peak15056	0	+	2.77624	6.79267			10080	chr13	73650330	73651330	atac_peak10080	0	+	0.464008	4.07234
2206	chr10	37831503	37832503	ATAC_TGFB10m_peak2206	0	+	2.09282	5.12208	1_FC4			27967	chr5	66937904	66938904	atac_peak27967	0	+	2.77164	6.16869			10082	chr13	73783786	73784786	atac_peak10082	0	+	0.7658	4.73609
2281	chr10	43763237	43764237	ATAC_TGFB10m_peak2281	0	+	2.19686	4.01982	1_FC4			20868	chr2	83598513	83599513	atac_peak20868	0	+	2.77053	4.94231			10083	chr13	73817548	73818548	atac_peak10083	0	+	1.50822	5.99017
2282	chr10	43790598	43791598	ATAC_TGFB10m_peak2282	0	+	2.13164	5.19311	1_FC4			21304	chr2	113216074	113217074	atac_peak21304	0	+	2.76586	5.19482			10084	chr13	73820864	73821864	atac_peak10084	0	+	1.00261	5.09876
2301	chr10	50376839	50377839	ATAC_TGFB10m_peak2301	0	+	2.34344	3.5176	1_FC4			7636	chr12	3423975	3424975	atac_peak7636	0	+	2.76209	4.52153			10085	chr13	73829565	73830565	atac_peak10085	0	+	1.27732	6.68436
2308	chr10	52118181	52119181	ATAC_TGFB10m_peak2308	0	+	2.6386	3.25135	1_FC4			24483	chr3	121906267	121907267	atac_peak24483	0	+	2.76054	4.60053			10086	chr13	73855463	73856463	atac_peak10086	0	+	0.962997	3.463
2321	chr10	54558955	54559955	ATAC_TGFB10m_peak2321	0	+	2.37827	5.26253	1_FC4			22383	chr2	163340969	163341969	atac_peak22383	0	+	2.74797	6.4083			10087	chr13	73860436	73861436	atac_peak10087	0	+	0.253889	5.00719
2435	chr10	63045075	63046075	ATAC_TGFB10m_peak2435	0	+	2.42143	3.86987	1_FC4			785	chr1	71050462	71051462	atac_peak785	0	+	2.74476	6.69708			10088	chr13	73872455	73873455	atac_peak10088	0	+	0.325577	5.6195
2438	chr10	64118925	64119925	ATAC_TGFB10m_peak2438	0	+	2.28249	3.30112	1_FC4			12208	chr15	11453876	11454876	atac_peak12208	0	+	2.73794	5.17531			10089	chr13	73892166	73893166	atac_peak10089	0	+	0.0820631	5.47075
2541	chr10	74296711	74297711	ATAC_TGFB10m_peak2541	0	+	2.60592	4.53519	1_FC4			9989	chr13	67085187	67086187	atac_peak9989	0	+	2.73519	4.95941			1009	chr1	80602452	80603452	atac_peak1009	0	+	1.57494	4.66523
2627	chr10	77950128	77951128	ATAC_TGFB10m_peak2627	0	+	2.21841	2.80112	1_FC4			36744	chr9	40555120	40556120	atac_peak36744	0	+	2.73458	6.26788			10091	chr13	73907100	73908100	atac_peak10091	0	+	1.28046	5.9209
2768	chr10	82805658	82806658	ATAC_TGFB10m_peak2768	0	+	2.17443	3.88608	1_FC4			18537	chr19	11395269	11396269	atac_peak18537	0	+	2.72946	4.7855			10093	chr13	73959373	73960373	atac_peak10093	0	+	0.578029	3.7688
2964	chr10	98841485	98842485	ATAC_TGFB10m_peak2964	0	+	2.69604	2.70479	1_FC4			9127	chr13	15944637	15945637	atac_peak9127	0	+	2.72814	4.01611			10095	chr13	74108169	74109169	atac_peak10095	0	+	0.598218	5.01624
2967	chr10	99018175	99019175	ATAC_TGFB10m_peak2967	0	+	2.10931	4.96208	1_FC4			29638	chr6	15676181	15677181	atac_peak29638	0	+	2.72778	5.25642			10098	chr13	74233873	74234873	atac_peak10098	0	+	0.940732	3.32466
2973	chr10	99407818	99408818	ATAC_TGFB10m_peak2973	0	+	2.48267	3.89932	1_FC4			33553	chr7	122349624	122350624	atac_peak33553	0	+	2.72647	5.28517			101	chr1	15169483	15170483	atac_peak101	0	+	0.81251	4.85218
3045	chr10	111176393	111177393	ATAC_TGFB10m_peak3045	0	+	2.00745	4.78823	1_FC4			2829	chr1	188280671	188281671	atac_peak2829	0	+	2.72595	4.2578			1010	chr1	80638120	80639120	atac_peak1010	0	+	2.20914	4.71232
3061	chr10	112626327	112627327	ATAC_TGFB10m_peak3061	0	+	2.99626	3.64015	1_FC4			11939	chr14	109375781	109376781	atac_peak11939	0	+	2.71654	3.78224			10100	chr13	74433544	74434544	atac_peak10100	0	+	1.46696	4.2655
3075	chr10	115245896	115246896	ATAC_TGFB10m_peak3075	0	+	2.51787	4.6705	1_FC4			28584	chr5	110744453	110745453	atac_peak28584	0	+	2.71637	4.24596			10101	chr13	74438298	74439298	atac_peak10101	0	+	0.830208	3.83893
3157	chr10	121816637	121817637	ATAC_TGFB10m_peak3157	0	+	2.35747	3.83917	1_FC4			4497	chr10	92819596	92820596	atac_peak4497	0	+	2.71412	5.41213			10103	chr13	74478211	74479211	atac_peak10103	0	+	0.893399	3.22709
3160	chr10	122214241	122215241	ATAC_TGFB10m_peak3160	0	+	2.02993	4.43263	1_FC4			33679	chr7	130098733	130099733	atac_peak33679	0	+	2.71244	5.72124			10106	chr13	74527834	74528834	atac_peak10106	0	+	0.812232	4.5196
3277	chr11	3213814	3214814	ATAC_TGFB10m_peak3277	0	+	3.86925	3.25456	1_FC4			4805	chr10	114769101	114770101	atac_peak4805	0	+	2.70931	5.65005			10107	chr13	74599979	74600979	atac_peak10107	0	+	1.20185	2.98272
3292	chr11	3480030	3481030	ATAC_TGFB10m_peak3292	0	+	2.30053	3.49728	1_FC4			17230	chr18	16813068	16814068	atac_peak17230	0	+	2.70481	2.96301			10109	chr13	74700822	74701822	atac_peak10109	0	+	2.27272	1.26479
3332	chr11	5402064	5403064	ATAC_TGFB10m_peak3332	0	+	2.6777	4.12879	1_FC4			31404	chr6	131289741	131290741	atac_peak31404	0	+	2.70256	5.83683			1011	chr1	80640254	80641254	atac_peak1011	0	+	0.882201	3.67047
3392	chr11	11913257	11914257	ATAC_TGFB10m_peak3392	0	+	3.46912	3.38608	1_FC4			17158	chr18	9552422	9553422	atac_peak17158	0	+	2.69614	1.68813			10110	chr13	74754303	74755303	atac_peak10110	0	+	1.31754	1.51754
3400	chr11	12710921	12711921	ATAC_TGFB10m_peak3400	0	+	2.26866	4.16779	1_FC4			21873	chr2	137550888	137551888	atac_peak21873	0	+	2.69536	4.8175			10112	chr13	74902838	74903838	atac_peak10112	0	+	1.65361	4.58422
3401	chr11	16312328	16313328	ATAC_TGFB10m_peak3401	0	+	2.80015	3.06914	1_FC4			37551	chr9	75848948	75849948	atac_peak37551	0	+	2.69197	4.88182			10114	chr13	74909215	74910215	atac_peak10114	0	+	2.4677	3.85075
3427	chr11	18827033	18828033	ATAC_TGFB10m_peak3427	0	+	2.23082	4.25456	1_FC4			609	chr1	58913379	58914379	atac_peak609	0	+	2.69015	1.87375			10116	chr13	74959192	74960192	atac_peak10116	0	+	1.81367	5.31869
3439	chr11	20032619	20033619	ATAC_TGFB10m_peak3439	0	+	2.1024	4.08756	1_FC4			10569	chr13	105306691	105307691	atac_peak10569	0	+	2.6882	5.24858			10117	chr13	74962207	74963207	atac_peak10117	0	+	2.44577	4.69554
3475	chr11	22217696	22218696	ATAC_TGFB10m_peak3475	0	+	2.07039	3.83631	1_FC4			602	chr1	58719864	58720864	atac_peak602	0	+	2.68814	0.87264			10118	chr13	74991469	74992469	atac_peak10118	0	+	0.776664	4.0496
3515	chr11	29056216	29057216	ATAC_TGFB10m_peak3515	0	+	2.6553	4.24162	1_FC4			32655	chr7	74428119	74429119	atac_peak32655	0	+	2.68742	5.38981			10119	chr13	75000894	75001894	atac_peak10119	0	+	2.72262	5.98213
3524	chr11	29604912	29605912	ATAC_TGFB10m_peak3524	0	+	2.02993	4.43263	1_FC4			21862	chr2	137392032	137393032	atac_peak21862	0	+	2.68736	4.5828			1012	chr1	80712946	80713946	atac_peak1012	0	+	1.59561	2.67082
3525	chr11	29739352	29740352	ATAC_TGFB10m_peak3525	0	+	2.09987	4.28899	1_FC4			32627	chr7	73479987	73480987	atac_peak32627	0	+	2.68645	4.22389			10120	chr13	75364743	75365743	atac_peak10120	0	+	0.970857	3.33858
3538	chr11	30901232	30902232	ATAC_TGFB10m_peak3538	0	+	2.19686	4.01982	1_FC4			13685	chr15	90262304	90263304	atac_peak13685	0	+	2.68085	6.46525			10121	chr13	75408051	75409051	atac_peak10121	0	+	1.81475	4.57174
3756	chr11	54852865	54853865	ATAC_TGFB10m_peak3756	0	+	2.07362	4.17856	1_FC4			31167	chr6	120402876	120403876	atac_peak31167	0	+	2.67965	6.35693			10122	chr13	75557808	75558808	atac_peak10122	0	+	1.49589	3.22683
3908	chr11	63507759	63508759	ATAC_TGFB10m_peak3908	0	+	2.18395	3.75616	1_FC4			21038	chr2	94399869	94400869	atac_peak21038	0	+	2.67869	4.72118			10123	chr13	75640590	75641590	atac_peak10123	0	+	1.32451	4.88824
4143	chr11	75595168	75596168	ATAC_TGFB10m_peak4143	0	+	2.16657	4.00525	1_FC4			24460	chr3	121377912	121378912	atac_peak24460	0	+	2.67029	5.41835			10124	chr13	75735333	75736333	atac_peak10124	0	+	1.70636	4.47731
4179	chr11	77013947	77014947	ATAC_TGFB10m_peak4179	0	+	2.13044	4.78208	1_FC4			14568	chr16	30486329	30487329	atac_peak14568	0	+	2.66891	4.86453			10126	chr13	75867141	75868141	atac_peak10126	0	+	2.29149	3.08486
4268	chr11	80509560	80510560	ATAC_TGFB10m_peak4268	0	+	2.15436	4.21756	1_FC4			2456	chr1	172399790	172400790	atac_peak2456	0	+	2.66606	5.05746			10127	chr13	75876142	75877142	atac_peak10127	0	+	0.654003	4.01323
4272	chr11	80605306	80606306	ATAC_TGFB10m_peak4272	0	+	2.01119	4.50468	1_FC4			25713	chr4	63182780	63183780	atac_peak25713	0	+	2.6621	5.58173			10128	chr13	75889659	75890659	atac_peak10128	0	+	1.54651	6.18457
4305	chr11	83330307	83331307	ATAC_TGFB10m_peak4305	0	+	2.65647	4.35608	1_FC4			4414	chr10	87347749	87348749	atac_peak4414	0	+	2.65945	6.70974			10129	chr13	75891546	75892546	atac_peak10129	0	+	1.75966	4.46703
4462	chr11	93717335	93718335	ATAC_TGFB10m_peak4462	0	+	2.42562	3.5566	1_FC4			9311	chr13	27239829	27240829	atac_peak9311	0	+	2.65934	-0.255758			1013	chr1	81283418	81284418	atac_peak1013	0	+	0.968503	3.21665
4612	chr11	98496395	98497395	ATAC_TGFB10m_peak4612	0	+	4.12783	0.847671	1_FC4			34210	chr8	3408723	3409723	atac_peak34210	0	+	2.6578	5.31563			10130	chr13	75926647	75927647	atac_peak10130	0	+	1.87159	5.34758
4640	chr11	99050528	99051528	ATAC_TGFB10m_peak4640	0	+	2.00652	4.42127	1_FC4			21930	chr2	142045059	142046059	atac_peak21930	0	+	2.65708	6.23932			10131	chr13	75934903	75935903	atac_peak10131	0	+	2.04264	7.82773
4658	chr11	100082706	100083706	ATAC_TGFB10m_peak4658	0	+	2.16499	5.48719	1_FC4			28195	chr5	89654712	89655712	atac_peak28195	0	+	2.65501	5.20003			10134	chr13	76044262	76045262	atac_peak10134	0	+	0.631168	3.64569
4815	chr11	105788005	105789005	ATAC_TGFB10m_peak4815	0	+	2.31398	3.6696	1_FC4			34666	chr8	36728546	36729546	atac_peak34666	0	+	2.64936	4.68633			10135	chr13	76068267	76069267	atac_peak10135	0	+	0.797059	4.1041
4888	chr11	109306632	109307632	ATAC_TGFB10m_peak4888	0	+	2.45237	3.88474	1_FC4			21912	chr2	141091955	141092955	atac_peak21912	0	+	2.64888	5.17795			10139	chr13	76239232	76240232	atac_peak10139	0	+	1.53565	3.89453
4903	chr11	110132770	110133770	ATAC_TGFB10m_peak4903	0	+	2.00474	3.92761	1_FC4			25566	chr4	54942145	54943145	atac_peak25566	0	+	2.64502	2.93971			1014	chr1	81620400	81621400	atac_peak1014	0	+	1.21341	5.2644
4983	chr11	115607621	115608621	ATAC_TGFB10m_peak4983	0	+	2.13834	4.56655	1_FC4			33347	chr7	112003363	112004363	atac_peak33347	0	+	2.64466	1.00996			10140	chr13	76334561	76335561	atac_peak10140	0	+	0.994194	4.08532
5078	chr11	117963614	117964614	ATAC_TGFB10m_peak5078	0	+	2.06443	3.38608	1_FC4			37557	chr9	76387449	76388449	atac_peak37557	0	+	2.64231	6.54991			10141	chr13	76566595	76567595	atac_peak10141	0	+	1.1188	3.43317
5272	chr12	9694684	9695684	ATAC_TGFB10m_peak5272	0	+	2.39758	4.69311	1_FC4			7686	chr12	8513412	8514412	atac_peak7686	0	+	2.64081	5.295			10142	chr13	76618767	76619767	atac_peak10142	0	+	1.49601	2.60373
5291	chr12	14422367	14423367	ATAC_TGFB10m_peak5291	0	+	2.04243	4.0587	1_FC4			22774	chr3	4689243	4690243	atac_peak22774	0	+	2.63791	5.55796			10144	chr13	77417963	77418963	atac_peak10144	0	+	0.862581	3.27089
5332	chr12	21206242	21207242	ATAC_TGFB10m_peak5332	0	+	2.58989	3.22845	1_FC4			22773	chr3	4668805	4669805	atac_peak22773	0	+	2.63088	4.30568			10146	chr13	78149147	78150147	atac_peak10146	0	+	1.38179	3.3374
5343	chr12	21548671	21549671	ATAC_TGFB10m_peak5343	0	+	4.68502	1.00864	1_FC4			14135	chr16	6888982	6889982	atac_peak14135	0	+	2.62663	5.98219			10147	chr13	78301958	78302958	atac_peak10147	0	+	1.37743	6.14302
5344	chr12	25147956	25148956	ATAC_TGFB10m_peak5344	0	+	2.33385	2.14015	1_FC4			37794	chr9	92432246	92433246	atac_peak37794	0	+	2.62119	5.53988			10149	chr13	78340525	78341525	atac_peak10149	0	+	1.32522	4.81624
5446	chr12	36420818	36421818	ATAC_TGFB10m_peak5446	0	+	2.07272	4.07328	1_FC4			36715	chr9	37198201	37199201	atac_peak36715	0	+	2.61817	4.24011			1015	chr1	81667366	81668366	atac_peak1015	0	+	2.05358	6.12576
5457	chr12	40719113	40720113	ATAC_TGFB10m_peak5457	0	+	2.104	3.97519	1_FC4			21203	chr2	105635932	105636932	atac_peak21203	0	+	2.61688	4.56136			10150	chr13	78948555	78949555	atac_peak10150	0	+	2.99504	5.67759
5463	chr12	41001105	41002105	ATAC_TGFB10m_peak5463	0	+	2.07166	3.95967	1_FC4			33057	chr7	97169305	97170305	atac_peak33057	0	+	2.6162	4.36334			10151	chr13	78951042	78952042	atac_peak10151	0	+	1.63543	3.82147
5573	chr12	58600922	58601922	ATAC_TGFB10m_peak5573	0	+	2.58005	4.08147	1_FC4			11944	chr14	115256705	115257705	atac_peak11944	0	+	2.61573	5.17118			10152	chr13	79168954	79169954	atac_peak10152	0	+	1.77152	4.9413
5696	chr12	78186613	78187613	ATAC_TGFB10m_peak5696	0	+	2.41359	4.85118	1_FC4			2010	chr1	151889906	151890906	atac_peak2010	0	+	2.61339	6.03323			10153	chr13	81003134	81004134	atac_peak10153	0	+	0.606079	3.59144
5727	chr12	80661668	80662668	ATAC_TGFB10m_peak5727	0	+	2.14161	4.4869	1_FC4			28119	chr5	77884082	77885082	atac_peak28119	0	+	2.60808	0.691638			10155	chr13	81024387	81025387	atac_peak10155	0	+	1.4774	7.98881
5829	chr12	87038775	87039775	ATAC_TGFB10m_peak5829	0	+	4.68502	1.00864	1_FC4			1311	chr1	95062970	95063970	atac_peak1311	0	+	2.59907	6.72874			10156	chr13	81041747	81042747	atac_peak10156	0	+	1.94855	5.25871
5831	chr12	87159057	87160057	ATAC_TGFB10m_peak5831	0	+	2.26665	4.36987	1_FC4			34618	chr8	35118456	35119456	atac_peak34618	0	+	2.59341	5.32761			10157	chr13	81075369	81076369	atac_peak10157	0	+	2.49823	6.362
5869	chr12	90825773	90826773	ATAC_TGFB10m_peak5869	0	+	2.23983	3.91745	1_FC4			9924	chr13	63218568	63219568	atac_peak9924	0	+	2.59137	6.15807			10158	chr13	81079782	81080782	atac_peak10158	0	+	1.31775	6.3679
5877	chr12	91978582	91979582	ATAC_TGFB10m_peak5877	0	+	2.3244	3.82331	1_FC4			9116	chr13	15062590	15063590	atac_peak9116	0	+	2.59083	5.38913			10159	chr13	81096373	81097373	atac_peak10159	0	+	1.61956	4.36435
5879	chr12	92488503	92489503	ATAC_TGFB10m_peak5879	0	+	3.12237	3.48106	1_FC4			16585	chr17	64319471	64320471	atac_peak16585	0	+	2.58999	5.001			1016	chr1	81722690	81723690	atac_peak1016	0	+	2.33242	4.9935
5987	chr12	108305237	108306237	ATAC_TGFB10m_peak5987	0	+	2.23983	3.91745	1_FC4			21580	chr2	125759399	125760399	atac_peak21580	0	+	2.58983	5.3043			10161	chr13	81110633	81111633	atac_peak10161	0	+	1.4699	4.41815
5988	chr12	109236694	109237694	ATAC_TGFB10m_peak5988	0	+	3.35164	3.00864	1_FC4			17307	chr18	25443270	25444270	atac_peak17307	0	+	2.58954	4.572			10162	chr13	81135653	81136653	atac_peak10162	0	+	1.28898	5.6287
6020	chr12	111325690	111326690	ATAC_TGFB10m_peak6020	0	+	2.54142	3.92761	1_FC4			14567	chr16	30442206	30443206	atac_peak14567	0	+	2.58815	5.16757			10163	chr13	81242536	81243536	atac_peak10163	0	+	1.17245	4.37095
6111	chr12	115616984	115617984	ATAC_TGFB10m_peak6111	0	+	4.68502	1.00864	1_FC4			15390	chr16	96048665	96049665	atac_peak15390	0	+	2.58555	5.80947			10164	chr13	81275285	81276285	atac_peak10164	0	+	1.1727	4.49847
6146	chr13	3405602	3406602	ATAC_TGFB10m_peak6146	0	+	4.12783	0.847671	1_FC4			1996	chr1	151660802	151661802	atac_peak1996	0	+	2.58464	5.94184			10165	chr13	81320643	81321643	atac_peak10165	0	+	1.45448	4.31392
6166	chr13	4031437	4032437	ATAC_TGFB10m_peak6166	0	+	2.09797	4.46568	1_FC4			28163	chr5	87164478	87165478	atac_peak28163	0	+	2.58421	6.06671			10166	chr13	81481856	81482856	atac_peak10166	0	+	0.917681	4.34336
6204	chr13	7639704	7640704	ATAC_TGFB10m_peak6204	0	+	2.34988	4.3123	1_FC4			4676	chr10	101288033	101289033	atac_peak4676	0	+	2.58241	4.31966			10167	chr13	81540375	81541375	atac_peak10167	0	+	1.40217	4.15638
6227	chr13	11658434	11659434	ATAC_TGFB10m_peak6227	0	+	2.05297	4.44382	1_FC4			257	chr1	34242583	34243583	atac_peak257	0	+	2.58111	5.71583			10168	chr13	81673474	81674474	atac_peak10168	0	+	1.01067	3.69536
6279	chr13	18287266	18288266	ATAC_TGFB10m_peak6279	0	+	2.11608	4.6326	1_FC4			1339	chr1	96361066	96362066	atac_peak1339	0	+	2.58048	4.915			10169	chr13	81779646	81780646	atac_peak10169	0	+	1.47607	4.36113
6351	chr13	23616212	23617212	ATAC_TGFB10m_peak6351	0	+	2.33261	4.40193	1_FC4			537	chr1	53870670	53871670	atac_peak537	0	+	2.57804	4.77241			1017	chr1	81728158	81729158	atac_peak1017	0	+	1.42317	3.4035
6375	chr13	23924984	23925984	ATAC_TGFB10m_peak6375	0	+	2.04243	4.0587	1_FC4			5726	chr11	53127997	53128997	atac_peak5726	0	+	2.5778	4.70983			10171	chr13	81803045	81804045	atac_peak10171	0	+	1.45159	4.94722
6407	chr13	28423598	28424598	ATAC_TGFB10m_peak6407	0	+	3.40061	3.35328	1_FC4			38180	chr9	111634036	111635036	atac_peak38180	0	+	2.57254	5.60183			10172	chr13	81821709	81822709	atac_peak10172	0	+	1.96348	4.64561
6428	chr13	29930257	29931257	ATAC_TGFB10m_peak6428	0	+	2.2563	3.47637	1_FC4			23587	chr3	80967758	80968758	atac_peak23587	0	+	2.57044	6.39839			10173	chr13	81823570	81824570	atac_peak10173	0	+	2.20745	5.28071
6467	chr13	32404322	32405322	ATAC_TGFB10m_peak6467	0	+	2.23983	3.91745	1_FC4			24830	chr3	142021575	142022575	atac_peak24830	0	+	2.56887	5.08544			10175	chr13	81899063	81900063	atac_peak10175	0	+	1.00995	3.75655
6477	chr13	33016452	33017452	ATAC_TGFB10m_peak6477	0	+	2.18971	5.11579	1_FC4			10544	chr13	104176737	104177737	atac_peak10544	0	+	2.56835	6.49167			10176	chr13	81900441	81901441	atac_peak10176	0	+	1.21217	3.40575
6480	chr13	33074202	33075202	ATAC_TGFB10m_peak6480	0	+	2.5016	4.38608	1_FC4			7640	chr12	3662366	3663366	atac_peak7640	0	+	2.56526	5.3906			10178	chr13	83031583	83032583	atac_peak10178	0	+	1.06999	5.56852
6538	chr13	37404138	37405138	ATAC_TGFB10m_peak6538	0	+	2.60509	4.0936	1_FC4			9407	chr13	32976338	32977338	atac_peak9407	0	+	2.56509	2.65967			10179	chr13	83040710	83041710	atac_peak10179	0	+	2.09624	4.16024
6589	chr13	41229963	41230963	ATAC_TGFB10m_peak6589	0	+	2.06884	3.70135	1_FC4			30055	chr6	47277964	47278964	atac_peak30055	0	+	2.56313	5.90792			1018	chr1	81750312	81751312	atac_peak1018	0	+	0.318059	3.71367
6592	chr13	41378325	41379325	ATAC_TGFB10m_peak6592	0	+	2.01148	4.04383	1_FC4			34625	chr8	35287806	35288806	atac_peak34625	0	+	2.56133	6.4965			10180	chr13	83163262	83164262	atac_peak10180	0	+	0.734039	3.13898
6638	chr13	44737422	44738422	ATAC_TGFB10m_peak6638	0	+	2.07166	3.95967	1_FC4			32541	chr7	65932033	65933033	atac_peak32541	0	+	2.56056	6.86113			10181	chr13	83384816	83385816	atac_peak10181	0	+	2.06279	3.08422
6669	chr13	48597470	48598470	ATAC_TGFB10m_peak6669	0	+	2.09251	5.17387	1_FC4			28326	chr5	96412571	96413571	atac_peak28326	0	+	2.5596	5.28901			10182	chr13	83742862	83743862	atac_peak10182	0	+	1.71239	5.90545
6716	chr13	52861354	52862354	ATAC_TGFB10m_peak6716	0	+	2.13147	4.10157	1_FC4			27237	chr5	12079802	12080802	atac_peak27237	0	+	2.55815	5.84294			10183	chr13	83791801	83792801	atac_peak10183	0	+	2.05894	5.73075
6928	chr13	74700809	74701809	ATAC_TGFB10m_peak6928	0	+	2.01624	2.00864	1_FC4			10785	chr13	115735502	115736502	atac_peak10785	0	+	2.55489	6.54122			10184	chr13	83854246	83855246	atac_peak10184	0	+	1.15528	4.27437
6943	chr13	75962361	75963361	ATAC_TGFB10m_peak6943	0	+	2.68307	3.49037	1_FC4			29888	chr6	34482572	34483572	atac_peak29888	0	+	2.55122	5.01541			10186	chr13	84487226	84488226	atac_peak10186	0	+	1.27007	5.16863
6967	chr13	81481923	81482923	ATAC_TGFB10m_peak6967	0	+	2.14209	4.91745	1_FC4			37718	chr9	87218267	87219267	atac_peak37718	0	+	2.55001	5.17225			10187	chr13	84752289	84753289	atac_peak10187	0	+	2.53369	5.02703
7234	chr13	105296139	105297139	ATAC_TGFB10m_peak7234	0	+	2.06691	3.55237	1_FC4			749	chr1	66930380	66931380	atac_peak749	0	+	2.54918	4.89284			1019	chr1	81752012	81753012	atac_peak1019	0	+	1.40633	5.28963
7297	chr13	111172481	111173481	ATAC_TGFB10m_peak7297	0	+	3.12237	3.48106	1_FC4			1457	chr1	115198862	115199862	atac_peak1457	0	+	2.54587	2.66324			10190	chr13	85501193	85502193	atac_peak10190	0	+	2.30672	3.921
7355	chr13	115516672	115517672	ATAC_TGFB10m_peak7355	0	+	2.07439	4.27666	1_FC4			24382	chr3	116177195	116178195	atac_peak24382	0	+	2.54556	5.4608			10191	chr13	85538090	85539090	atac_peak10191	0	+	2.48501	6.23587
7377	chr13	118383006	118384006	ATAC_TGFB10m_peak7377	0	+	2.06884	3.70135	1_FC4			540	chr1	53894667	53895667	atac_peak540	0	+	2.54469	6.41752			10192	chr13	85558005	85559005	atac_peak10192	0	+	2.03833	3.91489
7419	chr14	13872443	13873443	ATAC_TGFB10m_peak7419	0	+	2.46418	4.26253	1_FC4			10157	chr13	81075369	81076369	atac_peak10157	0	+	2.54457	6.362			10193	chr13	85569321	85570321	atac_peak10193	0	+	2.76883	6.31169
7431	chr14	15695977	15696977	ATAC_TGFB10m_peak7431	0	+	2.38775	3.70479	1_FC4			818	chr1	72145742	72146742	atac_peak818	0	+	2.54071	4.97587			10194	chr13	85990770	85991770	atac_peak10194	0	+	0.51634	4.28279
7475	chr14	21584768	21585768	ATAC_TGFB10m_peak7475	0	+	2.13562	3.99037	1_FC4			30032	chr6	42439559	42440559	atac_peak30032	0	+	2.53914	5.66939			10195	chr13	86094771	86095771	atac_peak10195	0	+	1.18764	3.29617
7625	chr14	35060458	35061458	ATAC_TGFB10m_peak7625	0	+	2.06511	5.10847	1_FC4			9090	chr13	13254705	13255705	atac_peak9090	0	+	2.53881	-0.664103			10197	chr13	88067918	88068918	atac_peak10197	0	+	1.61004	4.5474
7663	chr14	46698864	46699864	ATAC_TGFB10m_peak7663	0	+	2.24397	4.35886	1_FC4			1627	chr1	130253666	130254666	atac_peak1627	0	+	2.53874	4.78597			10198	chr13	88938527	88939527	atac_peak10198	0	+	2.75357	4.45789
7667	chr14	47110339	47111339	ATAC_TGFB10m_peak7667	0	+	2.79519	3.54383	1_FC4			4786	chr10	112066639	112067639	atac_peak4786	0	+	2.53374	6.38919			10199	chr13	88940268	88941268	atac_peak10199	0	+	2.48335	3.23676
7783	chr14	56653021	56654021	ATAC_TGFB10m_peak7783	0	+	2.04969	2.72512	1_FC4			32519	chr7	63055094	63056094	atac_peak32519	0	+	2.53179	3.82651			102	chr1	15184987	15185987	atac_peak102	0	+	1.15753	4.23632
7812	chr14	60222514	60223514	ATAC_TGFB10m_peak7812	0	+	2.38161	3.34767	1_FC4			1040	chr1	82789370	82790370	atac_peak1040	0	+	2.52994	4.04725			1020	chr1	81756233	81757233	atac_peak1020	0	+	1.37108	3.52042
7828	chr14	61857270	61858270	ATAC_TGFB10m_peak7828	0	+	2.2563	3.47637	1_FC4			7981	chr12	36247173	36248173	atac_peak7981	0	+	2.5294	4.46427			10200	chr13	88945169	88946169	atac_peak10200	0	+	1.83244	4.69911
7832	chr14	62066413	62067413	ATAC_TGFB10m_peak7832	0	+	2.68117	3.67856	1_FC4			39354	chrX	160721480	160722480	atac_peak39354	0	+	2.52799	4.53386			10201	chr13	88949376	88950376	atac_peak10201	0	+	2.10393	4.46414
7867	chr14	66000060	66001060	ATAC_TGFB10m_peak7867	0	+	2.03398	3.81893	1_FC4			3915	chr10	67218253	67219253	atac_peak3915	0	+	2.52651	6.26922			10202	chr13	89077842	89078842	atac_peak10202	0	+	2.40873	4.59157
7908	chr14	68564197	68565197	ATAC_TGFB10m_peak7908	0	+	2.22036	3.77355	1_FC4			14859	chr16	49951707	49952707	atac_peak14859	0	+	2.5254	6.73475			10203	chr13	89184167	89185167	atac_peak10203	0	+	1.49106	4.63211
7928	chr14	70490503	70491503	ATAC_TGFB10m_peak7928	0	+	2.6777	4.12879	1_FC4			35310	chr8	84967655	84968655	atac_peak35310	0	+	2.52346	4.53443			10204	chr13	89682291	89683291	atac_peak10204	0	+	1.38224	3.32887
7970	chr14	74568903	74569903	ATAC_TGFB10m_peak7970	0	+	2.21534	4.14203	1_FC4			17155	chr18	9391739	9392739	atac_peak17155	0	+	2.52328	3.21794			10205	chr13	89773451	89774451	atac_peak10205	0	+	1.08943	3.43877
8006	chr14	77081534	77082534	ATAC_TGFB10m_peak8006	0	+	3.2338	4.11336	1_FC4			21223	chr2	107277769	107278769	atac_peak21223	0	+	2.52072	5.31998			10206	chr13	89776360	89777360	atac_peak10206	0	+	1.62721	3.94295
8036	chr14	80615369	80616369	ATAC_TGFB10m_peak8036	0	+	2.07166	3.95967	1_FC4			21923	chr2	141412740	141413740	atac_peak21923	0	+	2.51738	5.77819			10207	chr13	89849168	89850168	atac_peak10207	0	+	1.28426	5.76622
8048	chr14	99025323	99026323	ATAC_TGFB10m_peak8048	0	+	2.97841	3.41231	1_FC4			11322	chr14	48658136	48659136	atac_peak11322	0	+	2.51634	5.07064			10208	chr13	89878542	89879542	atac_peak10208	0	+	1.32269	7.31586
8053	chr14	99573084	99574084	ATAC_TGFB10m_peak8053	0	+	2.15405	3.5936	1_FC4			29938	chr6	37381079	37382079	atac_peak29938	0	+	2.51396	6.26838			10209	chr13	89918332	89919332	atac_peak10209	0	+	2.71838	5.41185
8056	chr14	99763023	99764023	ATAC_TGFB10m_peak8056	0	+	2.36807	5.92413	1_FC4			2612	chr1	179667460	179668460	atac_peak2612	0	+	2.51395	4.52553			1021	chr1	81899991	81900991	atac_peak1021	0	+	2.56998	4.8561
8061	chr14	99934641	99935641	ATAC_TGFB10m_peak8061	0	+	2.12566	5.38105	1_FC4			34854	chr8	55301207	55302207	atac_peak34854	0	+	2.51318	5.74871			10210	chr13	89967749	89968749	atac_peak10210	0	+	1.61805	5.72969
8077	chr14	102233091	102234091	ATAC_TGFB10m_peak8077	0	+	2.09586	4.69572	1_FC4			3416	chr10	27721573	27722573	atac_peak3416	0	+	2.51265	4.71197			10211	chr13	90028394	90029394	atac_peak10211	0	+	1.67068	5.52785
8096	chr14	106083129	106084129	ATAC_TGFB10m_peak8096	0	+	2.27146	3.93263	1_FC4			18558	chr19	12547501	12548501	atac_peak18558	0	+	2.51005	5.06061			10213	chr13	90283881	90284881	atac_peak10213	0	+	2.63438	4.0505
8155	chr14	121977961	121978961	ATAC_TGFB10m_peak8155	0	+	2.77558	3.31599	1_FC4			2436	chr1	171634170	171635170	atac_peak2436	0	+	2.50142	5.94454			10214	chr13	90291169	90292169	atac_peak10214	0	+	2.28769	3.73554
8203	chr15	6030344	6031344	ATAC_TGFB10m_peak8203	0	+	2.94006	3.39405	1_FC4			14268	chr16	15709546	15710546	atac_peak14268	0	+	2.501	4.6121			10215	chr13	90310752	90311752	atac_peak10215	0	+	1.62003	5.05712
8433	chr15	37372788	37373788	ATAC_TGFB10m_peak8433	0	+	2.2946	4.18034	1_FC4			37824	chr9	95088468	95089468	atac_peak37824	0	+	2.49711	5.70708			10216	chr13	90369931	90370931	atac_peak10216	0	+	1.43251	3.94616
8479	chr15	40306867	40307867	ATAC_TGFB10m_peak8479	0	+	2.21444	5.28401	1_FC4			9509	chr13	37714025	37715025	atac_peak9509	0	+	2.49526	5.61419			10217	chr13	90476920	90477920	atac_peak10217	0	+	1.96724	5.22264
8511	chr15	42991103	42992103	ATAC_TGFB10m_peak8511	0	+	2.01219	3.36162	1_FC4			17803	chr18	63560339	63561339	atac_peak17803	0	+	2.495	5.74137			10218	chr13	90603522	90604522	atac_peak10218	0	+	1.51903	5.77363
8522	chr15	44455984	44456984	ATAC_TGFB10m_peak8522	0	+	2.31398	3.6696	1_FC4			14430	chr16	23166870	23167870	atac_peak14430	0	+	2.49369	5.72195			10219	chr13	90612716	90613716	atac_peak10219	0	+	1.20655	5.99293
8524	chr15	48414567	48415567	ATAC_TGFB10m_peak8524	0	+	2.53948	3.20479	1_FC4			24354	chr3	113655674	113656674	atac_peak24354	0	+	2.4933	6.55597			1022	chr1	81908921	81909921	atac_peak1022	0	+	1.04289	3.50603
8672	chr15	60023172	60024172	ATAC_TGFB10m_peak8672	0	+	2.23983	3.91745	1_FC4			33557	chr7	122624970	122625970	atac_peak33557	0	+	2.49271	5.43358			10220	chr13	90641457	90642457	atac_peak10220	0	+	0.474556	4.08793
8785	chr15	71140262	71141262	ATAC_TGFB10m_peak8785	0	+	2.93158	1.80112	1_FC4			21875	chr2	137582671	137583671	atac_peak21875	0	+	2.49255	4.76925			10221	chr13	90653176	90654176	atac_peak10221	0	+	2.29274	5.25165
9035	chr15	79638229	79639229	ATAC_TGFB10m_peak9035	0	+	2.01717	4.15134	1_FC4			10865	chr14	9089111	9090111	atac_peak10865	0	+	2.48402	5.31277			10222	chr13	90655216	90656216	atac_peak10222	0	+	1.45054	5.44482
9261	chr15	90869115	90870115	ATAC_TGFB10m_peak9261	0	+	2.03859	3.94382	1_FC4			27846	chr5	58151309	58152309	atac_peak27846	0	+	2.4822	4.26457			10223	chr13	90660342	90661342	atac_peak10223	0	+	1.91351	5.81132
9497	chr15	102591961	102592961	ATAC_TGFB10m_peak9497	0	+	2.09586	4.69572	1_FC4			8619	chr12	100212071	100213071	atac_peak8619	0	+	2.48099	5.75268			10224	chr13	90676847	90677847	atac_peak10224	0	+	2.24016	4.9911
9571	chr16	7558984	7559984	ATAC_TGFB10m_peak9571	0	+	2.19794	4.5956	1_FC4			2502	chr1	173374929	173375929	atac_peak2502	0	+	2.48037	4.98256			10225	chr13	90699374	90700374	atac_peak10225	0	+	1.41228	4.98945
9649	chr16	14003888	14004888	ATAC_TGFB10m_peak9649	0	+	2.52486	3.77042	1_FC4			25914	chr4	89124991	89125991	atac_peak25914	0	+	2.48014	3.88585			10226	chr13	90714682	90715682	atac_peak10226	0	+	1.74035	5.89631
9750	chr16	20724165	20725165	ATAC_TGFB10m_peak9750	0	+	2.36327	4.67633	1_FC4			32595	chr7	72051528	72052528	atac_peak32595	0	+	2.48007	5.28933			10227	chr13	90861305	90862305	atac_peak10227	0	+	1.19785	2.79655
9825	chr16	25010656	25011656	ATAC_TGFB10m_peak9825	0	+	2.01219	3.36162	1_FC4			9495	chr13	36621132	36622132	atac_peak9495	0	+	2.47897	5.4189			10228	chr13	90921322	90922322	atac_peak10228	0	+	2.2041	5.08081
9964	chr16	34325697	34326697	ATAC_TGFB10m_peak9964	0	+	2.15848	4.57636	1_FC4			17929	chr18	68316785	68317785	atac_peak17929	0	+	2.47868	5.64061			10229	chr13	90936541	90937541	atac_peak10229	0	+	2.56623	5.90373
9966	chr16	34334783	34335783	ATAC_TGFB10m_peak9966	0	+	2.34512	4.20479	1_FC4			28000	chr5	72870088	72871088	atac_peak28000	0	+	2.4782	5.14099			1023	chr1	81947790	81948790	atac_peak1023	0	+	1.28576	6.21755
9978	chr16	34765976	34766976	ATAC_TGFB10m_peak9978	0	+	2.15997	4.11531	1_FC4			39374	chrX	162684199	162685199	atac_peak39374	0	+	2.47751	5.4688			10230	chr13	90938472	90939472	atac_peak10230	0	+	1.86476	6.65344
10010	chr16	37940052	37941052	ATAC_TGFB10m_peak10010	0	+	2.23025	3.27666	1_FC4			24854	chr3	143259647	143260647	atac_peak24854	0	+	2.47434	5.2163			10231	chr13	90942245	90943245	atac_peak10231	0	+	0.713443	4.77767
10068	chr16	45756631	45757631	ATAC_TGFB10m_peak10068	0	+	2.02834	3.68211	1_FC4			25559	chr4	53458688	53459688	atac_peak25559	0	+	2.47356	6.20275			10232	chr13	90953828	90954828	atac_peak10232	0	+	0.870546	4.27527
10102	chr16	50306433	50307433	ATAC_TGFB10m_peak10102	0	+	3.04425	3.18388	1_FC4			17119	chr18	5742131	5743131	atac_peak17119	0	+	2.47268	4.46598			10233	chr13	91025976	91026976	atac_peak10233	0	+	0.809635	3.40122
10150	chr16	55950797	55951797	ATAC_TGFB10m_peak10150	0	+	2.04302	4.80561	1_FC4			17690	chr18	57326810	57327810	atac_peak17690	0	+	2.47206	5.94003			10235	chr13	91080550	91081550	atac_peak10235	0	+	1.48733	5.43935
10209	chr16	72604972	72605972	ATAC_TGFB10m_peak10209	0	+	2.30053	3.49728	1_FC4			8583	chr12	94871225	94872225	atac_peak8583	0	+	2.47002	5.96077			10236	chr13	91106759	91107759	atac_peak10236	0	+	1.19933	3.41167
10254	chr16	82445962	82446962	ATAC_TGFB10m_peak10254	0	+	2.1024	4.08756	1_FC4			17026	chr17	88233047	88234047	atac_peak17026	0	+	2.46898	5.40284			10237	chr13	91116387	91117387	atac_peak10237	0	+	2.73804	4.54889
10257	chr16	84527293	84528293	ATAC_TGFB10m_peak10257	0	+	2.35133	3.68741	1_FC4			1467	chr1	120265307	120266307	atac_peak1467	0	+	2.4676	6.54032			10238	chr13	91120545	91121545	atac_peak10238	0	+	1.62559	4.96623
10273	chr16	86094422	86095422	ATAC_TGFB10m_peak10273	0	+	2.11751	5.2363	1_FC4			3207	chr10	15617739	15618739	atac_peak3207	0	+	2.46677	4.05279			10239	chr13	91132257	91133257	atac_peak10239	0	+	2.01639	3.5223
10288	chr16	87091874	87092874	ATAC_TGFB10m_peak10288	0	+	2.14266	5.74427	1_FC4			29928	chr6	35492588	35493588	atac_peak29928	0	+	2.46674	5.92623			1024	chr1	81983716	81984716	atac_peak1024	0	+	1.30312	4.10609
10289	chr16	87103462	87104462	ATAC_TGFB10m_peak10289	0	+	2.32894	4.94566	1_FC4			7717	chr12	9696127	9697127	atac_peak7717	0	+	2.46651	6.42568			10240	chr13	91177333	91178333	atac_peak10240	0	+	2.53356	4.5281
10305	chr16	88371988	88372988	ATAC_TGFB10m_peak10305	0	+	2.25704	3.07328	1_FC4			25799	chr4	81263152	81264152	atac_peak25799	0	+	2.46642	3.59738			10241	chr13	91180570	91181570	atac_peak10241	0	+	0.663744	5.55369
10308	chr16	88511191	88512191	ATAC_TGFB10m_peak10308	0	+	2.36237	3.97637	1_FC4			10193	chr13	85569321	85570321	atac_peak10193	0	+	2.46613	6.31169			10242	chr13	91232511	91233511	atac_peak10242	0	+	0.830783	2.94931
10325	chr16	90856748	90857748	ATAC_TGFB10m_peak10325	0	+	2.37827	5.26253	1_FC4			25805	chr4	81831690	81832690	atac_peak25805	0	+	2.46601	4.24319			10243	chr13	91254201	91255201	atac_peak10243	0	+	1.07846	3.55371
10355	chr16	92280209	92281209	ATAC_TGFB10m_peak10355	0	+	2.05314	6.04074	1_FC4			27348	chr5	22093148	22094148	atac_peak27348	0	+	2.46538	5.48459			10244	chr13	91257439	91258439	atac_peak10244	0	+	1.5368	3.96729
10375	chr16	93638503	93639503	ATAC_TGFB10m_peak10375	0	+	5.08597	1.14015	1_FC4			18906	chr19	32162246	32163246	atac_peak18906	0	+	2.4645	2.70484			10245	chr13	91304521	91305521	atac_peak10245	0	+	1.42916	4.73956
10381	chr16	93860681	93861681	ATAC_TGFB10m_peak10381	0	+	2.39145	3.99037	1_FC4			21857	chr2	137280936	137281936	atac_peak21857	0	+	2.46134	4.85619			10246	chr13	91345533	91346533	atac_peak10246	0	+	1.50972	5.37306
10386	chr16	94043805	94044805	ATAC_TGFB10m_peak10386	0	+	2.29054	3.8071	1_FC4			34869	chr8	55633350	55634350	atac_peak34869	0	+	2.46076	5.92317			10248	chr13	91445860	91446860	atac_peak10248	0	+	1.51572	5.3274
10434	chr16	97720780	97721780	ATAC_TGFB10m_peak10434	0	+	2.26665	4.36987	1_FC4			16300	chr17	44637124	44638124	atac_peak16300	0	+	2.4595	6.83277			10249	chr13	91504533	91505533	atac_peak10249	0	+	0.805779	5.21209
10449	chr16	98026131	98027131	ATAC_TGFB10m_peak10449	0	+	2.15997	4.11531	1_FC4			33543	chr7	121459565	121460565	atac_peak33543	0	+	2.45574	4.77368			1025	chr1	82027756	82028756	atac_peak1025	0	+	1.53654	3.98119
10516	chr17	8178121	8179121	ATAC_TGFB10m_peak10516	0	+	4.12783	0.847671	1_FC4			24156	chr3	103112839	103113839	atac_peak24156	0	+	2.45476	3.2534			10250	chr13	91510191	91511191	atac_peak10250	0	+	0.871232	4.50853
10518	chr17	8340143	8341143	ATAC_TGFB10m_peak10518	0	+	4.12783	0.847671	1_FC4			23520	chr3	70610738	70611738	atac_peak23520	0	+	2.45299	4.91219			10252	chr13	91776091	91777091	atac_peak10252	0	+	0.97962	3.16412
10542	chr17	12608815	12609815	ATAC_TGFB10m_peak10542	0	+	2.83071	3.5608	1_FC4			16596	chr17	65953360	65954360	atac_peak16596	0	+	2.45099	5.14601			10253	chr13	91789211	91790211	atac_peak10253	0	+	2.1923	4.36367
10594	chr17	16188343	16189343	ATAC_TGFB10m_peak10594	0	+	3.6137	3.1326	1_FC4			23498	chr3	69003870	69004870	atac_peak23498	0	+	2.44936	5.69001			10254	chr13	91829070	91830070	atac_peak10254	0	+	1.41394	5.18617
10608	chr17	18046754	18047754	ATAC_TGFB10m_peak10608	0	+	2.25873	2.50864	1_FC4			26924	chr4	145143207	145144207	atac_peak26924	0	+	2.44819	1.23798			10256	chr13	91903795	91904795	atac_peak10256	0	+	3.16132	5.27245
10626	chr17	22451395	22452395	ATAC_TGFB10m_peak10626	0	+	4.12783	0.847671	1_FC4			3656	chr10	48489543	48490543	atac_peak3656	0	+	2.44815	1.8928			10257	chr13	91919122	91920122	atac_peak10257	0	+	1.50837	6.18735
10905	chr17	34105119	34106119	ATAC_TGFB10m_peak10905	0	+	5.39937	1.25135	1_FC4			10783	chr13	115723497	115724497	atac_peak10783	0	+	2.4465	6.18031			10259	chr13	92047532	92048532	atac_peak10259	0	+	1.43606	3.56352
11003	chr17	36171601	36172601	ATAC_TGFB10m_peak11003	0	+	3.00542	2.43263	1_FC4			10534	chr13	103732385	103733385	atac_peak10534	0	+	2.44601	5.29683			1026	chr1	82147109	82148109	atac_peak1026	0	+	0.865428	4.9441
11006	chr17	36250797	36251797	ATAC_TGFB10m_peak11006	0	+	4.12783	0.847671	1_FC4			34887	chr8	58922941	58923941	atac_peak34887	0	+	2.44535	5.47928			10260	chr13	92055668	92056668	atac_peak10260	0	+	1.44899	3.4312
11048	chr17	43481622	43482622	ATAC_TGFB10m_peak11048	0	+	2.15436	4.21756	1_FC4			9211	chr13	21509201	21510201	atac_peak9211	0	+	2.44419	4.8873			10261	chr13	92069577	92070577	atac_peak10261	0	+	0.740279	4.08749
11063	chr17	44464095	44465095	ATAC_TGFB10m_peak11063	0	+	2.38053	4.68477	1_FC4			9906	chr13	60949793	60950793	atac_peak9906	0	+	2.443	3.64296			10262	chr13	92075487	92076487	atac_peak10262	0	+	2.0525	4.83191
11073	chr17	45212942	45213942	ATAC_TGFB10m_peak11073	0	+	2.56992	3.94135	1_FC4			36545	chr9	23508353	23509353	atac_peak36545	0	+	2.44251	4.32398			10263	chr13	92837488	92838488	atac_peak10263	0	+	1.02422	3.70574
11360	chr17	71700227	71701227	ATAC_TGFB10m_peak11360	0	+	2.17714	4.87123	1_FC4			6433	chr11	80352245	80353245	atac_peak6433	0	+	2.44196	4.31153			10264	chr13	92842741	92843741	atac_peak10264	0	+	1.78176	4.60908
11375	chr17	73130825	73131825	ATAC_TGFB10m_peak11375	0	+	2.00121	4.33272	1_FC4			25806	chr4	81950077	81951077	atac_peak25806	0	+	2.44082	5.27678			10265	chr13	93011073	93012073	atac_peak10265	0	+	1.88383	5.37772
11401	chr17	74880416	74881416	ATAC_TGFB10m_peak11401	0	+	2.25543	4.26649	1_FC4			21871	chr2	137541337	137542337	atac_peak21871	0	+	2.44055	7.30498			10266	chr13	93028730	93029730	atac_peak10266	0	+	1.9598	4.48425
11415	chr17	75480594	75481594	ATAC_TGFB10m_peak11415	0	+	2.07362	4.17856	1_FC4			38326	chr9	120137550	120138550	atac_peak38326	0	+	2.43543	6.52556			10269	chr13	93276268	93277268	atac_peak10269	0	+	1.85984	4.93787
11423	chr17	75837137	75838137	ATAC_TGFB10m_peak11423	0	+	2.47573	4.47164	1_FC4			444	chr1	44025846	44026846	atac_peak444	0	+	2.43518	4.9684			1027	chr1	82152272	82153272	atac_peak1027	0	+	2.31948	4.89182
11453	chr17	79509817	79510817	ATAC_TGFB10m_peak11453	0	+	2.52486	3.77042	1_FC4			3863	chr10	63823989	63824989	atac_peak3863	0	+	2.42865	6.22632			10271	chr13	93349818	93350818	atac_peak10271	0	+	0.443561	4.69967
11577	chr17	88347961	88348961	ATAC_TGFB10m_peak11577	0	+	2.02834	3.68211	1_FC4			3985	chr10	70535182	70536182	atac_peak3985	0	+	2.42435	5.74683			10272	chr13	93358362	93359362	atac_peak10272	0	+	0.75321	4.79247
11602	chr17	91235341	91236341	ATAC_TGFB10m_peak11602	0	+	2.01085	5.3685	1_FC4			21365	chr2	117186187	117187187	atac_peak21365	0	+	2.42276	5.82802			10273	chr13	93363775	93364775	atac_peak10273	0	+	1.88996	4.24772
11605	chr17	93922392	93923392	ATAC_TGFB10m_peak11605	0	+	2.18395	3.75616	1_FC4			376	chr1	40351367	40352367	atac_peak376	0	+	2.4214	4.73401			10275	chr13	93382795	93383795	atac_peak10275	0	+	1.26898	5.10022
11606	chr17	93925232	93926232	ATAC_TGFB10m_peak11606	0	+	2.28141	4.71333	1_FC4			25074	chr3	154714622	154715622	atac_peak25074	0	+	2.41999	4.86103			10276	chr13	93399337	93400337	atac_peak10276	0	+	2.12636	4.87522
11641	chr18	6285612	6286612	ATAC_TGFB10m_peak11641	0	+	2.13834	4.56655	1_FC4			1953	chr1	143360821	143361821	atac_peak1953	0	+	2.41848	5.31974			10277	chr13	93426182	93427182	atac_peak10277	0	+	1.53964	5.08315
11739	chr18	24463445	24464445	ATAC_TGFB10m_peak11739	0	+	2.49178	3.75456	1_FC4			25036	chr3	152217650	152218650	atac_peak25036	0	+	2.41802	5.7973			10278	chr13	93429721	93430721	atac_peak10278	0	+	1.24352	3.80462
11799	chr18	35059762	35060762	ATAC_TGFB10m_peak11799	0	+	2.22654	4.0341	1_FC4			10119	chr13	75000894	75001894	atac_peak10119	0	+	2.4178	5.98213			10279	chr13	93520605	93521605	atac_peak10279	0	+	0.777661	3.68052
11848	chr18	38042798	38043798	ATAC_TGFB10m_peak11848	0	+	2.0296	5.54141	1_FC4			16390	chr17	47140040	47141040	atac_peak16390	0	+	2.41711	3.80369			1028	chr1	82185898	82186898	atac_peak1028	0	+	1.51773	5.04595
11883	chr18	39315612	39316612	ATAC_TGFB10m_peak11883	0	+	2.45793	3.73835	1_FC4			15462	chr17	3419182	3420182	atac_peak15462	0	+	2.41682	6.38706			10281	chr13	93689517	93690517	atac_peak10281	0	+	0.418316	3.19483
11928	chr18	44984529	44985529	ATAC_TGFB10m_peak11928	0	+	2.05928	4.74731	1_FC4			8050	chr12	46620264	46621264	atac_peak8050	0	+	2.41655	2.76935			10282	chr13	93790592	93791592	atac_peak10282	0	+	0.951421	3.86104
11949	chr18	50083113	50084113	ATAC_TGFB10m_peak11949	0	+	2.1803	4.23011	1_FC4			21641	chr2	128393554	128394554	atac_peak21641	0	+	2.41609	5.95314			10283	chr13	93833035	93834035	atac_peak10283	0	+	1.51949	3.79016
11992	chr18	56875111	56876111	ATAC_TGFB10m_peak11992	0	+	2.19686	4.01982	1_FC4			28115	chr5	77816052	77817052	atac_peak28115	0	+	2.4158	6.30638			10285	chr13	94012790	94013790	atac_peak10285	0	+	1.36051	3.24273
12017	chr18	59583125	59584125	ATAC_TGFB10m_peak12017	0	+	2.22093	4.34767	1_FC4			16339	chr17	45931538	45932538	atac_peak16339	0	+	2.41384	4.43792			10288	chr13	94519361	94520361	atac_peak10288	0	+	0.805778	3.15201
12035	chr18	61018456	61019456	ATAC_TGFB10m_peak12035	0	+	2.42562	3.5566	1_FC4			9545	chr13	38827976	38828976	atac_peak9545	0	+	2.41318	6.62651			1029	chr1	82279509	82280509	atac_peak1029	0	+	1.4163	5.67058
12050	chr18	61708140	61709140	ATAC_TGFB10m_peak12050	0	+	2.33948	4.08857	1_FC4			12794	chr15	58092906	58093906	atac_peak12794	0	+	2.40898	6.5179			10290	chr13	94562885	94563885	atac_peak10290	0	+	1.78076	4.20071
12075	chr18	63930480	63931480	ATAC_TGFB10m_peak12075	0	+	3.29132	3.30112	1_FC4			34884	chr8	58805594	58806594	atac_peak34884	0	+	2.40834	4.11			10291	chr13	94598387	94599387	atac_peak10291	0	+	1.85932	3.89119
12103	chr18	65656322	65657322	ATAC_TGFB10m_peak12103	0	+	2.46501	3.57533	1_FC4			23479	chr3	68308372	68309372	atac_peak23479	0	+	2.40831	5.48997			10292	chr13	94609768	94610768	atac_peak10292	0	+	1.1094	3.27625
12108	chr18	66094186	66095186	ATAC_TGFB10m_peak12108	0	+	3.48861	3.07328	1_FC4			10179	chr13	83040710	83041710	atac_peak10179	0	+	2.40655	4.16024			10293	chr13	94645060	94646060	atac_peak10293	0	+	1.55227	4.38542
12144	chr18	69329494	69330494	ATAC_TGFB10m_peak12144	0	+	2.02834	3.68211	1_FC4			36337	chr9	9048280	9049280	atac_peak36337	0	+	2.40617	6.14922			10294	chr13	94651840	94652840	atac_peak10294	0	+	1.24307	5.22396
12220	chr18	79199960	79200960	ATAC_TGFB10m_peak12220	0	+	2.23025	3.27666	1_FC4			1950	chr1	142962986	142963986	atac_peak1950	0	+	2.40512	2.50173			10295	chr13	94659659	94660659	atac_peak10295	0	+	0.673117	4.43368
12228	chr18	80128467	80129467	ATAC_TGFB10m_peak12228	0	+	3.17307	3.24488	1_FC4			9375	chr13	31568792	31569792	atac_peak9375	0	+	2.40408	5.40092			10296	chr13	94661743	94662743	atac_peak10296	0	+	2.22928	4.71157
12244	chr18	81752011	81753011	ATAC_TGFB10m_peak12244	0	+	3.08848	3.20479	1_FC4			8604	chr12	99493435	99494435	atac_peak8604	0	+	2.40335	5.51214			10297	chr13	94709087	94710087	atac_peak10297	0	+	1.93676	6.40323
12257	chr18	82920210	82921210	ATAC_TGFB10m_peak12257	0	+	2.71424	3.69441	1_FC4			16265	chr17	43126740	43127740	atac_peak16265	0	+	2.40179	5.12613			10298	chr13	94710954	94711954	atac_peak10298	0	+	2.85088	5.2258
12273	chr18	84538638	84539638	ATAC_TGFB10m_peak12273	0	+	2.46501	3.57533	1_FC4			19571	chr19	58178755	58179755	atac_peak19571	0	+	2.40143	6.71062			10299	chr13	94739711	94740711	atac_peak10299	0	+	0.817158	3.81118
12296	chr18	88546360	88547360	ATAC_TGFB10m_peak12296	0	+	2.03089	5.28899	1_FC4			17049	chr17	88942074	88943074	atac_peak17049	0	+	2.40118	6.60571			103	chr1	15276391	15277391	atac_peak103	0	+	0.595359	4.64791
12374	chr19	4847212	4848212	ATAC_TGFB10m_peak12374	0	+	2.25543	4.26649	1_FC4			30289	chr6	66964259	66965259	atac_peak30289	0	+	2.3994	6.91964			10300	chr13	94745366	94746366	atac_peak10300	0	+	1.28371	4.68245
12605	chr19	11127094	11128094	ATAC_TGFB10m_peak12605	0	+	2.09797	4.46568	1_FC4			2586	chr1	178762425	178763425	atac_peak2586	0	+	2.39853	7.03736			10301	chr13	94762012	94763012	atac_peak10301	0	+	1.76426	6.01544
12614	chr19	11540601	11541601	ATAC_TGFB10m_peak12614	0	+	3.04425	3.18388	1_FC4			25521	chr4	47363543	47364543	atac_peak25521	0	+	2.39804	4.57956			10302	chr13	94767730	94768730	atac_peak10302	0	+	1.99227	6.68482
12617	chr19	11676171	11677171	ATAC_TGFB10m_peak12617	0	+	2.31747	4.48632	1_FC4			17118	chr18	5740071	5741071	atac_peak17118	0	+	2.39745	5.84806			10303	chr13	94819785	94820785	atac_peak10303	0	+	0.627224	3.97502
12658	chr19	16103340	16104340	ATAC_TGFB10m_peak12658	0	+	6.64233	1.75135	1_FC4			10256	chr13	91903795	91904795	atac_peak10256	0	+	2.39743	5.27245			10305	chr13	94832375	94833375	atac_peak10305	0	+	0.914202	5.12297
12663	chr19	16400006	16401006	ATAC_TGFB10m_peak12663	0	+	2.35748	4.50581	1_FC4			8064	chr12	51139675	51140675	atac_peak8064	0	+	2.3967	4.96524			10306	chr13	94864306	94865306	atac_peak10306	0	+	1.88679	5.86401
12866	chr19	31416340	31417340	ATAC_TGFB10m_peak12866	0	+	2.03398	3.81893	1_FC4			28544	chr5	108424742	108425742	atac_peak28544	0	+	2.39636	5.56692			10307	chr13	94878682	94879682	atac_peak10307	0	+	0.935511	3.38468
12887	chr19	32882870	32883870	ATAC_TGFB10m_peak12887	0	+	2.94006	3.39405	1_FC4			24394	chr3	116568048	116569048	atac_peak24394	0	+	2.39273	3.71816			10308	chr13	94902303	94903303	atac_peak10308	0	+	1.05944	5.27613
12952	chr19	36894746	36895746	ATAC_TGFB10m_peak12952	0	+	2.50918	4.28439	1_FC4			21050	chr2	95506836	95507836	atac_peak21050	0	+	2.39229	5.84316			10309	chr13	94904113	94905113	atac_peak10309	0	+	1.24582	4.45109
13171	chr19	46160478	46161478	ATAC_TGFB10m_peak13171	0	+	2.86912	3.76885	1_FC4			24427	chr3	119658566	119659566	atac_peak24427	0	+	2.39173	5.93957			10310	chr13	94924166	94925166	atac_peak10310	0	+	1.40382	6.869
13263	chr19	53653077	53654077	ATAC_TGFB10m_peak13263	0	+	2.00352	4.72009	1_FC4			3368	chr10	24541743	24542743	atac_peak3368	0	+	2.38757	4.73217			10311	chr13	94960039	94961039	atac_peak10311	0	+	0.74555	5.38384
13275	chr19	54793572	54794572	ATAC_TGFB10m_peak13275	0	+	2.83944	3.75456	1_FC4			17543	chr18	41347662	41348662	atac_peak17543	0	+	2.38656	4.1092			10312	chr13	95032182	95033182	atac_peak10312	0	+	0.788236	3.95613
13479	chr2	13402127	13403127	ATAC_TGFB10m_peak13479	0	+	3.0877	3.46448	1_FC4			21872	chr2	137547518	137548518	atac_peak21872	0	+	2.38486	5.62785			10314	chr13	95068046	95069046	atac_peak10314	0	+	0.625944	4.03287
13530	chr2	20594532	20595532	ATAC_TGFB10m_peak13530	0	+	2.02834	3.68211	1_FC4			28477	chr5	104881862	104882862	atac_peak28477	0	+	2.3848	5.3019			10316	chr13	95292887	95293887	atac_peak10316	0	+	1.32199	4.93743
13818	chr2	34564176	34565176	ATAC_TGFB10m_peak13818	0	+	2.42562	3.5566	1_FC4			7900	chr12	31531345	31532345	atac_peak7900	0	+	2.38352	4.67935			10317	chr13	95329634	95330634	atac_peak10317	0	+	0.597604	3.29019
13858	chr2	37231296	37232296	ATAC_TGFB10m_peak13858	0	+	2.45986	4.36576	1_FC4			8393	chr12	81475408	81476408	atac_peak8393	0	+	2.38259	4.93157			10319	chr13	95710854	95711854	atac_peak10319	0	+	0.788786	3.13509
13900	chr2	44824416	44825416	ATAC_TGFB10m_peak13900	0	+	2.03283	4.98282	1_FC4			17116	chr18	5509742	5510742	atac_peak17116	0	+	2.38191	5.81913			1032	chr1	82320740	82321740	atac_peak1032	0	+	1.30666	4.37309
13905	chr2	45435976	45436976	ATAC_TGFB10m_peak13905	0	+	2.16865	5.89057	1_FC4			26666	chr4	134961800	134962800	atac_peak26666	0	+	2.38169	4.21385			10321	chr13	95808044	95809044	atac_peak10321	0	+	1.31529	4.24972
13907	chr2	45569187	45570187	ATAC_TGFB10m_peak13907	0	+	2.41097	5.47637	1_FC4			28703	chr5	115943923	115944923	atac_peak28703	0	+	2.38111	4.4095			10323	chr13	96116676	96117676	atac_peak10323	0	+	0.471706	3.45898
13914	chr2	48268253	48269253	ATAC_TGFB10m_peak13914	0	+	2.23082	4.25456	1_FC4			36531	chr9	22961288	22962288	atac_peak36531	0	+	2.38009	4.88517			10325	chr13	96159904	96160904	atac_peak10325	0	+	0.660877	4.22892
13920	chr2	48491271	48492271	ATAC_TGFB10m_peak13920	0	+	2.23983	3.91745	1_FC4			25128	chr4	4523026	4524026	atac_peak25128	0	+	2.37967	4.77213			10326	chr13	96220423	96221423	atac_peak10326	0	+	1.50513	5.17199
13922	chr2	48741211	48742211	ATAC_TGFB10m_peak13922	0	+	2.14058	3.86987	1_FC4			4624	chr10	98157321	98158321	atac_peak4624	0	+	2.37745	3.3413			10327	chr13	96234661	96235661	atac_peak10327	0	+	1.19825	4.42149
13954	chr2	50887818	50888818	ATAC_TGFB10m_peak13954	0	+	2.06649	5.21121	1_FC4			842	chr1	72512484	72513484	atac_peak842	0	+	2.37735	6.23575			10328	chr13	96240588	96241588	atac_peak10328	0	+	2.3478	3.094
13965	chr2	51668768	51669768	ATAC_TGFB10m_peak13965	0	+	2.23082	4.25456	1_FC4			27236	chr5	10792522	10793522	atac_peak27236	0	+	2.37718	3.86004			10329	chr13	96284447	96285447	atac_peak10329	0	+	0.828344	4.95578
13985	chr2	54419397	54420397	ATAC_TGFB10m_peak13985	0	+	2.26866	4.16779	1_FC4			7730	chr12	10872579	10873579	atac_peak7730	0	+	2.37671	3.7776			1033	chr1	82343866	82344866	atac_peak1033	0	+	2.15985	5.4031
14003	chr2	58905064	58906064	ATAC_TGFB10m_peak14003	0	+	3.68615	3.49037	1_FC4			33889	chr7	139478374	139479374	atac_peak33889	0	+	2.37599	6.841			10331	chr13	96298734	96299734	atac_peak10331	0	+	2.08672	4.1107
14048	chr2	61480715	61481715	ATAC_TGFB10m_peak14048	0	+	3.22702	3.75135	1_FC4			17719	chr18	59395033	59396033	atac_peak17719	0	+	2.37512	4.07582			10332	chr13	96315331	96316331	atac_peak10332	0	+	1.58904	4.79769
[truncated: 28,779 more rows]

## Sheet: Figure 2f
Tn5 integration sites.
JUNB				SMAD4				CTCF				FOS
	FC<1.5	FC≥4			FC<1.5	FC≥4			FC<1.5	FC≥4			FC<1.5	FC≥4
1	0	25		1	0	1		1	1	1		1	0	20
[truncated: 201 more rows]

[truncated: 31 more sheets: Figure 3b, Figure 3C, Figure 3D, Figure 3h, Figure 4a and S8a, Figure 4b and S8b, Figure 4c, Figure 4d, S9a-d, Figure 5c ans S10b, Figure 5d, S10c, S10d., Figure 5E-5F, S10e, S10f, s11, Figure 6b, Figure 6d, Figure 6f , Figure 7a, b, c, d, Figure 7f and S15d, Figure 7g and S15e, Figure S2b, Figure S2d, Figure S2e …]
